# Supplementary material for: 4E-BP1–dependent translation in microglia controls mechanical hypersensitivity in male and female mice
Source: J Clin Invest. 2025 Jun 2;135(11):e180190. doi: 10.1172/JCI180190 (PMC12126233; doi:10.1172/JCI180190)
Supplement: Supplemental table 1 [file jci-135-180190-s052.xlsx]

## Sheet: A - INPUT_4ebp TPM pctl
Gene Name	TPM IN						PERCENTILES						≥35pctl IN
	BP1 1 IN	BP1 2 IN	BP1 3 IN	WT 1 IN	WT 2 IN	WT 3 IN	BP1 1 IN	BP1 2 IN	BP1 3 IN	WT 1 IN	WT 2 IN	WT 3 IN
0610009B22Rik	60.952	53.0766	67.7986	61.0713	56.5899	54.0566	0.790044	0.758735	0.807537	0.790602	0.773482	0.761712	TRUE
0610010K14Rik	26.726	17.6003	18.8969	12.9148	16.2318	17.1632	0.627402	0.555199	0.566039	0.519888	0.549895	0.558642	TRUE
0610012G03Rik	24.1288	23.3769	22.8435	26.6161	23.1289	18.6747	0.610002	0.597348	0.596139	0.627588	0.60121	0.570505	TRUE
0610030E20Rik	23.3544	23.2444	24.0196	21.4206	21.4254	27.9072	0.604094	0.596371	0.604699	0.590975	0.58823	0.635869	TRUE
0610040J01Rik	5.53823	5.05164	4.24103	5.91123	4.60384	6.37601	0.448802	0.43559	0.426146	0.45485	0.436334	0.459921	TRUE
1110002E22Rik	0	0	0	0	0	0	0.174994	0.173971	0.166527	0.170854	0.171133	0.180507	FALSE
1110004F10Rik	144.216	139.942	142.873	129.255	138.709	171.325	0.922633	0.919237	0.921005	0.909328	0.916957	0.939242	TRUE
1110017D15Rik	8.28741	5.69995	7.78597	8.7373	6.46372	7.88118	0.480112	0.444755	0.471458	0.484345	0.459456	0.476669	TRUE
1110025L11Rik	0	0	0	0	0	0	0.174994	0.173971	0.166527	0.170854	0.171133	0.180507	FALSE
1110032A03Rik	57.9123	75.0909	71.0157	70.4451	86.9644	81.4857	0.780926	0.826564	0.817632	0.816841	0.850663	0.838846	TRUE
1110032F04Rik	7.30229	6.79844	6.40149	8.16692	6.38976	6.61861	0.469551	0.45927	0.45592	0.479181	0.458432	0.462247	TRUE
1110038F14Rik	19.5999	19.0274	17.3518	17.1297	14.9376	8.74504	0.577483	0.564783	0.554036	0.558502	0.537799	0.484671	TRUE
1110051M20Rik	172.598	141.431	163.557	172.158	150.899	159.517	0.940637	0.920307	0.935473	0.940172	0.926215	0.930682	TRUE
1110057P08Rik	0	0	0	0	0	0	0.174994	0.173971	0.166527	0.170854	0.171133	0.180507	FALSE
1110059E24Rik	43.3515	39.3334	43.4327	38.3056	41.3047	50.5622	0.722121	0.694906	0.718539	0.697232	0.708816	0.747709	TRUE
1110059G10Rik	8.27292	11.8875	10.4336	9.76086	12.0958	9.68561	0.479972	0.505327	0.496441	0.493091	0.512631	0.495045	TRUE
1110065P20Rik	18.6317	23.313	23.0201	18.4835	13.9567	12.7897	0.569807	0.59693	0.597627	0.568876	0.529612	0.522261	TRUE
1190005I06Rik	12.4342	11.969	13.7959	16.5595	12.6527	6.53779	0.515562	0.506211	0.524401	0.553291	0.51719	0.461456	TRUE
1190007I07Rik	29.3862	31.9937	31.5462	26.6647	31.5986	34.4586	0.645127	0.654292	0.653036	0.6281	0.656804	0.674296	TRUE
1500009L16Rik	36.0109	41.7403	36.9379	34.299	36.1397	45.1516	0.684252	0.709002	0.685508	0.675506	0.682577	0.725192	TRUE
1500011B03Rik	203.983	209.947	215.97	208.972	215.293	264.229	0.954082	0.956548	0.95799	0.955385	0.957572	0.969156	TRUE
1520401A03Rik	0	0	0	0	0	0	0.174994	0.173971	0.166527	0.170854	0.171133	0.180507	FALSE
1600012H06Rik	19.8568	22.0241	19.1309	17.823	17.6316	18.1595	0.57953	0.587485	0.568039	0.564224	0.561061	0.566411	TRUE
1600014C10Rik	40.9321	33.7026	37.3426	35.8237	37.2301	36.4967	0.711049	0.663875	0.688207	0.684578	0.688672	0.684857	TRUE
1600014C23Rik	0	0	0	0	0	0	0.174994	0.173971	0.166527	0.170854	0.171133	0.180507	FALSE
1700001C19Rik	0	0	0	0	0	0	0.174994	0.173971	0.166527	0.170854	0.171133	0.180507	FALSE
1700001F09Rik	0	0	0	0	0	0	0.174994	0.173971	0.166527	0.170854	0.171133	0.180507	FALSE
1700001J03Rik	0	0	0	0	0	0	0.174994	0.173971	0.166527	0.170854	0.171133	0.180507	FALSE
1700001K19Rik	0	0	0	0	0	0	0.174994	0.173971	0.166527	0.170854	0.171133	0.180507	FALSE
1700001L19Rik	7.80233	6.6943	6.58198	9.91438	5.97559	6.67043	0.474994	0.45792	0.457827	0.494627	0.453687	0.462898	TRUE
1700001O22Rik	4.92092	2.71841	3.61044	2.70472	3.17266	2.7197	0.439172	0.398372	0.417074	0.403536	0.412933	0.40428	TRUE
1700001P01Rik	1.9122	1.60157	1.59136	0	1.3165	2.32661	0.385252	0.370388	0.372505	0.170854	0.366876	0.394976	TRUE
1700003E16Rik	27.7113	22.6989	27.6939	27.084	30.5105	27.1346	0.633636	0.592277	0.629077	0.63131	0.650616	0.630937	TRUE
1700003F12Rik	0	0	0	0	0	0	0.174994	0.173971	0.166527	0.170854	0.171133	0.180507	FALSE
1700006A11Rik	0	0	0	0	0	0	0.174994	0.173971	0.166527	0.170854	0.171133	0.180507	FALSE
1700007K13Rik	10.8472	7.38966	10.0499	14.8914	12.3396	13.5883	0.501279	0.465643	0.492626	0.539614	0.514771	0.529425	TRUE
1700008O03Rik	2.73449	4.04577	3.51066	4.04607	2.43154	1.88621	0.404373	0.422005	0.415213	0.42782	0.39907	0.383764	TRUE
1700009N14Rik	0	0	0	0	0	0	0.174994	0.173971	0.166527	0.170854	0.171133	0.180507	FALSE
1700010I14Rik	1.2714	2.25983	1.94513	1.41739	1.98175	1.61742	0.363433	0.388788	0.38288	0.370319	0.387951	0.375157	TRUE
1700011L22Rik	0	0	0	0	0	0	0.174994	0.173971	0.166527	0.170854	0.171133	0.180507	FALSE
1700011M02Rik	0	0	0	0	0	0	0.174994	0.173971	0.166527	0.170854	0.171133	0.180507	FALSE
1700012A03Rik	0	0	0	0	0	0	0.174994	0.173971	0.166527	0.170854	0.171133	0.180507	FALSE
1700012B07Rik	0	0	0	0	0	0	0.174994	0.173971	0.166527	0.170854	0.171133	0.180507	FALSE
1700012B09Rik	2.66929	2.88416	3.05645	2.94685	3.6509	3.26462	0.40307	0.401768	0.406839	0.408932	0.420889	0.413771	TRUE
1700012P22Rik	0	0	0	0	0	1.78483	0.174994	0.173971	0.166527	0.170854	0.171133	0.380554	FALSE
1700013F07Rik	1.00613	1.20641	0.894537	2.64105	1.28559	0	0.350686	0.356408	0.343057	0.402233	0.36562	0.180507	FALSE
1700013G24Rik	0	0	0	0	0	0	0.174994	0.173971	0.166527	0.170854	0.171133	0.180507	FALSE
1700013H16Rik	0	0	0	0	0	0	0.174994	0.173971	0.166527	0.170854	0.171133	0.180507	FALSE
1700014B07Rik	0	0	0	0	0	0	0.174994	0.173971	0.166527	0.170854	0.171133	0.180507	FALSE
1700014D04Rik	0	0	0	0	0.966848	0	0.174994	0.173971	0.166527	0.170854	0.350454	0.180507	FALSE
1700015G11Rik	0	0	0	0	0	0	0.174994	0.173971	0.166527	0.170854	0.171133	0.180507	FALSE
1700016C15Rik	0	0	0	0	0	0	0.174994	0.173971	0.166527	0.170854	0.171133	0.180507	FALSE
1700016D06Rik	0	0	0	0	0	0	0.174994	0.173971	0.166527	0.170854	0.171133	0.180507	FALSE
1700016H13Rik	0	0	0	0	0	0	0.174994	0.173971	0.166527	0.170854	0.171133	0.180507	FALSE
1700016K19Rik	2.61267	3.29005	4.20215	4.97794	4.01561	6.79516	0.401721	0.40977	0.425587	0.441917	0.427309	0.464852	TRUE
1700017B05Rik	15.9687	17.7657	17.1423	13.951	14.8548	13.1116	0.546964	0.556502	0.552361	0.530495	0.537195	0.525238	TRUE
1700017N19Rik	0	0	0	0	0	0	0.174994	0.173971	0.166527	0.170854	0.171133	0.180507	FALSE
1700018B08Rik	0	0	0	0	0	0	0.174994	0.173971	0.166527	0.170854	0.171133	0.180507	FALSE
1700018F24Rik	0	0	0	0	0	0	0.174994	0.173971	0.166527	0.170854	0.171133	0.180507	FALSE
1700018G05Rik	0	0	0	0	0	0	0.174994	0.173971	0.166527	0.170854	0.171133	0.180507	FALSE
1700019A02Rik	1.09564	1.55004	1.27082	0	0	1.30111	0.355245	0.368318	0.361014	0.170854	0.171133	0.363573	TRUE
1700019D03Rik	18.0887	16.8307	14.2947	18.3036	18.9715	21.6275	0.565806	0.5485	0.528821	0.567388	0.570691	0.590556	TRUE
1700019N19Rik	0	0	0	0	0	0	0.174994	0.173971	0.166527	0.170854	0.171133	0.180507	FALSE
1700020A23Rik	0	0	0	0	0	0	0.174994	0.173971	0.166527	0.170854	0.171133	0.180507	FALSE
1700020L13Rik	0	0	0	0	0	0	0.174994	0.173971	0.166527	0.170854	0.171133	0.180507	FALSE
1700020L24Rik	1.81059	0	1.72607	1.12845	1.82907	2.71616	0.382368	0.173971	0.376367	0.357618	0.38381	0.404047	TRUE
1700020N01Rik	0	0	0	0	0	0	0.174994	0.173971	0.166527	0.170854	0.171133	0.180507	FALSE
1700020N15Rik	0	0	0	0	0	0	0.174994	0.173971	0.166527	0.170854	0.171133	0.180507	FALSE
1700021F07Rik	0	0	0	0	0	0	0.174994	0.173971	0.166527	0.170854	0.171133	0.180507	FALSE
1700022I11Rik	0	0	0	0	0	0	0.174994	0.173971	0.166527	0.170854	0.171133	0.180507	FALSE
1700024B05Rik	0	0	0	0	0	0	0.174994	0.173971	0.166527	0.170854	0.171133	0.180507	FALSE
1700024G13Rik	0	0	0	0	1.04733	0	0.174994	0.173971	0.166527	0.170854	0.355106	0.180507	FALSE
1700025B11Rik	0	0	0	0	0	0	0.174994	0.173971	0.166527	0.170854	0.171133	0.180507	FALSE
1700025C18Rik	0	0	0	0	0	0	0.174994	0.173971	0.166527	0.170854	0.171133	0.180507	FALSE
1700025G04Rik	55.6267	61.5114	55.6446	58.4615	60.5532	66.9051	0.773575	0.787951	0.769156	0.782554	0.786462	0.803861	TRUE
1700028J19Rik	2.98317	2.10645	2.84782	1.9919	1.38029	2.10285	0.409398	0.385159	0.402977	0.386369	0.36883	0.389439	TRUE
1700028K03Rik	0	0	0.856718	0	0	0	0.174994	0.173971	0.34087	0.170854	0.171133	0.180507	FALSE
1700028P14Rik	2.16349	3.07483	2.10541	3.63488	3.71427	2.5237	0.39251	0.405862	0.38716	0.421447	0.422098	0.400372	TRUE
1700029F12Rik	0	0	0	0	0	0	0.174994	0.173971	0.166527	0.170854	0.171133	0.180507	FALSE
1700029H14Rik	0	0	0	0	0	0	0.174994	0.173971	0.166527	0.170854	0.171133	0.180507	FALSE
1700029I15Rik	3.51868	4.00582	4.19499	2.68429	4.89612	3.30627	0.418656	0.421307	0.425541	0.403117	0.440335	0.414701	TRUE
1700029J07Rik	3.11827	4.03938	3.75962	2.85666	3.72387	2.77368	0.412235	0.421773	0.419167	0.406978	0.422331	0.404885	TRUE
1700030J22Rik	9.11398	9.20378	7.71146	8.71958	9.1997	10.013	0.488346	0.483368	0.470668	0.484159	0.488672	0.498069	TRUE
1700030K09Rik	11.9714	9.67782	9.43628	9.88893	9.82428	8.01142	0.511189	0.487509	0.486671	0.494254	0.494254	0.477972	TRUE
1700031F05Rik	0	0	0	0	0	0	0.174994	0.173971	0.166527	0.170854	0.171133	0.180507	FALSE
1700031L13Rik	0	0	0	0	0	0	0.174994	0.173971	0.166527	0.170854	0.171133	0.180507	FALSE
1700034E13Rik	0	0	0	0	0	0	0.174994	0.173971	0.166527	0.170854	0.171133	0.180507	FALSE
1700034I23Rik	0	0	0	0	0	0	0.174994	0.173971	0.166527	0.170854	0.171133	0.180507	FALSE
1700034J05Rik	0	0	0	0	0	0	0.174994	0.173971	0.166527	0.170854	0.171133	0.180507	FALSE
1700037C18Rik	4.03944	4.15841	4.52873	4.46262	3.05984	0	0.426983	0.423866	0.429542	0.434287	0.411026	0.180507	TRUE
1700037H04Rik	99.1451	84.8864	93.22	92.7037	91.2775	99.1914	0.874343	0.846848	0.861921	0.862619	0.858386	0.868248	TRUE
1700049E17Rik1	0	0	0	0	0	0	0.174994	0.173971	0.166527	0.170854	0.171133	0.180507	FALSE
1700049E17Rik2	0	0	0	0	0	0	0.174994	0.173971	0.166527	0.170854	0.171133	0.180507	FALSE
1700056E22Rik	0	0	1.04435	0	1.28618	0	0.174994	0.173971	0.350779	0.170854	0.365666	0.180507	FALSE
1700057G04Rik	0	0	0	0	0	0	0.174994	0.173971	0.166527	0.170854	0.171133	0.180507	FALSE
1700066B19Rik	0	0	0	0	0	0	0.174994	0.173971	0.166527	0.170854	0.171133	0.180507	FALSE
1700066M21Rik	58.2642	59.6257	59.537	62.4255	62.5995	62.1574	0.782135	0.781996	0.78181	0.794417	0.792975	0.789905	TRUE
1700067K01Rik	0	0	0	0	0	0	0.174994	0.173971	0.166527	0.170854	0.171133	0.180507	FALSE
1700067P10Rik	0	0	0	0	0	0	0.174994	0.173971	0.166527	0.170854	0.171133	0.180507	FALSE
1700084M14Rik	0	0	0	0	0	0	0.174994	0.173971	0.166527	0.170854	0.171133	0.180507	FALSE
1700088E04Rik	6.23321	6.54193	7.50652	6.89693	5.5255	2.03046	0.457502	0.456199	0.468807	0.465457	0.448942	0.387253	TRUE
1700092M07Rik	0	0	0	0	0	0	0.174994	0.173971	0.166527	0.170854	0.171133	0.180507	FALSE
1700093K21Rik	0	0	0	0	0	0	0.174994	0.173971	0.166527	0.170854	0.171133	0.180507	FALSE
1700102P08Rik	2.61478	2.81312	2.148	2.95517	3.36133	3.22148	0.401768	0.400233	0.388323	0.409258	0.416283	0.41284	TRUE
1700109H08Rik	9.8809	12.0189	9.52038	8.96643	8.46364	10.7792	0.49365	0.506443	0.487602	0.486485	0.481461	0.505234	TRUE
1700113H08Rik	0	0	0	0	0	0	0.174994	0.173971	0.166527	0.170854	0.171133	0.180507	FALSE
1700122O11Rik	0	0	0	0	0	0	0.174994	0.173971	0.166527	0.170854	0.171133	0.180507	FALSE
1700123K08Rik	0	0	0	0	0	0	0.174994	0.173971	0.166527	0.170854	0.171133	0.180507	FALSE
1700123L14Rik	0	0	0	0	0	0	0.174994	0.173971	0.166527	0.170854	0.171133	0.180507	FALSE
1700123O20Rik	37.4199	42.6904	39.5881	41.7756	45.8604	51.6139	0.692394	0.713468	0.699512	0.713933	0.729565	0.752035	TRUE
1700125H20Rik	0	0	0	0	0	0	0.174994	0.173971	0.166527	0.170854	0.171133	0.180507	FALSE
1700129C05Rik	0	0	0	0	0	0	0.174994	0.173971	0.166527	0.170854	0.171133	0.180507	FALSE
1810009A15Rik	14.4346	14.901	11.5336	10.1137	13.7984	5.35172	0.533612	0.532077	0.504908	0.496813	0.528076	0.446569	TRUE
1810009J06Rik	0	0	0	0	0	0	0.174994	0.173971	0.166527	0.170854	0.171133	0.180507	FALSE
1810010H24Rik	5.54896	5.69398	6.10443	4.71473	4.10315	4.38134	0.449174	0.444662	0.45164	0.438381	0.428751	0.4321	TRUE
1810013L24Rik	172.78	185.179	172.661	164.694	161.946	180.692	0.940777	0.94729	0.940172	0.936729	0.933845	0.94408	TRUE
1810020O05Rik	5.18501	2.87905	3.28295	4.33306	2.95691	2.89581	0.443359	0.401721	0.411631	0.432426	0.409165	0.406839	TRUE
1810024B03Rik	1.91295	2.80978	1.9151	1.96397	2.37104	2.32526	0.385299	0.40014	0.381856	0.385485	0.397534	0.394929	TRUE
1810030O07Rik	32.4626	30.0984	29.298	29.0211	27.639	28.3889	0.663643	0.643173	0.639218	0.643824	0.632752	0.639079	TRUE
1810037I17Rik	35.0247	31.5705	34.9683	33.5421	26.3634	20.1624	0.678437	0.651779	0.67425	0.670993	0.623959	0.580461	TRUE
1810046K07Rik	0	0	0	0	0	0	0.174994	0.173971	0.166527	0.170854	0.171133	0.180507	FALSE
1810049J17Rik	0	0	0	0	0	0	0.174994	0.173971	0.166527	0.170854	0.171133	0.180507	FALSE
1810055G02Rik	32.628	29.0986	30.355	30.5132	31.2487	34.3739	0.664713	0.636427	0.645732	0.652849	0.654664	0.673599	TRUE
1810058I24Rik	28.3874	28.6029	28.417	24.3369	28.6666	26.1277	0.638428	0.633171	0.633729	0.612794	0.639125	0.623913	TRUE
1810062G17Rik	1.12236	0	1.15414	0	0	0	0.356641	0.173971	0.355571	0.170854	0.171133	0.180507	FALSE
1810065E05Rik	0	0	0	0	0	0	0.174994	0.173971	0.166527	0.170854	0.171133	0.180507	FALSE
2010003K11Rik	0	0	0	0	0	0	0.174994	0.173971	0.166527	0.170854	0.171133	0.180507	FALSE
2010106E10Rik	0	0	0	0	0	0	0.174994	0.173971	0.166527	0.170854	0.171133	0.180507	FALSE
2010109A12Rik	0	1.65449	0	1.81157	0.838016	0	0.174994	0.372087	0.166527	0.38167	0.343289	0.180507	FALSE
2010315B03Rik	27.3208	29.6906	24.6542	25.0691	24.0003	31.3401	0.630891	0.640637	0.609258	0.618423	0.606653	0.657781	TRUE
2200002D01Rik	0	0	0	0	0	0	0.174994	0.173971	0.166527	0.170854	0.171133	0.180507	FALSE
2210010C04Rik	0	0	0	0	0	0	0.174994	0.173971	0.166527	0.170854	0.171133	0.180507	FALSE
2210016F16Rik	11.6393	11.6662	10.2771	10.7553	10.0638	10.2456	0.508537	0.503745	0.494627	0.502256	0.49686	0.500116	TRUE
2210016L21Rik	105.817	94.8618	110.324	102.147	100.975	84.9461	0.883554	0.865038	0.888439	0.878111	0.874575	0.845452	TRUE
2210017I01Rik	0	0	0	0	0	0	0.174994	0.173971	0.166527	0.170854	0.171133	0.180507	FALSE
2210408I21Rik	29.5668	30.1398	28.9429	30.8781	29.6234	31.4287	0.646476	0.643638	0.637264	0.655222	0.645173	0.658153	TRUE
2210418O10Rik	20.8073	25.6056	18.4995	21.6545	21.3001	18.4488	0.586695	0.614236	0.562829	0.593533	0.587392	0.56869	TRUE
2300002M23Rik	0	0	0	0	0	0	0.174994	0.173971	0.166527	0.170854	0.171133	0.180507	FALSE
2300003K06Rik	0	0	0	0	0	0	0.174994	0.173971	0.166527	0.170854	0.171133	0.180507	FALSE
2300009A05Rik	39.2705	45.7383	48.8685	44.2033	44.0007	44.609	0.703001	0.726913	0.742219	0.724959	0.721144	0.723378	TRUE
2310002L09Rik	0	0	0	0	0	0	0.174994	0.173971	0.166527	0.170854	0.171133	0.180507	FALSE
2310003L06Rik	0	0	0	0	0	0	0.174994	0.173971	0.166527	0.170854	0.171133	0.180507	FALSE
2310009B15Rik	31.9025	32.7442	31.6642	36.764	36.1455	32.8522	0.660898	0.658386	0.653733	0.688997	0.682624	0.666155	TRUE
2310011J03Rik	34.614	33.9311	35.4853	35.5582	32.3945	29.1267	0.675134	0.664945	0.677088	0.68295	0.661317	0.643917	TRUE
2310022A10Rik	45.9868	44.2383	45.9364	48.1731	46.7166	42.4423	0.733612	0.719656	0.729146	0.743382	0.733659	0.713608	TRUE
2310022B05Rik	130.704	134.372	136.758	136.005	135.763	147.513	0.91077	0.915143	0.91598	0.915562	0.914538	0.921982	TRUE
2310030G06Rik	4.08697	5.63755	6.33737	4.80126	3.77014	4.08631	0.42782	0.443824	0.45499	0.439777	0.423215	0.42782	TRUE
2310033P09Rik	16.1923	18.4811	19.0782	18.6996	20.5592	16.7494	0.5485	0.560875	0.567574	0.57097	0.581856	0.55585	TRUE
2310034C09Rik	0	0	0	0	0	0	0.174994	0.173971	0.166527	0.170854	0.171133	0.180507	FALSE
2310034G01Rik	1.15247	1.50313	1.66683	1.13219	1.57089	0	0.358083	0.366271	0.374506	0.357851	0.375483	0.180507	TRUE
2310039H08Rik	5.60438	6.77031	6.53447	6.08916	4.7966	5.32818	0.449826	0.458711	0.457455	0.456943	0.439032	0.446011	TRUE
2310046K23Rik	0	0	0	0	0	0	0.174994	0.173971	0.166527	0.170854	0.171133	0.180507	FALSE
2310050C09Rik	0	0	0	0	0	0	0.174994	0.173971	0.166527	0.170854	0.171133	0.180507	FALSE
2310057J18Rik	0	0	0	0	0	0	0.174994	0.173971	0.166527	0.170854	0.171133	0.180507	FALSE
2310057M21Rik	28.8215	24.7984	28.1126	24.9458	26.9213	24.5692	0.641545	0.607909	0.631589	0.617213	0.627541	0.612561	TRUE
2310057N15Rik	0	0	0	0	0	0	0.174994	0.173971	0.166527	0.170854	0.171133	0.180507	FALSE
2310061I04Rik	170.069	142.708	157.273	156.468	167.547	150.267	0.939056	0.921284	0.93124	0.93124	0.937102	0.923889	TRUE
2310061N02Rik	0	0	0	0	0	0	0.174994	0.173971	0.166527	0.170854	0.171133	0.180507	FALSE
2310079G19Rik	0	0	0	0	0	0	0.174994	0.173971	0.166527	0.170854	0.171133	0.180507	FALSE
2410002F23Rik	72.0796	61.6802	73.8884	54.8517	59.3959	63.1249	0.821586	0.788695	0.82489	0.77004	0.783159	0.79237	TRUE
2410004B18Rik	45.9934	41.5679	47.6923	43.9791	47.0536	39.7454	0.733659	0.707746	0.737288	0.724355	0.734962	0.701698	TRUE
2410004P03Rik	3.14215	4.28369	4.36681	4.17357	4.01972	6.0761	0.412608	0.426053	0.427541	0.429681	0.427402	0.456199	TRUE
2410137M14Rik	0	0	0	0	0	0	0.174994	0.173971	0.166527	0.170854	0.171133	0.180507	FALSE
2510002D24Rik	28.9766	27.8226	32.8202	30.3115	32.4427	25.8952	0.642428	0.628518	0.660433	0.65164	0.661549	0.621959	TRUE
2510009E07Rik	64.695	66.4338	67.1774	55.0612	58.4295	64.2969	0.801675	0.80228	0.806281	0.770877	0.779391	0.79558	TRUE
2510039O18Rik	32.3119	30.2466	31.2391	28.635	30.0757	30.2014	0.662898	0.644382	0.651361	0.641498	0.647686	0.65057	TRUE
2610002M06Rik	87.2954	84.3314	82.5818	85.3419	87.7702	109.936	0.853454	0.845685	0.843685	0.849965	0.851919	0.884531	TRUE
2610008E11Rik	29.2308	30.1127	26.668	25.1028	27.4362	26.2978	0.643778	0.643266	0.622284	0.618749	0.631124	0.624983	TRUE
2610021A01Rik	44.1347	42.629	42.131	49.7685	46.6644	53.7018	0.725704	0.713189	0.712305	0.750407	0.733426	0.760363	TRUE
2610028H24Rik	0	0	0	0	0	0	0.174994	0.173971	0.166527	0.170854	0.171133	0.180507	FALSE
2610042L04Rik	3.0268	3.43525	3.09261	3.2854	3.55039	3.1823	0.410468	0.411491	0.407537	0.415864	0.419167	0.412189	TRUE
2610044O15Rik8	37.942	35.2737	31.3929	34.0388	33.1668	30.0837	0.695278	0.672994	0.652059	0.674157	0.666108	0.649407	TRUE
2610318N02Rik	0	0	0	0	0	0	0.174994	0.173971	0.166527	0.170854	0.171133	0.180507	FALSE
2610507B11Rik	173.038	175.256	171.685	171.032	167.321	167.22	0.94101	0.942731	0.939428	0.939567	0.936729	0.936218	TRUE
2610528A11Rik	0	0	0	0	0	0	0.174994	0.173971	0.166527	0.170854	0.171133	0.180507	FALSE
2610528J11Rik	0	0	0	0	0	0	0.174994	0.173971	0.166527	0.170854	0.171133	0.180507	FALSE
2700049A03Rik	11.4318	13.9806	11.9462	11.9219	12.3954	14.5996	0.506816	0.524727	0.50849	0.512212	0.51519	0.538358	TRUE
2700062C07Rik	37.9605	36.2021	34.0734	37.715	40.1748	32.2278	0.695511	0.677832	0.669505	0.694068	0.703094	0.663271	TRUE
2700097O09Rik	18.4879	20.0439	19.7804	17.6073	20.0025	22.5301	0.568551	0.573017	0.572784	0.562456	0.577902	0.597534	TRUE
2810004N23Rik	19.2883	20.5566	20.9825	20.0731	18.7001	17.0034	0.575204	0.577251	0.581856	0.581298	0.568876	0.557618	TRUE
2810021J22Rik	11.2334	11.6114	10.9391	10.7007	10.5543	11.6384	0.505001	0.503187	0.500209	0.501605	0.500116	0.511654	TRUE
2810408A11Rik	0	0	0	0	0	0	0.174994	0.173971	0.166527	0.170854	0.171133	0.180507	FALSE
2810459M11Rik	10.9617	9.90544	9.66095	9.78344	12.7852	15.7289	0.502582	0.489695	0.488811	0.493278	0.5184	0.54729	TRUE
2900026A02Rik	10.7214	14.0766	12.8706	14.8415	14.6819	10.7325	0.500256	0.525285	0.516492	0.539102	0.535799	0.504862	TRUE
2900092C05Rik	0	0	0	0	0	0	0.174994	0.173971	0.166527	0.170854	0.171133	0.180507	FALSE
3110009E18Rik	8.17522	5.62865	6.60614	5.51818	6.55946	6.63587	0.479135	0.443731	0.458107	0.449826	0.460572	0.46248	TRUE
3110021N24Rik	10.2158	9.84394	10.3208	8.48531	9.8028	9.43185	0.496301	0.489137	0.495092	0.482484	0.494022	0.492301	TRUE
3110040N11Rik	14.8597	11.0519	14.0133	13.9698	11.9469	5.89289	0.537567	0.498814	0.526308	0.530682	0.5117	0.45378	TRUE
3110082I17Rik	9.03408	8.6187	7.41473	8.54099	8.7283	7.86082	0.48723	0.477879	0.467644	0.482903	0.483833	0.476529	TRUE
3110082J24Rik	1.78615	2.29798	3.04132	2.92981	2.22839	0	0.381577	0.389439	0.406467	0.408421	0.394092	0.180507	TRUE
3300002I08Rik	11.4047	10.0911	9.52418	12.0182	9.21425	10.5194	0.50635	0.490951	0.487741	0.513096	0.488858	0.50328	TRUE
3425401B19Rik	0	0	0	0	0	0	0.174994	0.173971	0.166527	0.170854	0.171133	0.180507	FALSE
3830403N18Rik	0	0	0	0	0	0	0.174994	0.173971	0.166527	0.170854	0.171133	0.180507	FALSE
3830406C13Rik	74.8194	71.3466	73.8223	73.5424	68.896	73.2998	0.828565	0.816515	0.824796	0.825029	0.810793	0.819819	TRUE
4632433K11Rik	0	0	0	0	0	0	0.174994	0.173971	0.166527	0.170854	0.171133	0.180507	FALSE
4833420G17Rik	32.8136	42.8716	35.6368	19.9545	28.8969	18.6067	0.665736	0.714027	0.67839	0.580321	0.64094	0.5699	TRUE
4833439L19Rik	235.263	237.572	237.049	246.553	247.22	250.148	0.962503	0.963712	0.963247	0.965387	0.96562	0.966039	TRUE
4921504E06Rik	0	0	0	0	0	0	0.174994	0.173971	0.166527	0.170854	0.171133	0.180507	FALSE
4921507P07Rik	1.68124	3.12688	2.5518	1.16479	2.00813	3.08634	0.378181	0.407071	0.396836	0.359246	0.388462	0.410561	TRUE
4921509C19Rik	0	0	0	0	0	0	0.174994	0.173971	0.166527	0.170854	0.171133	0.180507	FALSE
4921517D22Rik	0	0	0	0	0	0	0.174994	0.173971	0.166527	0.170854	0.171133	0.180507	FALSE
4921524J17Rik	9.11692	11.5483	10.3474	9.96448	9.7987	12.8578	0.488393	0.502582	0.495371	0.495185	0.493929	0.522819	TRUE
4921524L21Rik	0	0	0	0	0	0	0.174994	0.173971	0.166527	0.170854	0.171133	0.180507	FALSE
4921536K21Rik	0	1.04676	1.36272	0	0.849817	0	0.174994	0.348453	0.364829	0.170854	0.344127	0.180507	FALSE
4921539E11Rik	0	0	0	0	0	0	0.174994	0.173971	0.166527	0.170854	0.171133	0.180507	FALSE
4930402F06Rik	0	0	0	0	0	0	0.174994	0.173971	0.166527	0.170854	0.171133	0.180507	FALSE
4930402K13Rik	0	0	0	0	0	0	0.174994	0.173971	0.166527	0.170854	0.171133	0.180507	FALSE
4930404N11Rik	0	0	0	0	0	0	0.174994	0.173971	0.166527	0.170854	0.171133	0.180507	FALSE
4930407I10Rik	0	0	0	0	0	0	0.174994	0.173971	0.166527	0.170854	0.171133	0.180507	FALSE
4930415L06Rik	0	0	0	0	0	0	0.174994	0.173971	0.166527	0.170854	0.171133	0.180507	FALSE
4930430F08Rik	25.5709	24.4253	23.6506	23.0449	24.088	22.1584	0.620098	0.605211	0.602419	0.603536	0.60763	0.594883	TRUE
4930433I11Rik	0	0	0	0	0	0	0.174994	0.173971	0.166527	0.170854	0.171133	0.180507	FALSE
4930438A08Rik	0	0	0	0	0	0	0.174994	0.173971	0.166527	0.170854	0.171133	0.180507	FALSE
4930444P10Rik	0	1.25398	0	0	0	0	0.174994	0.358455	0.166527	0.170854	0.171133	0.180507	FALSE
4930447C04Rik	43.8983	41.0717	38.8657	38.0778	47.0665	53.2228	0.724587	0.704629	0.696022	0.696115	0.735055	0.758548	TRUE
4930447F04Rik	0	0	0	0	0	0	0.174994	0.173971	0.166527	0.170854	0.171133	0.180507	FALSE
4930449I24Rik	0	0	0	0	0	0	0.174994	0.173971	0.166527	0.170854	0.171133	0.180507	FALSE
4930451I11Rik	0	0	0	0	0	0	0.174994	0.173971	0.166527	0.170854	0.171133	0.180507	FALSE
4930453N24Rik	35.0678	23.2174	22.6187	35.9671	32.4861	23.6283	0.678669	0.596046	0.594045	0.685787	0.661782	0.606187	TRUE
4930455H04Rik	0	0	0	0	0	0	0.174994	0.173971	0.166527	0.170854	0.171133	0.180507	FALSE
4930469K13Rik	1.92055	2.25859	0.773315	1.16796	1.95173	3.0283	0.38595	0.388695	0.334776	0.359386	0.387392	0.409304	TRUE
4930474N05Rik	0	0	0	0	0	0	0.174994	0.173971	0.166527	0.170854	0.171133	0.180507	FALSE
4930480E11Rik	0	0	0	0	0	0	0.174994	0.173971	0.166527	0.170854	0.171133	0.180507	FALSE
4930486L24Rik	0	0	0	0	0	0	0.174994	0.173971	0.166527	0.170854	0.171133	0.180507	FALSE
4930503B20Rik	0	0	0	0	0	0	0.174994	0.173971	0.166527	0.170854	0.171133	0.180507	FALSE
4930503E14Rik	0	0	0	0	0	0	0.174994	0.173971	0.166527	0.170854	0.171133	0.180507	FALSE
4930503L19Rik	26.2109	27.639	25.5049	19.4823	24.5937	27.9414	0.62475	0.627076	0.61512	0.576878	0.611258	0.636101	TRUE
4930505A04Rik	2.27015	2.14826	2.02045	1.14503	2.32952	1.88061	0.395208	0.386183	0.38502	0.358642	0.396511	0.383531	TRUE
4930512M02Rik	0	0	0	0	0	0	0.174994	0.173971	0.166527	0.170854	0.171133	0.180507	FALSE
4930516K23Rik	0	0	0	0	0	0	0.174994	0.173971	0.166527	0.170854	0.171133	0.180507	FALSE
4930519G04Rik	0	0	0	0	0	0	0.174994	0.173971	0.166527	0.170854	0.171133	0.180507	FALSE
4930522H14Rik	0	0	0	0	0	0	0.174994	0.173971	0.166527	0.170854	0.171133	0.180507	FALSE
4930522L14Rik	3.43037	4.10675	4.11633	3.04304	3.62067	5.21773	0.417492	0.423122	0.424099	0.411026	0.420423	0.444336	TRUE
4930523C07Rik	0	0	0	0	0	0	0.174994	0.173971	0.166527	0.170854	0.171133	0.180507	FALSE
4930524B15Rik	0	0	0	0	0	0	0.174994	0.173971	0.166527	0.170854	0.171133	0.180507	FALSE
4930544D05Rik	0	0	0	0	0	0	0.174994	0.173971	0.166527	0.170854	0.171133	0.180507	FALSE
4930544G11Rik	0	0	0	0	0	0	0.174994	0.173971	0.166527	0.170854	0.171133	0.180507	FALSE
4930548H24Rik	0	0	0	0	0	0	0.174994	0.173971	0.166527	0.170854	0.171133	0.180507	FALSE
4930550C14Rik	1.20261	1.3414	0.799175	0	0	0	0.360177	0.361107	0.336869	0.170854	0.171133	0.180507	FALSE
4930556J24Rik	1.75659	1.59138	1.41312	2.25607	1.70805	2.62856	0.380507	0.369807	0.366736	0.393626	0.379995	0.40228	TRUE
4930558C23Rik	0	0	0	0	0	0	0.174994	0.173971	0.166527	0.170854	0.171133	0.180507	FALSE
4930558K02Rik	0	0	0	0	0	0	0.174994	0.173971	0.166527	0.170854	0.171133	0.180507	FALSE
4930562C15Rik	0	0	0	0	0	0	0.174994	0.173971	0.166527	0.170854	0.171133	0.180507	FALSE
4930563E22Rik	5.68874	6.24875	4.87887	4.97158	5.49928	3.81514	0.450803	0.452105	0.434845	0.441824	0.448662	0.423122	TRUE
4930568D16Rik	0	0	0	0	0	0	0.174994	0.173971	0.166527	0.170854	0.171133	0.180507	FALSE
4930572O03Rik	0	0	0	0	0	0	0.174994	0.173971	0.166527	0.170854	0.171133	0.180507	FALSE
4930578I06Rik	0	0	0	0	0	0	0.174994	0.173971	0.166527	0.170854	0.171133	0.180507	FALSE
4930579F01Rik	0	0	0	0	0	0	0.174994	0.173971	0.166527	0.170854	0.171133	0.180507	FALSE
4930579G24Rik	7.04527	5.57798	6.77657	6.56751	5.87672	8.14154	0.466992	0.44294	0.46006	0.461642	0.452756	0.478949	TRUE
4930583I09Rik	0	0	0	0	0	0	0.174994	0.173971	0.166527	0.170854	0.171133	0.180507	FALSE
4930590J08Rik	12.8708	14.4956	11.4413	12.5596	13.5785	17.2108	0.519888	0.528495	0.504164	0.51719	0.525704	0.559014	TRUE
4930595M18Rik	0	0	0	0	0	0	0.174994	0.173971	0.166527	0.170854	0.171133	0.180507	FALSE
4930596D02Rik	0	0	0	0	0	0	0.174994	0.173971	0.166527	0.170854	0.171133	0.180507	FALSE
4931406B18Rik	0	0	0	0	0	0	0.174994	0.173971	0.166527	0.170854	0.171133	0.180507	FALSE
4931406C07Rik	38.7057	48.9185	43.9433	33.3576	31.9897	49.8141	0.70007	0.740684	0.720772	0.670156	0.659037	0.745197	TRUE
4931408C20Rik	0	0	0	0	0	0	0.174994	0.173971	0.166527	0.170854	0.171133	0.180507	FALSE
4931414P19Rik	2.653	3.08951	3.93987	3.14637	2.75193	2.38315	0.402512	0.406094	0.421959	0.413119	0.404745	0.396278	TRUE
4931428F04Rik	22.9089	22.0897	23.0895	22.1654	24.6585	23.9504	0.601023	0.58809	0.598186	0.597395	0.611863	0.607816	TRUE
4931429L15Rik	0	0	0	0	0	0	0.174994	0.173971	0.166527	0.170854	0.171133	0.180507	FALSE
4932414N04Rik	0	0	0	0	0	0	0.174994	0.173971	0.166527	0.170854	0.171133	0.180507	FALSE
4932415D10Rik	0	0	0	0	0	0	0.174994	0.173971	0.166527	0.170854	0.171133	0.180507	FALSE
4932429P05Rik	0	0	0	0	0	0	0.174994	0.173971	0.166527	0.170854	0.171133	0.180507	FALSE
4932438A13Rik	97.523	106.583	113.12	88.0376	107.143	98.2231	0.871179	0.881973	0.891928	0.85471	0.883787	0.866946	TRUE
4932438H23Rik	3.94516	5.55373	2.82049	3.4054	3.52262	4.51228	0.425122	0.442475	0.402512	0.417353	0.418702	0.433822	TRUE
4933400A11Rik	0	0	0	0	0	0	0.174994	0.173971	0.166527	0.170854	0.171133	0.180507	FALSE
4933402J07Rik	0	0	0	0	0	0	0.174994	0.173971	0.166527	0.170854	0.171133	0.180507	FALSE
4933402N03Rik	0	0	0	0	0	0	0.174994	0.173971	0.166527	0.170854	0.171133	0.180507	FALSE
4933402N22Rik	0	0	0	0	0	0	0.174994	0.173971	0.166527	0.170854	0.171133	0.180507	FALSE
4933403O08Rik	0	0	0	0	0	0	0.174994	0.173971	0.166527	0.170854	0.171133	0.180507	FALSE
4933405L10Rik	0	0	0	0	0	0	0.174994	0.173971	0.166527	0.170854	0.171133	0.180507	FALSE
4933405O20Rik	1.33247	1.57287	1.20289	0.8229	1.02873	1.65693	0.366411	0.369016	0.357851	0.342591	0.354036	0.37646	TRUE
4933407L21Rik	2.5027	3.21137	3.87971	2.92959	2.74281	2.69306	0.39986	0.408514	0.421028	0.408374	0.404606	0.403443	TRUE
4933409G03Rik	0	0	0	0	0	0	0.174994	0.173971	0.166527	0.170854	0.171133	0.180507	FALSE
4933411K16Rik	0	1.58546	0.944511	0	0	0	0.174994	0.369388	0.345662	0.170854	0.171133	0.180507	FALSE
4933412E24Rik	0	0	0	0	0	0	0.174994	0.173971	0.166527	0.170854	0.171133	0.180507	FALSE
4933414I15Rik	0	0	0	0	0	0	0.174994	0.173971	0.166527	0.170854	0.171133	0.180507	FALSE
4933416I08Rik	0	0	0	0	0	0	0.174994	0.173971	0.166527	0.170854	0.171133	0.180507	FALSE
4933417A18Rik	0	0	0	0	0	0	0.174994	0.173971	0.166527	0.170854	0.171133	0.180507	FALSE
4933421I07Rik	0	0	0	0	0	0	0.174994	0.173971	0.166527	0.170854	0.171133	0.180507	FALSE
4933424G06Rik	0	0	0	1.11541	0	0	0.174994	0.173971	0.166527	0.357106	0.171133	0.180507	FALSE
4933427D14Rik	18.6135	17.4219	18.1468	15.3224	12.7301	13.8487	0.569574	0.553571	0.56013	0.543429	0.517934	0.531891	TRUE
4933428M09Rik	0	0	0	0	0	0	0.174994	0.173971	0.166527	0.170854	0.171133	0.180507	FALSE
4933430I17Rik	2.83219	2.35087	2.38103	2.26598	2.36932	2.57275	0.406467	0.390789	0.39358	0.393999	0.397395	0.401023	TRUE
4933434E20Rik	117.109	107.914	119.35	126.749	132.108	118.356	0.897232	0.884159	0.898628	0.90649	0.911468	0.895836	TRUE
4933436I01Rik	0	0	0	0	0	0	0.174994	0.173971	0.166527	0.170854	0.171133	0.180507	FALSE
5031410I06Rik	0	0	0	0	0	0	0.174994	0.173971	0.166527	0.170854	0.171133	0.180507	FALSE
5031439G07Rik	123.075	130.207	124.833	118.439	124.151	127.703	0.903699	0.910816	0.904071	0.897697	0.903326	0.905699	TRUE
5430401F13Rik	0	0	0	0	0	0	0.174994	0.173971	0.166527	0.170854	0.171133	0.180507	FALSE
5430402E10Rik	0	0	0	0	0	0	0.174994	0.173971	0.166527	0.170854	0.171133	0.180507	FALSE
5430403G16Rik	2.26506	2.07317	1.99018	2.26013	1.60647	1.44145	0.395115	0.384462	0.384182	0.393766	0.376878	0.369249	TRUE
5530400C23Rik	0	0	0	0	0	0	0.174994	0.173971	0.166527	0.170854	0.171133	0.180507	FALSE
5730409E04Rik	152.875	151.52	147.88	148.973	157.52	176.709	0.928542	0.928728	0.925331	0.925983	0.9311	0.94194	TRUE
5730455P16Rik	85.0197	82.7823	84.2942	85.2549	81.4006	88.3272	0.849407	0.841777	0.846848	0.849872	0.840893	0.852105	TRUE
5730480H06Rik	20.8768	20.4045	19.5878	17.9574	21.4545	22.8892	0.587206	0.575901	0.571342	0.565155	0.588602	0.600512	TRUE
5730507C01Rik	5.43046	5.57301	5.45828	6.7932	6.23305	8.3362	0.447034	0.442847	0.443266	0.464341	0.456664	0.480949	TRUE
5730522E02Rik	4.16266	3.50191	4.44519	3.62088	2.07861	4.09594	0.428704	0.412887	0.428518	0.421214	0.390416	0.42796	TRUE
6030458C11Rik	35.82	41.6773	40.5546	40.2617	39.3761	43.0724	0.683043	0.708537	0.704908	0.707374	0.698907	0.716771	TRUE
6030468B19Rik	0	0	0	0	0	0	0.174994	0.173971	0.166527	0.170854	0.171133	0.180507	FALSE
6030498E09Rik	0	0	0	0	0	0	0.174994	0.173971	0.166527	0.170854	0.171133	0.180507	FALSE
6330403K07Rik	238.889	232.824	236.222	241.272	234.5	224.43	0.963619	0.96241	0.963201	0.964178	0.962689	0.959665	TRUE
6330411D24Rik	19.5302	20.531	17.5401	20.3079	18.784	19.6275	0.576925	0.577018	0.555571	0.582926	0.569574	0.576878	TRUE
6430548M08Rik	194.11	189.728	195.045	198.746	205.321	188.556	0.950407	0.949104	0.951105	0.951989	0.953896	0.947057	TRUE
6430550D23Rik	0	1.52059	1.09015	0	1.87032	2.14463	0.174994	0.366829	0.35264	0.170854	0.38488	0.390789	FALSE
6430571L13Rik	13.7154	13.7368	14.0111	13.7608	13.1882	12.5256	0.527983	0.522773	0.526215	0.5291	0.521749	0.519749	TRUE
6430628N08Rik	1.22648	1.67947	1.73618	0.929937	0	2.37435	0.361247	0.373064	0.376646	0.348221	0.171133	0.396046	TRUE
6720489N17Rik	13.2246	18.4664	13.0131	15.6094	14.7095	15.9527	0.523564	0.560782	0.517981	0.545987	0.536078	0.549384	TRUE
6820408C15Rik	4.02498	4.07952	3.83254	2.78281	3.66604	1.65828	0.426704	0.42261	0.420144	0.40535	0.421168	0.376553	TRUE
7420426K07Rik	0	0	0	0	0	0	0.174994	0.173971	0.166527	0.170854	0.171133	0.180507	FALSE
7530416G11Rik	0	0	0	0	0	0	0.174994	0.173971	0.166527	0.170854	0.171133	0.180507	FALSE
8030462N17Rik	108.279	115.173	107.078	113.821	118.553	133.058	0.886392	0.893882	0.884485	0.892394	0.896953	0.910956	TRUE
8030474K03Rik	0	0	0	0	0	0	0.174994	0.173971	0.166527	0.170854	0.171133	0.180507	FALSE
9030025P20Rik	16.6523	18.1893	15.9656	14.3661	15.4291	16.6638	0.552873	0.558874	0.542777	0.534682	0.54287	0.555152	TRUE
9030624G23Rik	6.42807	6.74786	7.26979	8.57087	8.33826	10.4921	0.459874	0.458479	0.465736	0.483136	0.480251	0.503001	TRUE
9130008F23Rik	0	0	0	0	0	0	0.174994	0.173971	0.166527	0.170854	0.171133	0.180507	FALSE
9130019O22Rik	5.0417	6.37822	5.86213	4.7673	4.07029	4.58827	0.441126	0.453547	0.448849	0.439172	0.428332	0.435171	TRUE
9130023H24Rik	9.72429	11.5292	9.99759	9.49808	8.9473	10.6871	0.492533	0.502442	0.492161	0.491324	0.486067	0.504629	TRUE
9130401M01Rik	32.2557	29.5276	34.9066	30.7304	38.4302	31.3592	0.66248	0.639265	0.673924	0.654059	0.694534	0.65792	TRUE
9130409I23Rik	0	0	0	0	0	0	0.174994	0.173971	0.166527	0.170854	0.171133	0.180507	FALSE
9230112D13Rik	0	0	0	0	0	0	0.174994	0.173971	0.166527	0.170854	0.171133	0.180507	FALSE
9330159F19Rik	83.99	87.4903	78.9819	87.2274	94.1986	105.599	0.847127	0.852431	0.835729	0.85271	0.863271	0.878018	TRUE
9330182O14Rik	0	0	0	0	0	0	0.174994	0.173971	0.166527	0.170854	0.171133	0.180507	FALSE
9430015G10Rik	20.8113	19.6196	20.9642	19.4266	20.4366	20.6944	0.586741	0.570319	0.58167	0.576227	0.581158	0.58395	TRUE
9430038I01Rik	7.67527	5.68737	5.96272	3.11758	4.59599	2.47095	0.473552	0.444569	0.450058	0.412747	0.436101	0.398651	TRUE
9430069I07Rik	0	0	0	0	0	0	0.174994	0.173971	0.166527	0.170854	0.171133	0.180507	FALSE
9530002B09Rik	0	0	0	0	0	0	0.174994	0.173971	0.166527	0.170854	0.171133	0.180507	FALSE
9530003J23Rik	0	0	0	0	0	0	0.174994	0.173971	0.166527	0.170854	0.171133	0.180507	FALSE
9530053A07Rik	0	0	0	0	0	0	0.174994	0.173971	0.166527	0.170854	0.171133	0.180507	FALSE
9530068E07Rik	115.598	118.587	110.438	108.873	108.272	132.232	0.895278	0.898255	0.888625	0.887416	0.885043	0.910351	TRUE
9530077C05Rik	19.362	17.5616	18.3834	20.3999	18.5437	20.5817	0.575715	0.554827	0.561526	0.583857	0.567109	0.583252	TRUE
9830107B12Rik	0	0	0	0	0	0	0.174994	0.173971	0.166527	0.170854	0.171133	0.180507	FALSE
9930012K11Rik	3.94222	3.46987	3.0817	3.89206	4.35141	1.75192	0.425076	0.412142	0.407304	0.425541	0.432705	0.379763	TRUE
9930021J03Rik	67.5201	66.6009	60.6041	60.5961	70.751	74.4226	0.809398	0.802652	0.785438	0.788602	0.816004	0.822563	TRUE
9930022D16Rik	0	0	0	0	0	0	0.174994	0.173971	0.166527	0.170854	0.171133	0.180507	FALSE
9930104L06Rik	19.9641	18.2814	21.5723	19.0907	17.9927	19.7887	0.580414	0.559432	0.586322	0.574506	0.56334	0.577902	TRUE
9930111J21Rik1	2.47776	2.46332	2.09446	2.46289	1.86812	2.16448	0.399442	0.393161	0.386834	0.398511	0.384787	0.391486	TRUE
9930111J21Rik2	2.56385	2.48884	2.0976	2.19522	1.75666	2.43961	0.401023	0.393766	0.386927	0.392091	0.381624	0.397674	TRUE
a	0	0	0	0	0	0	0.174994	0.173971	0.166527	0.170854	0.171133	0.180507	FALSE
A030003K21Rik	0	0	0	0	0	0	0.174994	0.173971	0.166527	0.170854	0.171133	0.180507	FALSE
A030005K14Rik	0	0	0	0	0	0	0.174994	0.173971	0.166527	0.170854	0.171133	0.180507	FALSE
A030005L19Rik	1.16019	1.80096	0	1.2068	1.48925	1.70075	0.358316	0.377483	0.166527	0.360968	0.372459	0.377902	TRUE
A030014E15Rik	0	0	0	0	0	0	0.174994	0.173971	0.166527	0.170854	0.171133	0.180507	FALSE
A130010J15Rik	8.75171	11.6638	9.50371	9.95037	9.81524	8.72595	0.484485	0.503699	0.487276	0.494906	0.494161	0.484392	TRUE
A1bg	0	0	0	0	0	0	0.174994	0.173971	0.166527	0.170854	0.171133	0.180507	FALSE
A1cf	0	0	0	0	0	0	0.174994	0.173971	0.166527	0.170854	0.171133	0.180507	FALSE
A230072I06Rik	0	0	0	0	0	0	0.174994	0.173971	0.166527	0.170854	0.171133	0.180507	FALSE
A2m	29.3089	40.5277	32.4594	30.4934	26.5184	29.2481	0.644289	0.701559	0.65806	0.652663	0.625122	0.644708	TRUE
A2ml1	41.9088	42.1402	51.7376	45.8143	53.4423	67.7337	0.715608	0.71091	0.754734	0.731612	0.761061	0.805257	TRUE
A3galt2	0	0	0	0	0	0	0.174994	0.173971	0.166527	0.170854	0.171133	0.180507	FALSE
A430005L14Rik	43.3838	44.44	45.7584	47.795	46.7489	44.5838	0.722214	0.720586	0.728495	0.741335	0.733752	0.723145	TRUE
A430033K04Rik	23.4464	24.5007	22.2527	20.5077	21.3136	26.4998	0.604745	0.605955	0.591719	0.584694	0.587532	0.626239	TRUE
A4galt	2.85146	2.99088	3.42196	3.24909	3.31454	4.83467	0.406839	0.404187	0.413771	0.415073	0.415306	0.439172	TRUE
A4gnt	0	0	0	0	0	0	0.174994	0.173971	0.166527	0.170854	0.171133	0.180507	FALSE
A530016L24Rik	0	0	0	0	0	0	0.174994	0.173971	0.166527	0.170854	0.171133	0.180507	FALSE
A530032D15Rik	0	0	0	0	0	0	0.174994	0.173971	0.166527	0.170854	0.171133	0.180507	FALSE
A530064D06Rik	0	0	0	0	0	0	0.174994	0.173971	0.166527	0.170854	0.171133	0.180507	FALSE
A530084C06Rik	0	0	0	0	0	0	0.174994	0.173971	0.166527	0.170854	0.171133	0.180507	FALSE
A630001G21Rik	0	0	0	0	0	0	0.174994	0.173971	0.166527	0.170854	0.171133	0.180507	FALSE
A630023A22Rik	0	0	0	0	0	0	0.174994	0.173971	0.166527	0.170854	0.171133	0.180507	FALSE
A630073D07Rik	0	0	0	0	0	0	0.174994	0.173971	0.166527	0.170854	0.171133	0.180507	FALSE
A630089N07Rik	5.03123	6.09752	8.98822	10.0731	8.98959	8.85627	0.440893	0.450012	0.483275	0.496348	0.486439	0.485973	TRUE
A630095N17Rik	0	0	0	0	0	0	0.174994	0.173971	0.166527	0.170854	0.171133	0.180507	FALSE
A730046J19Rik	6.94649	6.79898	7.50466	7.19997	7.77983	9.38677	0.465922	0.459316	0.46876	0.468714	0.474343	0.491603	TRUE
A730071L15Rik	0	0	0.770236	0	0	1.4961	0.174994	0.173971	0.334636	0.170854	0.171133	0.371063	FALSE
A830018L16Rik	57.5369	53.8455	56.6034	56.8819	61.5907	72.1497	0.779484	0.761666	0.772924	0.77753	0.789812	0.816702	TRUE
A830031A19Rik	0	0	0	0	0	0	0.174994	0.173971	0.166527	0.170854	0.171133	0.180507	FALSE
A930002H24Rik	0	1.24226	0.789971	0	0	0	0.174994	0.357804	0.336032	0.170854	0.171133	0.180507	FALSE
A930003A15Rik	0	1.69358	1.48532	1.03395	2.12045	1.43935	0.174994	0.373529	0.368923	0.353012	0.391254	0.369202	TRUE
A930007A09Rik	3.42857	3.65787	3.95018	3.0965	2.76145	3.59617	0.417446	0.415678	0.422145	0.412235	0.404838	0.420098	TRUE
A930009A15Rik	0	1.92972	1.09376	1.35812	1.57841	0	0.174994	0.381112	0.35278	0.368086	0.375808	0.180507	FALSE
A930017K11Rik	4.15029	4.35372	3.74652	4.17501	3.82573	4.02421	0.428565	0.427169	0.419028	0.429821	0.424192	0.426797	TRUE
A930018P22Rik	0	0	0	0	1.35973	0	0.174994	0.173971	0.166527	0.170854	0.368039	0.180507	FALSE
AA467197	0	0	1.55845	3.23671	1.57762	1.7477	0.174994	0.173971	0.371435	0.414794	0.375762	0.379577	TRUE
AA986860	6.67428	7.61974	7.67398	7.40118	7.44646	6.9855	0.462898	0.467876	0.470156	0.471133	0.470807	0.467504	TRUE
Aaas	22.1051	22.1868	25.6907	25.8666	26.1676	26.2787	0.595534	0.588788	0.616422	0.623494	0.622377	0.62489	TRUE
Aacs	34.8478	38.3441	36.3748	32.4854	33.0696	28.4491	0.676902	0.689509	0.68281	0.665271	0.665085	0.639684	TRUE
Aadac	0	0	0	0	0	0	0.174994	0.173971	0.166527	0.170854	0.171133	0.180507	FALSE
Aadacl2	0	0	0	0	0	0	0.174994	0.173971	0.166527	0.170854	0.171133	0.180507	FALSE
Aadacl2fm1	0	0	0	0	0	0	0.174994	0.173971	0.166527	0.170854	0.171133	0.180507	FALSE
Aadacl2fm2	0	0	0	0	0	0	0.174994	0.173971	0.166527	0.170854	0.171133	0.180507	FALSE
Aadacl2fm3	0	0	0	0	0	0	0.174994	0.173971	0.166527	0.170854	0.171133	0.180507	FALSE
Aadacl3	0	0	0	0	0	0	0.174994	0.173971	0.166527	0.170854	0.171133	0.180507	FALSE
Aadacl4	0	0	0	0	0	0	0.174994	0.173971	0.166527	0.170854	0.171133	0.180507	FALSE
Aadacl4fm1	0	0	0	0	0	0	0.174994	0.173971	0.166527	0.170854	0.171133	0.180507	FALSE
Aadacl4fm2	0	0	0	0	0	0	0.174994	0.173971	0.166527	0.170854	0.171133	0.180507	FALSE
AAdacl4fm3	0	0	0	0	0	0	0.174994	0.173971	0.166527	0.170854	0.171133	0.180507	FALSE
Aadacl4fm4	0	0	0	0	0	0	0.174994	0.173971	0.166527	0.170854	0.171133	0.180507	FALSE
Aadacl4fm5	0	0	0	0	0	0	0.174994	0.173971	0.166527	0.170854	0.171133	0.180507	FALSE
Aadat	1.04705	0	0.984702	0	0.938966	0	0.352733	0.173971	0.347709	0.170854	0.349011	0.180507	FALSE
Aagab	25.3854	25.1838	24.1184	26.518	24.0849	21.1026	0.618656	0.610933	0.60549	0.626843	0.607583	0.586881	TRUE
Aak1	185.852	152.707	162.21	163.727	175.014	166.986	0.946964	0.929425	0.934589	0.935846	0.941382	0.935846	TRUE
Aamdc	25.291	32.3583	33.6175	30.6424	27.9625	29.8311	0.617865	0.656199	0.666155	0.653547	0.635078	0.647639	TRUE
Aamp	136.109	124.835	136.121	139.365	126.217	107.961	0.916167	0.905094	0.915283	0.918493	0.905606	0.882066	TRUE
Aanat	0	0	0.793126	0	0	0	0.174994	0.173971	0.336636	0.170854	0.171133	0.180507	FALSE
Aar2	42.9656	41.3994	41.7692	42.4847	43.744	40.6941	0.720447	0.706955	0.710677	0.71733	0.719795	0.706211	TRUE
Aard	41.0492	39.6185	40.187	41.2647	43.3689	48.8074	0.711793	0.696674	0.702908	0.711607	0.717841	0.740777	TRUE
Aars	84.8554	75.0696	84.6178	85.8374	83.3321	68.6083	0.849081	0.826471	0.847453	0.850942	0.843778	0.80749	TRUE
Aars2	13.7016	12.5873	13.3625	13.8127	12.8659	8.64469	0.527937	0.511328	0.521144	0.529705	0.519191	0.483647	TRUE
Aarsd1	36.0443	36.3816	33.0977	33.9488	31.9646	16.094	0.684485	0.678716	0.662294	0.673319	0.658758	0.550779	TRUE
Aasdh	15.1791	18.8481	14.1811	13.6444	15.4569	15.7217	0.541103	0.563712	0.527937	0.527378	0.543243	0.547197	TRUE
Aasdhppt	52.5509	52.1115	51.7231	50.2337	50.5631	54.0474	0.761154	0.754548	0.754594	0.752408	0.750081	0.761619	TRUE
Aass	2.21792	2.00708	2.53962	2.67932	2.49093	2.24455	0.393859	0.383066	0.396604	0.403024	0.400093	0.393394	TRUE
Aatf	19.1215	22.653	21.9511	18.4317	16.8947	23.9689	0.573901	0.591905	0.589486	0.568272	0.554966	0.607955	TRUE
Aatk	313.878	315.946	327.299	300.443	303.483	282.583	0.975855	0.977576	0.978181	0.97418	0.974459	0.972273	TRUE
AB124611	0	0	0	0	0	0	0.174994	0.173971	0.166527	0.170854	0.171133	0.180507	FALSE
Abat	460.093	448.738	441.717	449.942	456.847	480.066	0.987951	0.988323	0.987485	0.987672	0.98823	0.989812	TRUE
Abca1	21.7261	26.9722	21.3433	23.6566	21.7525	27.4328	0.593115	0.622936	0.584322	0.608374	0.590091	0.632984	TRUE
Abca12	0	0	0	0	0	0	0.174994	0.173971	0.166527	0.170854	0.171133	0.180507	FALSE
Abca13	0	0	0	0	0	0	0.174994	0.173971	0.166527	0.170854	0.171133	0.180507	FALSE
Abca14	0	0	0	0	0	0	0.174994	0.173971	0.166527	0.170854	0.171133	0.180507	FALSE
Abca15	0	0	0	0	0	0	0.174994	0.173971	0.166527	0.170854	0.171133	0.180507	FALSE
Abca16	0	0	0	0	0	0	0.174994	0.173971	0.166527	0.170854	0.171133	0.180507	FALSE
Abca17	1.0116	1.18096	0.985664	0.838428	0.995043	1.32764	0.351012	0.355571	0.347802	0.343382	0.352082	0.364829	FALSE
Abca2	379.039	390.484	370.18	361.986	375.467	376.793	0.983159	0.984787	0.98288	0.982042	0.98381	0.983112	TRUE
Abca3	77.311	95.2068	79.2053	78.6536	89.404	94.6342	0.833729	0.865643	0.836381	0.837032	0.855083	0.861875	TRUE
Abca4	0	0	0	0	0	0	0.174994	0.173971	0.166527	0.170854	0.171133	0.180507	FALSE
Abca5	70.9706	76.1121	70.12	69.4486	70.7042	72.1718	0.819214	0.828425	0.815259	0.814375	0.815864	0.816795	TRUE
Abca6	6.61743	8.16222	7.32269	7.33469	7.62562	7.15034	0.462061	0.473505	0.466294	0.470575	0.472715	0.469505	TRUE
Abca7	16.8749	20.3878	17.9877	19.2524	19.3013	19.5526	0.554594	0.575622	0.558967	0.575297	0.573064	0.576413	TRUE
Abca8a	4.71013	6.61472	5.0752	7.09339	7.69411	7.68205	0.436613	0.457083	0.438195	0.467504	0.473412	0.474622	TRUE
Abca8b	13.4157	15.6041	13.8306	13.5528	12.5363	13.2448	0.525378	0.538823	0.524634	0.526355	0.516306	0.526495	TRUE
Abca9	4.13729	4.56549	4.0896	4.585	4.17418	4.40186	0.428425	0.429542	0.423866	0.436148	0.429774	0.432519	TRUE
Abcb10	30.9497	32.2158	30.1295	28.9413	27.6218	25.5931	0.655269	0.655362	0.644243	0.643359	0.632519	0.620005	TRUE
Abcb11	0	0	0	0	0	0	0.174994	0.173971	0.166527	0.170854	0.171133	0.180507	FALSE
Abcb1a	2.74858	3.48895	2.94951	2.94183	2.58457	3.41848	0.404652	0.412654	0.404606	0.4087	0.401721	0.417167	TRUE
Abcb1b	2.99982	4.10625	4.21275	3.2626	2.79547	3.49645	0.409816	0.423075	0.425727	0.415492	0.405676	0.418237	TRUE
Abcb4	4.73032	7.39114	6.17743	4.16309	4.90562	5.65125	0.437078	0.465736	0.453175	0.429449	0.440475	0.450663	TRUE
Abcb5	0	0	0	0	0	0	0.174994	0.173971	0.166527	0.170854	0.171133	0.180507	FALSE
Abcb6	6.5806	5.48696	5.79236	6.77864	5.15902	8.86183	0.461689	0.441591	0.447918	0.464201	0.443498	0.48602	TRUE
Abcb7	53.4517	58.041	52.7872	57.3941	58.7442	60.1987	0.764736	0.776506	0.758548	0.778972	0.780647	0.78395	TRUE
Abcb8	54.1189	57.5249	49.6822	47.0108	49.7426	49.9101	0.767109	0.775064	0.745848	0.737613	0.746918	0.745522	TRUE
Abcb9	42.3713	44.8434	44.5049	44.8348	43.4048	34.4108	0.71733	0.72268	0.723378	0.727704	0.71812	0.673785	TRUE
Abcc1	21.415	26.1965	21.773	18.2606	18.4458	21.6643	0.590835	0.61819	0.587904	0.567016	0.56655	0.591068	TRUE
Abcc10	7.9671	13.3258	10.7965	8.97775	10.0069	11.8479	0.477274	0.518446	0.499186	0.486578	0.496208	0.514073	TRUE
Abcc12	1.37455	1.58614	1.25505	0	0.855756	0	0.367946	0.369481	0.360502	0.170854	0.344545	0.180507	TRUE
Abcc2	0	0	0	0	0	0	0.174994	0.173971	0.166527	0.170854	0.171133	0.180507	FALSE
Abcc3	0	1.28221	0.977751	0	0.985875	0	0.174994	0.359386	0.347151	0.170854	0.351524	0.180507	FALSE
Abcc4	6.13591	7.08836	5.99769	6.52433	6.50185	7.7939	0.456571	0.462294	0.45057	0.461224	0.459874	0.476111	TRUE
Abcc5	162.808	184.216	164.211	179.828	187.148	180.744	0.935055	0.946639	0.935939	0.943894	0.946639	0.944127	TRUE
Abcc6	0	0	0	0	0	0	0.174994	0.173971	0.166527	0.170854	0.171133	0.180507	FALSE
Abcc8	25.2235	23.4144	23.9469	22.4812	30.3353	33.1483	0.61726	0.597813	0.604094	0.599395	0.64936	0.667876	TRUE
Abcc9	4.31696	4.77643	3.88002	4.16704	3.87366	4.84155	0.430937	0.432333	0.421075	0.429542	0.425215	0.439311	TRUE
Abcd1	17.6341	19.4495	17.1388	16.3992	16.7794	15.6846	0.562038	0.56883	0.552268	0.551989	0.553989	0.546871	TRUE
Abcd2	52.9575	54.4361	50.2729	53.3285	51.9749	55.062	0.763201	0.763247	0.748174	0.764317	0.756455	0.766132	TRUE
Abcd3	77.8446	82.1132	79.2417	81.5642	78.7079	81.8138	0.835311	0.840614	0.83652	0.842242	0.836101	0.83973	TRUE
Abcd4	11.864	14.1067	14.1293	13.5847	13.4655	11.1614	0.510351	0.525518	0.527378	0.526727	0.52468	0.507839	TRUE
Abce1	125.019	121.754	123.169	127.935	129.927	145.591	0.90542	0.901977	0.902489	0.907513	0.909933	0.920586	TRUE
Abcf1	49.3502	47.6593	58.5215	56.3701	56.9693	48.8889	0.748639	0.734962	0.778553	0.774831	0.774738	0.741289	TRUE
Abcf2	111.249	95.7908	112.711	116.516	109.725	94.6409	0.890161	0.866527	0.89151	0.895324	0.887183	0.861921	TRUE
Abcf3	73.2772	65.3832	76.3767	77.235	73.7414	76.8378	0.824843	0.799535	0.830798	0.834101	0.824703	0.828704	TRUE
Abcg1	75.43	74.9743	77.2105	84.9436	85.3532	90.8446	0.829821	0.826239	0.832426	0.849314	0.847965	0.856246	TRUE
Abcg2	7.2068	9.4539	10.1876	10.0591	9.44264	9.72853	0.468481	0.485415	0.493603	0.496069	0.49044	0.495604	TRUE
Abcg3	0	0	0	0	0	0	0.174994	0.173971	0.166527	0.170854	0.171133	0.180507	FALSE
Abcg4	80.6441	74.2395	75.0739	75.3611	81.3304	90.6161	0.840428	0.824564	0.827867	0.829821	0.840847	0.855734	TRUE
Abcg5	0	0	0	0	0	0	0.174994	0.173971	0.166527	0.170854	0.171133	0.180507	FALSE
Abcg8	0	0	0	0	0	0	0.174994	0.173971	0.166527	0.170854	0.171133	0.180507	FALSE
Abhd1	1.44064	1.17183	1.13689	1.07429	0.991492	1.28229	0.370412	0.355292	0.354687	0.355757	0.351803	0.362922	TRUE
Abhd10	50.9007	51.8886	53.3877	45.6583	48.419	54.6824	0.755199	0.753478	0.760828	0.730914	0.741754	0.764503	TRUE
Abhd11	36.5404	36.1998	32.5561	32.5254	34.1728	26.0168	0.687416	0.677786	0.658851	0.665597	0.671552	0.622936	TRUE
Abhd12	403.01	401.973	409.201	422.797	421.594	440.131	0.984787	0.985764	0.98595	0.98609	0.986183	0.988044	TRUE
Abhd12b	0	0	0	0	0	0	0.174994	0.173971	0.166527	0.170854	0.171133	0.180507	FALSE
Abhd13	29.9127	33.9812	32.3363	29.8655	29.7081	34.0454	0.648988	0.665318	0.657362	0.648988	0.645499	0.672296	TRUE
Abhd14b	13.8534	19.895	17.3523	19.0146	17.3292	22.8218	0.5291	0.5719	0.554082	0.573994	0.558502	0.59986	TRUE
Abhd15	1.80116	1.52005	1.72189	1.97966	1.56545	1.33075	0.382089	0.366736	0.376181	0.38609	0.375297	0.364922	TRUE
Abhd16a	90.7583	93.7155	98.9004	94.6873	95.2987	83.3794	0.860107	0.862712	0.871598	0.866388	0.865085	0.842475	TRUE
Abhd16b	0	0	0	0	0	0	0.174994	0.173971	0.166527	0.170854	0.171133	0.180507	FALSE
Abhd17a	240.302	238.825	252.368	243.978	257.85	233.736	0.964038	0.964038	0.966504	0.964783	0.967713	0.962224	TRUE
Abhd17b	95.1417	99.6561	106.187	99.0743	101.672	93.8989	0.866946	0.872342	0.88281	0.873645	0.875692	0.860944	TRUE
Abhd17c	30.3418	35.8831	35.2912	30.7892	33.5335	30.6432	0.651361	0.675925	0.675925	0.654431	0.668202	0.652896	TRUE
Abhd18	24.1187	23.2925	21.0212	20.522	23.2036	27.5936	0.60977	0.596697	0.582228	0.585066	0.601721	0.633868	TRUE
Abhd2	65.2123	75.0028	65.5113	60.9745	63.6798	69.8287	0.802931	0.826285	0.800512	0.790137	0.796464	0.810979	TRUE
Abhd3	42.6093	52.61	44.249	46.8681	37.7955	30.8051	0.719004	0.756874	0.722168	0.737009	0.691835	0.654059	TRUE
Abhd4	198.817	192.357	195.598	183.289	186.875	218.532	0.952314	0.950221	0.951291	0.945615	0.946592	0.957432	TRUE
Abhd5	36.3263	36.104	38.1256	38.5445	36.7844	30.2521	0.685973	0.677088	0.692812	0.698581	0.685973	0.650756	TRUE
Abhd6	74.3539	74.7192	74.8594	83.0554	85.9053	99.6914	0.827495	0.825541	0.827448	0.845359	0.848337	0.868993	TRUE
Abhd8	169.091	153.371	171.418	182.719	164.785	129.322	0.938451	0.929751	0.939288	0.945336	0.935427	0.907793	TRUE
Abi1	111.597	109.749	105.319	117.335	107.463	118.068	0.890951	0.886625	0.881414	0.896301	0.884206	0.895231	TRUE
Abi2	216.14	300.376	266.974	273.48	260.141	270.375	0.957804	0.975436	0.969156	0.96976	0.968086	0.970179	TRUE
Abi3	6.01862	9.53111	9.37775	11.1171	15.0733	12.8749	0.455269	0.485973	0.486113	0.505652	0.539428	0.523005	TRUE
Abi3bp	3.19075	4.38751	3.37838	2.83327	3.04391	3.63742	0.413538	0.427541	0.413259	0.406606	0.410747	0.420563	TRUE
Abitram	33.6821	33.07	33.0567	33.0947	33.5128	44.0498	0.670854	0.660293	0.661875	0.668388	0.668062	0.721144	TRUE
Abl1	79.4677	90.133	76.9817	75.6354	79.4046	78.8783	0.838567	0.856943	0.831682	0.830565	0.837358	0.83345	TRUE
Abl2	34.149	39.7857	34.1388	35.8643	38.4809	37.3643	0.672808	0.69779	0.670109	0.685136	0.694999	0.689277	TRUE
Ablim1	84.0007	96.963	85.7704	88.2748	88.62	100.498	0.847267	0.867969	0.849732	0.855129	0.85364	0.870249	TRUE
Ablim2	168.122	183.3	183.242	162.117	188.891	172.911	0.937893	0.946267	0.945522	0.934915	0.94743	0.940405	TRUE
Ablim3	24.321	25.6329	26.5222	26.123	27.3952	26.6573	0.611072	0.614468	0.621679	0.62461	0.630844	0.627541	TRUE
Abo	0	0	0	0	0	0	0.174994	0.173971	0.166527	0.170854	0.171133	0.180507	FALSE
Abr	301.259	298.055	301.254	313.254	308.521	314.64	0.974227	0.974785	0.974785	0.975855	0.975343	0.976925	TRUE
Abra	0	0	0	0	0	0	0.174994	0.173971	0.166527	0.170854	0.171133	0.180507	FALSE
Abracl	31.1279	26.4451	32.7883	37.9186	32.05	34.651	0.656757	0.619632	0.660154	0.695231	0.659502	0.675739	TRUE
Abraxas1	25.7721	30.6281	27.3491	20.4239	24.9498	24.7359	0.621493	0.64629	0.626471	0.584043	0.613817	0.613724	TRUE
Abraxas2	40.8257	45.1677	42.3774	45.3898	45.5681	48.6328	0.710537	0.724401	0.713468	0.729937	0.728355	0.740126	TRUE
Abt1	10.3129	9.33065	10.857	10.963	9.78436	10.0472	0.497371	0.484438	0.499418	0.503885	0.493743	0.498488	TRUE
Abtb1	15.3273	16.1149	14.9587	16.7264	13.4814	8.42364	0.542033	0.542777	0.53445	0.555292	0.524913	0.48188	TRUE
Abtb2	26.7977	26.5245	28.3509	26.9417	26.332	23.2022	0.627727	0.620423	0.633357	0.6301	0.62368	0.602931	TRUE
Acaa1a	46.0843	42.9854	46.1358	37.6391	38.1858	38.7809	0.734124	0.714538	0.730123	0.693557	0.69365	0.696534	TRUE
Acaa1b	3.84174	3.99663	4.8009	3.82614	3.26609	3.46989	0.423773	0.421168	0.433775	0.424238	0.414562	0.417818	TRUE
Acaa2	18.9783	20.9354	20.3036	17.554	18.4969	13.2543	0.572784	0.579251	0.576646	0.561945	0.56669	0.526727	TRUE
Acaca	109.247	113.079	108.02	110.707	105.899	106.093	0.887602	0.891649	0.885741	0.889184	0.881693	0.878949	TRUE
Acacb	5.58434	8.08779	6.91051	5.00198	5.15292	3.73152	0.449593	0.472622	0.462154	0.442382	0.443266	0.421912	TRUE
Acad10	3.30126	3.20732	3.64096	3.11598	3.61529	1.98781	0.415027	0.408421	0.417585	0.412701	0.42033	0.385997	TRUE
Acad11	41.0224	45.0452	40.6367	39.8279	42.1749	44.9473	0.7117	0.723843	0.705234	0.705048	0.713143	0.724587	TRUE
Acad12	3.3904	5.36977	3.14289	3.61624	4.02244	3.09863	0.416888	0.440056	0.408653	0.421028	0.427495	0.41084	TRUE
Acad8	16.4282	19.5723	19.8249	18.9546	19.645	16.3366	0.550314	0.569946	0.573343	0.573343	0.574738	0.552873	TRUE
Acad9	47.5859	51.6231	52.2478	52.4206	52.9391	49.2061	0.740451	0.752547	0.756641	0.760968	0.759339	0.742731	TRUE
Acadl	63.5123	61.1549	65.2125	56.6143	61.8819	65.0013	0.798279	0.786695	0.799488	0.775948	0.790835	0.79786	TRUE
Acadm	26.9495	31.1319	31.0796	29.3667	25.0868	19.5119	0.628658	0.649035	0.649965	0.645918	0.614887	0.575994	TRUE
Acads	11.2803	11.8165	11.6552	11.0115	10.0396	11.038	0.505234	0.504489	0.506118	0.50421	0.496441	0.507141	TRUE
Acadsb	48.2002	52.7164	55.3507	51.891	50.969	45.9564	0.74315	0.757246	0.768318	0.759107	0.751663	0.729007	TRUE
Acadvl	38.5893	35.1581	35.354	44.2819	33.2026	25.6455	0.699325	0.672342	0.67639	0.725378	0.666341	0.620423	TRUE
Acan	23.394	25.9144	25.3995	26.6171	26.3934	24.8475	0.604559	0.616236	0.614189	0.627634	0.624238	0.614655	TRUE
Acap1	0	0	0	0	0	0	0.174994	0.173971	0.166527	0.170854	0.171133	0.180507	FALSE
Acap2	132.107	127.722	125.125	108.517	111.179	107.418	0.912305	0.907932	0.90435	0.887043	0.888765	0.881414	TRUE
Acap3	35.4249	32.7111	35.0825	36.3577	35.2898	30.8554	0.68053	0.6582	0.674762	0.687602	0.677786	0.654292	TRUE
Acat1	66.3164	61.4673	68.684	66.0194	62.7854	59.4434	0.806141	0.787765	0.810607	0.805164	0.793626	0.781344	TRUE
Acat2	135.168	121.919	133.383	114.863	125.864	119.195	0.915562	0.902163	0.913003	0.893882	0.905234	0.896627	TRUE
Acat3	22.032	24.5962	24.1371	21.764	23.9332	18.9292	0.595162	0.606513	0.605769	0.594464	0.606281	0.572412	TRUE
Acbd3	70.1494	74.3573	72.6964	71.9836	74.9625	86.3539	0.817446	0.82489	0.821959	0.8214	0.827681	0.848337	TRUE
Acbd5	105.318	116.02	121.306	123.902	109.504	127.457	0.88295	0.895045	0.901	0.903559	0.886764	0.90542	TRUE
Acbd6	32.1609	34.8747	30.825	31.5341	29.8448	32.9768	0.661968	0.670435	0.64829	0.660014	0.646243	0.667039	TRUE
Acbd7	2.59883	1.78388	3.37414	1.68911	1.43879	0	0.401535	0.376925	0.413119	0.377855	0.370226	0.180507	TRUE
Accs	7.28428	9.93249	7.38516	6.39249	6.01369	7.18025	0.469365	0.489881	0.467178	0.459642	0.454013	0.469923	TRUE
Acd	44.1846	40.6292	44.8309	42.4214	50.2005	69.6778	0.725936	0.701838	0.724773	0.717004	0.748686	0.810514	TRUE
Ace	26.8511	24.7032	26.3259	26.4589	26.3092	30.0282	0.628193	0.607211	0.620191	0.626471	0.62354	0.648849	TRUE
Ace2	0	0	0	0	0	0	0.174994	0.173971	0.166527	0.170854	0.171133	0.180507	FALSE
Ace3	0	0	0	0	0	0	0.174994	0.173971	0.166527	0.170854	0.171133	0.180507	FALSE
Acer1	0	0	0	0	0	0	0.174994	0.173971	0.166527	0.170854	0.171133	0.180507	FALSE
Acer2	9.51299	8.0391	8.8293	7.16028	8.27158	9.7751	0.490626	0.472156	0.482205	0.468248	0.479739	0.496069	TRUE
Acer3	23.7206	25.7866	22.0856	21.3729	21.8103	29.0823	0.606839	0.615399	0.590789	0.590463	0.590602	0.643405	TRUE
Ache	224.44	211.431	222.218	227.353	221.486	200.14	0.960037	0.956967	0.959805	0.960735	0.9592	0.951803	TRUE
Acin1	181.957	159.38	165.219	195.885	173.779	167.793	0.944871	0.933194	0.936357	0.950547	0.940684	0.936636	TRUE
Ackr1	141.214	141.296	129.777	139.209	149.508	142.966	0.9204	0.920214	0.909188	0.918353	0.925425	0.918214	TRUE
Ackr2	0	0	0	0	0	0	0.174994	0.173971	0.166527	0.170854	0.171133	0.180507	FALSE
Ackr3	5.74646	6.05345	5.04982	5.42334	5.05319	7.1799	0.4515	0.449267	0.43773	0.448662	0.44201	0.469877	TRUE
Ackr4	0	0	0	0	0	0	0.174994	0.173971	0.166527	0.170854	0.171133	0.180507	FALSE
Acly	344.165	314.425	342.731	352.576	331.746	268.708	0.979577	0.97753	0.980368	0.980972	0.97846	0.9699	TRUE
Acmsd	0	0	0	0	0	0	0.174994	0.173971	0.166527	0.170854	0.171133	0.180507	FALSE
Acnat1	0	0	0	0	0	0	0.174994	0.173971	0.166527	0.170854	0.171133	0.180507	FALSE
Acnat2	0	0	0	0	0	0	0.174994	0.173971	0.166527	0.170854	0.171133	0.180507	FALSE
Aco1	34.7215	30.5165	31.5921	30.9077	30.399	22.7288	0.676111	0.645732	0.653315	0.655455	0.649779	0.598977	TRUE
Aco2	464.566	465.007	474.561	455.648	469.312	383.956	0.988323	0.988835	0.989207	0.987858	0.989021	0.983903	TRUE
Acod1	0	0	0	0	0	0	0.174994	0.173971	0.166527	0.170854	0.171133	0.180507	FALSE
Acot1	13.9241	10.7244	16.1583	14.6062	13.5163	15.57	0.529705	0.496581	0.54408	0.537427	0.525145	0.545615	TRUE
Acot10	0	0	0	0	0	0	0.174994	0.173971	0.166527	0.170854	0.171133	0.180507	FALSE
Acot11	41.7296	53.1151	42.293	46.0436	43.0463	46.6169	0.71491	0.758967	0.713096	0.732868	0.716306	0.731659	TRUE
Acot12	0	0	0	0	0	0	0.174994	0.173971	0.166527	0.170854	0.171133	0.180507	FALSE
Acot13	133.879	122.107	125.182	127.929	131.77	120.487	0.91412	0.902535	0.904443	0.907467	0.911003	0.89793	TRUE
Acot2	18.0373	14.9456	20.3864	16.788	16.8247	24.429	0.565434	0.532449	0.577297	0.555711	0.554361	0.611305	TRUE
Acot3	1.75056	1.85093	1.66341	1.5321	1.62787	2.33302	0.380321	0.378925	0.374459	0.373761	0.377576	0.395162	TRUE
Acot4	1.31013	0	1.35336	1.07106	0.928614	1.39759	0.365387	0.173971	0.36455	0.355431	0.348267	0.367481	FALSE
Acot5	1.48833	1.27695	0	1.7271	1.31284	1.66418	0.372133	0.359014	0.166527	0.379158	0.366783	0.376785	TRUE
Acot6	11.3526	14.3018	14.5608	11.5651	12.9092	12.829	0.505839	0.527006	0.531286	0.509607	0.519563	0.522633	TRUE
Acot7	405.157	355.516	401.82	427.939	401.046	275.506	0.985159	0.982135	0.985113	0.986415	0.98502	0.971063	TRUE
Acot8	21.8719	25.258	25.7338	19.2921	21.9102	15.7846	0.593859	0.611584	0.616702	0.575576	0.59144	0.547802	TRUE
Acot9	33.2166	32.2391	35.3038	37.0805	35.0209	35.1038	0.66783	0.655501	0.676064	0.690486	0.67639	0.677879	TRUE
Acox1	154.917	153.842	156.794	148.726	144.723	165.031	0.930216	0.930123	0.931007	0.925936	0.922168	0.93431	TRUE
Acox2	0	0	0	0	0	0	0.174994	0.173971	0.166527	0.170854	0.171133	0.180507	FALSE
Acox3	58.3334	58.2212	57.8015	56.5132	55.5796	56.6713	0.782461	0.776971	0.776087	0.775529	0.769528	0.771389	TRUE
Acoxl	0	0	0	0	0	0	0.174994	0.173971	0.166527	0.170854	0.171133	0.180507	FALSE
Acp1	70.0385	68.2618	71.8506	71.3018	66.6833	63.6455	0.816934	0.807304	0.820051	0.81926	0.804838	0.793906	TRUE
Acp2	60.9422	68.9487	62.1109	59.5726	61.6743	69.8231	0.789998	0.809444	0.789765	0.785997	0.790091	0.810933	TRUE
Acp4	0	0	0	0	0	0	0.174994	0.173971	0.166527	0.170854	0.171133	0.180507	FALSE
Acp5	0	0	0	0	0	0	0.174994	0.173971	0.166527	0.170854	0.171133	0.180507	FALSE
Acp6	19.0057	24.7879	22.8919	22.4688	27.5641	20.7832	0.573203	0.607816	0.596511	0.599209	0.632054	0.584694	TRUE
Acp7	1.85085	1.26055	2.20114	2.29706	3.42588	1.51357	0.383578	0.358548	0.389672	0.394836	0.417399	0.371435	TRUE
Acpp	1.18754	1.73605	1.25378	1.51812	1.0594	0	0.359665	0.375017	0.360223	0.373343	0.355711	0.180507	TRUE
Acr	4.03404	3.77098	4.14371	2.20294	2.51125	3.86971	0.42675	0.417446	0.424471	0.392324	0.400419	0.423913	TRUE
Acrbp	8.32341	5.85539	5.90964	10.4891	6.04301	9.7687	0.480437	0.446615	0.44936	0.499837	0.454478	0.496022	TRUE
Acrv1	0	0	0	0	0	0	0.174994	0.173971	0.166527	0.170854	0.171133	0.180507	FALSE
Acsbg1	159.994	172.481	161.174	158.022	157.398	142.191	0.933194	0.940591	0.933845	0.932124	0.931007	0.917609	TRUE
Acsbg2	0	0	0	0	0	0	0.174994	0.173971	0.166527	0.170854	0.171133	0.180507	FALSE
Acsbg3	0	0	0	0	0	0	0.174994	0.173971	0.166527	0.170854	0.171133	0.180507	FALSE
Acsf2	29.0205	37.1683	31.8251	29.6385	30.5452	35.5578	0.642661	0.683229	0.654478	0.647686	0.650849	0.680577	TRUE
Acsf3	28.0523	33.0868	34.4656	25.6697	31.7496	31.0301	0.636148	0.660386	0.671319	0.622145	0.657827	0.655269	TRUE
Acsl1	63.7893	68.5526	66.5351	59.08	64.6411	59.7221	0.799209	0.808281	0.804187	0.784136	0.799395	0.782368	TRUE
Acsl3	127.298	124.082	125.479	119.409	112.447	89.8571	0.907653	0.904443	0.904815	0.899139	0.890626	0.854431	TRUE
Acsl4	44.2389	50.9484	46.3675	46.7741	46.7933	52.5147	0.726215	0.749477	0.730961	0.736497	0.733892	0.756176	TRUE
Acsl5	20.6359	21.9373	20.5302	21.3882	20.1528	15.2971	0.585671	0.586788	0.5786	0.590556	0.578786	0.543196	TRUE
Acsl6	201.721	234.453	191.108	193.31	201.022	191.651	0.953571	0.962736	0.949384	0.949849	0.952035	0.948593	TRUE
Acsm1	0	0	0	0	0	0	0.174994	0.173971	0.166527	0.170854	0.171133	0.180507	FALSE
Acsm2	0	0	0	0	0	0	0.174994	0.173971	0.166527	0.170854	0.171133	0.180507	FALSE
Acsm3	0	0	0	0	0	0	0.174994	0.173971	0.166527	0.170854	0.171133	0.180507	FALSE
Acsm4	0	0	0	0	0	0	0.174994	0.173971	0.166527	0.170854	0.171133	0.180507	FALSE
Acsm5	2.12157	1.52575	2.10617	2.11454	0.996888	2.04841	0.391207	0.367062	0.387206	0.390137	0.352361	0.387858	TRUE
Acss1	13.9999	14.4143	12.6955	12.9122	12.466	15.0515	0.530402	0.52803	0.514771	0.519842	0.515794	0.541568	TRUE
Acss2	126.737	147.741	134.821	123.962	131.321	129.039	0.907188	0.926215	0.914399	0.903652	0.910863	0.907141	TRUE
Acss3	1.94331	4.11954	2.67783	2.56961	3.70393	3.74592	0.386741	0.423308	0.399907	0.401023	0.421959	0.422238	TRUE
Acta1	1.6943	1.47223	1.63085	1.13629	1.64833	2.20539	0.378693	0.365387	0.373668	0.358037	0.378274	0.39237	TRUE
Acta2	3.17026	3.22154	3.16331	2.93734	2.77513	2.87572	0.413119	0.408607	0.408886	0.40856	0.405211	0.406513	TRUE
Actb	2143.75	2016.55	1989.89	1895.58	1862.67	1957.65	0.99986	0.99986	0.999814	0.999767	0.999767	0.999907	TRUE
Actbl2	0	0	0	0	0	0	0.174994	0.173971	0.166527	0.170854	0.171133	0.180507	FALSE
Actc1	0	0	0	0	0	0	0.174994	0.173971	0.166527	0.170854	0.171133	0.180507	FALSE
Acte1	0	0	0	0	0	0	0.174994	0.173971	0.166527	0.170854	0.171133	0.180507	FALSE
Actg1	1026.21	986.431	1019.43	901.384	1007.26	1053.78	0.998139	0.998	0.998325	0.997534	0.998325	0.998744	TRUE
Actg2	0	0	0	0	0	0	0.174994	0.173971	0.166527	0.170854	0.171133	0.180507	FALSE
Actl10	0	0	0	0	0	0	0.174994	0.173971	0.166527	0.170854	0.171133	0.180507	FALSE
Actl11	0	0	0	0	0	0	0.174994	0.173971	0.166527	0.170854	0.171133	0.180507	FALSE
Actl6a	18.5976	21.5103	19.2614	17.0852	14.9473	16.1191	0.569388	0.583345	0.569156	0.558176	0.537893	0.551058	TRUE
Actl6b	79.3587	68.3291	72.9009	64.8884	70.1316	74.1396	0.838241	0.80763	0.82247	0.802	0.814701	0.821773	TRUE
Actl7a	0	0	0	0	0	0	0.174994	0.173971	0.166527	0.170854	0.171133	0.180507	FALSE
Actl7b	0	0	0	0	0	0	0.174994	0.173971	0.166527	0.170854	0.171133	0.180507	FALSE
Actl9	0	0	0	0	0.851001	0	0.174994	0.173971	0.166527	0.170854	0.344173	0.180507	FALSE
Actn1	33.9733	35.5004	34.7785	33.4121	34.7582	37.5316	0.672017	0.673924	0.673226	0.670528	0.674529	0.690393	TRUE
Actn2	4.38818	4.33076	5.0285	5.41824	4.06188	3.88373	0.431868	0.426797	0.437311	0.448523	0.428239	0.424238	TRUE
Actn3	1.77528	0	0.987518	1.24212	1.48737	0	0.381112	0.173971	0.347988	0.362736	0.372366	0.180507	FALSE
Actn4	83.4779	77.9254	82.9465	73.7797	79.5755	71.7304	0.845685	0.832426	0.844475	0.825727	0.837823	0.815678	TRUE
Actr10	142.386	138.738	147.757	140.639	148.795	161.207	0.921424	0.918214	0.925238	0.919563	0.924866	0.931752	TRUE
Actr1a	230.566	219.95	228.603	228.947	223.716	216.378	0.961479	0.9592	0.961293	0.961247	0.96013	0.956781	TRUE
Actr1b	202.381	189.506	201.993	214.616	201.966	157.903	0.953803	0.948965	0.953478	0.957292	0.952454	0.929472	TRUE
Actr2	267.667	259.055	251.115	282.341	260.109	231.149	0.969481	0.968318	0.966271	0.97097	0.968039	0.961759	TRUE
Actr3	217.342	221.121	217.648	227.426	216.859	198.773	0.958223	0.959479	0.958455	0.960828	0.95813	0.951151	TRUE
Actr3b	62.029	67.9402	72.5119	68.342	67.8017	71.814	0.79358	0.80642	0.8214	0.810886	0.807723	0.815911	TRUE
Actr5	5.40962	7.36869	6.50737	6.73831	6.05978	4.78786	0.446569	0.465457	0.457223	0.463922	0.454617	0.438241	TRUE
Actr6	33.7457	32.7547	32.147	30.8181	27.6343	35.1707	0.6709	0.658432	0.656292	0.65471	0.632612	0.678251	TRUE
Actr8	84.3678	78.2112	87.6761	84.7961	85.6069	68.8145	0.848011	0.833031	0.852849	0.848895	0.848151	0.807816	TRUE
Actrt1	0	0	0	0	0	0	0.174994	0.173971	0.166527	0.170854	0.171133	0.180507	FALSE
Actrt2	0	0	0	0	0	0	0.174994	0.173971	0.166527	0.170854	0.171133	0.180507	FALSE
Actrt3	3.94746	1.45938	2.55213	2.72621	2.81392	3.08528	0.425215	0.364876	0.396883	0.404001	0.406001	0.410514	TRUE
Acvr1	29.9961	31.0861	32.2141	35.4491	34.2917	34.7616	0.64936	0.648802	0.656618	0.682205	0.672435	0.676064	TRUE
Acvr1b	65.8492	66.418	63.083	62.8076	64.4987	64.7192	0.805071	0.802233	0.793254	0.795255	0.79893	0.796697	TRUE
Acvr1c	4.60861	5.89121	4.72571	4.75684	5.33163	4.60049	0.435124	0.447127	0.432798	0.438986	0.446243	0.43545	TRUE
Acvr2a	24.3122	25.5969	25.3227	25.6211	25.5858	31.0621	0.610979	0.61405	0.613724	0.621726	0.61833	0.655594	TRUE
Acvr2b	8.65724	10.0206	10.2128	9.79868	8.02407	7.81387	0.48374	0.4903	0.493882	0.493464	0.477088	0.47625	TRUE
Acvrl1	1.60821	1.77878	2.05611	1.69743	1.91676	2.32804	0.375855	0.376739	0.386043	0.378041	0.386369	0.395022	TRUE
Acy1	28.8666	28.0994	31.608	27.0458	22.4022	25.0116	0.641824	0.630193	0.653501	0.63103	0.59558	0.616236	TRUE
Acy3	30.0244	31.5589	25.5225	31.5351	29.3658	40.1629	0.649639	0.651733	0.615306	0.66006	0.643498	0.703745	TRUE
Acyp1	34.7065	29.4035	31.9511	34.8875	32.6561	31.1834	0.675971	0.63866	0.655362	0.678716	0.662573	0.656711	TRUE
Acyp2	90.9833	85.5396	88.3742	97.656	89.5012	86.5528	0.860433	0.848151	0.854152	0.870761	0.855315	0.848709	TRUE
Ada	5.54307	2.28943	3.12327	0.813162	0.961305	0	0.449081	0.389346	0.408281	0.3418	0.350128	0.180507	TRUE
Adad1	0	0	0	0	0	0	0.174994	0.173971	0.166527	0.170854	0.171133	0.180507	FALSE
Adad2	0	0	0	0	0	0	0.174994	0.173971	0.166527	0.170854	0.171133	0.180507	FALSE
Adal	40.6513	48.4757	43.2089	51.2796	48.2224	62.4611	0.7097	0.738451	0.717283	0.756874	0.740637	0.790742	TRUE
Adam10	90.7932	101.201	90.5711	98.247	92.4088	101.799	0.860154	0.874529	0.857688	0.87211	0.860247	0.872296	TRUE
Adam11	44.4135	49.1949	43.2816	44.8999	45.5753	40.6177	0.727332	0.741987	0.717562	0.727983	0.728402	0.705978	TRUE
Adam12	2.59374	3.38873	2.92918	2.26896	2.42023	3.04189	0.401396	0.411026	0.404234	0.394185	0.398883	0.409537	TRUE
Adam15	109.279	114.534	104.563	93.8849	115.942	108.15	0.887648	0.892998	0.880344	0.864992	0.894208	0.882391	TRUE
Adam17	17.2373	22.0185	18.8027	16.1022	17.5043	21.6319	0.557385	0.587439	0.565527	0.549849	0.56013	0.590649	TRUE
Adam18	1.4102	1.2305	0	0	0	0	0.369295	0.357478	0.166527	0.170854	0.171133	0.180507	FALSE
Adam19	39.7288	42.2317	42.4752	39.8671	41.7444	45.0545	0.705652	0.711421	0.713933	0.705327	0.711096	0.724913	TRUE
Adam1a	5.2159	6.08803	5.57207	4.9735	6.22963	6.90701	0.443871	0.449779	0.445266	0.44187	0.456571	0.466574	TRUE
Adam1b	2.08991	2.1287	1.72545	2.02298	2.14188	1.67402	0.39037	0.385578	0.37632	0.38716	0.391952	0.377064	TRUE
Adam2	0	0	0	0	0	0	0.174994	0.173971	0.166527	0.170854	0.171133	0.180507	FALSE
Adam20	0	0	0	0	0	0	0.174994	0.173971	0.166527	0.170854	0.171133	0.180507	FALSE
Adam21	1.98265	2.59575	2.69116	2.18126	2.64047	2.63064	0.387579	0.39572	0.4	0.391672	0.402838	0.402466	TRUE
Adam22	244.823	262.945	232.847	238.901	248.749	253.897	0.965015	0.969202	0.962503	0.963619	0.965899	0.966923	TRUE
Adam23	475.765	562.15	434.671	516.24	459.275	473.733	0.988881	0.992882	0.98716	0.990789	0.988416	0.989486	TRUE
Adam24	0	0	0	0	0	0	0.174994	0.173971	0.166527	0.170854	0.171133	0.180507	FALSE
Adam25	0	0	0	0	0	0	0.174994	0.173971	0.166527	0.170854	0.171133	0.180507	FALSE
Adam26a	0	0	0	0	0	0	0.174994	0.173971	0.166527	0.170854	0.171133	0.180507	FALSE
Adam26b	0	0	0	0	0	0	0.174994	0.173971	0.166527	0.170854	0.171133	0.180507	FALSE
Adam28	0	0	0	0	0	0	0.174994	0.173971	0.166527	0.170854	0.171133	0.180507	FALSE
Adam29	0	0	0	0	0	0	0.174994	0.173971	0.166527	0.170854	0.171133	0.180507	FALSE
Adam3	0	0	0	0	0	0	0.174994	0.173971	0.166527	0.170854	0.171133	0.180507	FALSE
Adam30	0	0	0	0	0	0	0.174994	0.173971	0.166527	0.170854	0.171133	0.180507	FALSE
Adam32	1.26665	0	1.18333	1.3833	1.60358	0	0.363108	0.173971	0.356734	0.36883	0.376692	0.180507	FALSE
Adam33	3.65088	2.19846	4.93452	4.79083	6.1993	5.5391	0.421075	0.38716	0.435776	0.439591	0.456199	0.449267	TRUE
Adam34	0	0	0	0	0	0	0.174994	0.173971	0.166527	0.170854	0.171133	0.180507	FALSE
Adam34l	0	0	0	0	0	0	0.174994	0.173971	0.166527	0.170854	0.171133	0.180507	FALSE
Adam39	0	0	0	0	0	0	0.174994	0.173971	0.166527	0.170854	0.171133	0.180507	FALSE
Adam4	4.49484	6.54515	3.62887	3.75421	3.69949	3.536	0.433496	0.456292	0.417306	0.422982	0.421819	0.418749	TRUE
Adam5	0	0	0	0	0	0	0.174994	0.173971	0.166527	0.170854	0.171133	0.180507	FALSE
Adam6a	0	0	0	0	0	0	0.174994	0.173971	0.166527	0.170854	0.171133	0.180507	FALSE
Adam6b	0	0	0	0	0	0	0.174994	0.173971	0.166527	0.170854	0.171133	0.180507	FALSE
Adam7	0	0	0	0	0	0	0.174994	0.173971	0.166527	0.170854	0.171133	0.180507	FALSE
Adam8	0	0	1.29312	0.82319	1.63374	1.48791	0.174994	0.173971	0.361852	0.342638	0.377762	0.370551	FALSE
Adam9	54.3112	57.5136	55.5918	59.0943	54.3289	50.6262	0.768039	0.774924	0.768923	0.784322	0.764643	0.748081	TRUE
Adamdec1	0	0	0	0	0	0	0.174994	0.173971	0.166527	0.170854	0.171133	0.180507	FALSE
Adamts1	10.2622	13.9725	13.1336	13.0404	14.1042	13.1309	0.496953	0.524634	0.519051	0.521517	0.530635	0.525425	TRUE
Adamts10	4.71212	6.54477	6.37379	9.23623	6.41007	6.13272	0.436706	0.456246	0.455548	0.488718	0.458758	0.45713	TRUE
Adamts12	0	0	0	0	0	0	0.174994	0.173971	0.166527	0.170854	0.171133	0.180507	FALSE
Adamts13	0	0	0	0	0	0	0.174994	0.173971	0.166527	0.170854	0.171133	0.180507	FALSE
Adamts14	0	0	0	0	0	0	0.174994	0.173971	0.166527	0.170854	0.171133	0.180507	FALSE
Adamts15	1.62236	2.63681	1.46864	1.50596	1.56143	1.60914	0.376134	0.396743	0.368272	0.372877	0.375204	0.374971	TRUE
Adamts16	8.49639	10.9676	10.3217	7.87551	6.76463	7.62752	0.482066	0.498069	0.495138	0.475878	0.462852	0.474064	TRUE
Adamts17	5.9588	7.20851	6.48488	5.36245	5.95625	6.11794	0.454524	0.463503	0.456897	0.447825	0.453361	0.456897	TRUE
Adamts18	1.44987	1.71422	1.24159	1.32864	1.23354	1.54039	0.370877	0.37418	0.359805	0.366923	0.363294	0.372598	TRUE
Adamts19	2.54288	2.64504	2.58453	2.55547	2.19002	1.48121	0.400698	0.397023	0.397581	0.400605	0.39344	0.370319	TRUE
Adamts2	17.0295	17.7426	16.4959	14.992	15.3899	15.1943	0.556083	0.556222	0.547057	0.540451	0.542359	0.542545	TRUE
Adamts20	12.7724	16.7049	13.0129	11.0376	11.8818	12.1443	0.518539	0.547523	0.517934	0.504769	0.510956	0.516306	TRUE
Adamts3	21.2396	24.4085	22.7667	20.7459	25.5301	24.1483	0.589625	0.605071	0.59572	0.586834	0.617818	0.609351	TRUE
Adamts4	52.9366	58.7751	59.5713	63.2413	61.054	56.8018	0.763154	0.778693	0.781903	0.797069	0.788276	0.771854	TRUE
Adamts5	6.39658	6.24237	5.93538	5.86945	6.44468	7.0564	0.45927	0.451873	0.449732	0.454478	0.459409	0.468295	TRUE
Adamts6	21.1077	21.0072	19.4887	19.8353	22.0593	24.3096	0.588555	0.57967	0.570877	0.579484	0.592463	0.610375	TRUE
Adamts7	0	0	0	0	0	0	0.174994	0.173971	0.166527	0.170854	0.171133	0.180507	FALSE
Adamts8	0	1.15395	0.808563	0.829812	1.08679	0	0.174994	0.354361	0.337613	0.342917	0.357432	0.180507	FALSE
Adamts9	3.95512	6.34312	3.98072	3.43426	3.68584	4.06667	0.425448	0.453129	0.422424	0.417958	0.4214	0.427495	TRUE
Adamtsl1	14.3646	19.8025	14.9704	14.1424	12.4189	23.0358	0.532961	0.571249	0.534589	0.532263	0.515515	0.601814	TRUE
Adamtsl2	3.31105	2.66932	2.60613	2.61175	2.81708	4.08028	0.415213	0.397627	0.398093	0.401907	0.406048	0.427727	TRUE
Adamtsl3	2.41453	3.07216	2.6659	2.77582	2.06377	2.19586	0.398046	0.405769	0.399581	0.405071	0.390091	0.392231	TRUE
Adamtsl4	36.3229	41.6068	36.2298	40.8731	41.3986	46.4104	0.685927	0.707932	0.682066	0.710119	0.709607	0.730868	TRUE
Adamtsl5	16.6506	16.2709	18.0957	13.3312	19.0475	19.5441	0.552826	0.544266	0.559619	0.523843	0.571063	0.576367	TRUE
Adap1	154.82	150.83	161.111	162.739	157.363	121.623	0.929984	0.928262	0.933799	0.935241	0.930961	0.899046	TRUE
Adap2	6.0946	6.97357	7.01673	5.6495	5.3086	6.14156	0.456106	0.460805	0.463364	0.451175	0.445918	0.457176	TRUE
Adar	165.866	159.698	163.532	164.197	165.885	164.121	0.936497	0.93338	0.935427	0.936357	0.936032	0.933799	TRUE
Adarb1	255.282	252.992	256.507	263.263	267.794	275.831	0.966829	0.967155	0.967434	0.968458	0.969621	0.971249	TRUE
Adarb2	30.8404	34.3303	29.2381	26.9216	27.757	31.1402	0.654338	0.666992	0.638846	0.629914	0.633496	0.656385	TRUE
Adat1	14.2923	15.3258	12.7191	14.2543	15.3149	14.4526	0.532542	0.536125	0.515003	0.533426	0.541754	0.537009	TRUE
Adat2	8.34585	8.77699	9.30568	9.82046	7.68697	5.60711	0.480763	0.479367	0.485694	0.493603	0.473226	0.450012	TRUE
Adat3	0	1.66718	0.891603	0.891471	0	2.63312	0.174994	0.372459	0.342824	0.346592	0.171133	0.402512	FALSE
Adck1	49.5168	46.798	49.9862	45.9113	48.214	48.8985	0.749523	0.731519	0.747383	0.732496	0.740544	0.741382	TRUE
Adck2	26.1488	26.0784	26.4	23.5291	25.6341	27.3697	0.624285	0.617353	0.620656	0.60763	0.618702	0.632473	TRUE
Adck5	6.92931	8.80274	8.47104	6.24047	8.89559	10.8254	0.46569	0.479739	0.478669	0.458293	0.485508	0.505466	TRUE
Adcy1	95.9799	100.802	94.6878	99.901	100.706	107.769	0.868295	0.873924	0.864852	0.874715	0.87411	0.88188	TRUE
Adcy10	1.24296	0	0	1.05826	0	0	0.362177	0.173971	0.166527	0.354734	0.171133	0.180507	FALSE
Adcy2	64.0463	67.9244	61.3662	60.8935	65.9234	80.5578	0.8	0.806374	0.787718	0.789719	0.802652	0.837358	TRUE
Adcy3	48.8349	50.4839	51.558	50.8131	53.0104	44.9656	0.74622	0.746964	0.753803	0.755106	0.759525	0.724634	TRUE
Adcy4	0	0	0	0	0	0	0.174994	0.173971	0.166527	0.170854	0.171133	0.180507	FALSE
Adcy5	77.8247	80.9181	79.8383	78.2648	78.2865	72.0733	0.835217	0.838334	0.838009	0.836194	0.835171	0.816562	TRUE
Adcy6	26.2534	24.3224	21.6068	20.9292	23.2537	17.0104	0.625029	0.604559	0.586695	0.587904	0.60214	0.557711	TRUE
Adcy7	10.7321	11.8369	11.6284	10.7128	10.652	9.38942	0.500395	0.504629	0.505839	0.501745	0.500814	0.491789	TRUE
Adcy8	31.0903	36.0715	33.297	35.5813	36.3821	35.2691	0.656339	0.676902	0.663782	0.683043	0.68402	0.678809	TRUE
Adcy9	55.9717	54.7576	53.7028	58.3292	56.2874	47.8092	0.774552	0.764643	0.762224	0.782228	0.772273	0.736125	TRUE
Adcyap1	30.8052	38.7774	34.8605	31.4359	36.3613	31.6261	0.654106	0.692068	0.673692	0.659456	0.683926	0.659409	TRUE
Adcyap1r1	158.937	175.447	159.198	148.468	151.958	145.423	0.932542	0.942824	0.932542	0.92589	0.926867	0.920214	TRUE
Add1	284.936	292.786	304.472	276.634	301.898	296.934	0.97218	0.97404	0.97539	0.970319	0.97432	0.974459	TRUE
Add2	150.645	144.025	151.662	156.613	161.101	149.866	0.926913	0.922587	0.92789	0.931333	0.933147	0.923564	TRUE
Add3	116.665	117.322	118.543	109.828	116.319	113.31	0.89672	0.896999	0.897883	0.888439	0.894627	0.889509	TRUE
Adgb	0	1.16665	1.0516	0.860641	0.991479	0	0.174994	0.355106	0.351384	0.34501	0.351756	0.180507	FALSE
Adgra1	66.1657	65.4711	65.3806	62.0437	68.7862	78.1052	0.805722	0.799628	0.800279	0.793208	0.810375	0.831868	TRUE
Adgra2	2.91701	3.72777	3.73806	3.56832	3.57761	3.48946	0.408002	0.416609	0.418842	0.42033	0.419679	0.418097	TRUE
Adgra3	22.9583	24.2658	23.1687	22.2189	22.3139	24.0862	0.601303	0.604234	0.598651	0.597674	0.594836	0.608839	TRUE
Adgrb1	98.7439	121.76	105.047	91.0298	97.3384	79.5303	0.873459	0.90207	0.881089	0.859735	0.868574	0.834706	TRUE
Adgrb2	86.8063	85.944	89.9751	79.9604	83.0689	70.6535	0.852338	0.848756	0.856664	0.839916	0.843312	0.81298	TRUE
Adgrb3	101.258	124.213	94.2825	98.2766	97.5306	113.583	0.877972	0.904582	0.864061	0.872249	0.869086	0.890021	TRUE
Adgrd1	0	0	0	0	0	0	0.174994	0.173971	0.166527	0.170854	0.171133	0.180507	FALSE
Adgre1	2.06937	2.79498	1.93903	2.11582	2.06628	2.57742	0.389719	0.399581	0.382647	0.390184	0.390184	0.40107	TRUE
Adgre4	0	0	0	0	0	0	0.174994	0.173971	0.166527	0.170854	0.171133	0.180507	FALSE
Adgre5	5.15883	7.25884	5.37309	4.92554	6.74964	5.01274	0.442847	0.464341	0.442056	0.441498	0.462666	0.441591	TRUE
Adgrf1	0	0	0	0	0	0	0.174994	0.173971	0.166527	0.170854	0.171133	0.180507	FALSE
Adgrf2	2.29422	2.50645	2.00633	1.38933	2.3711	2.22629	0.39558	0.394138	0.384694	0.369156	0.397581	0.393022	TRUE
Adgrf3	0	0	0	0	0	0	0.174994	0.173971	0.166527	0.170854	0.171133	0.180507	FALSE
Adgrf4	2.11092	2.21834	1.70552	2.75487	2.32606	2.28752	0.390928	0.387672	0.375715	0.404745	0.396418	0.394185	TRUE
Adgrf5	2.44182	3.79195	2.98781	2.25418	3.27562	4.22219	0.398465	0.417818	0.40549	0.393533	0.414841	0.429588	TRUE
Adgrg1	82.7787	96.6171	81.9597	74.49	74.957	86.7429	0.844569	0.867597	0.842522	0.827495	0.827588	0.849221	TRUE
Adgrg2	4.37089	3.9869	3.60879	4.54468	4.28474	6.52056	0.431589	0.421075	0.417027	0.435683	0.431542	0.461177	TRUE
Adgrg3	0	0	0	0	0	0	0.174994	0.173971	0.166527	0.170854	0.171133	0.180507	FALSE
Adgrg4	0	0	0	0	0	0	0.174994	0.173971	0.166527	0.170854	0.171133	0.180507	FALSE
Adgrg5	0	0	0	0	0	0	0.174994	0.173971	0.166527	0.170854	0.171133	0.180507	FALSE
Adgrg6	3.26162	4.33249	3.62769	2.95142	2.11713	4.66621	0.414329	0.426843	0.41726	0.409165	0.391068	0.43652	TRUE
Adgrg7	0	0	0	0	0	0	0.174994	0.173971	0.166527	0.170854	0.171133	0.180507	FALSE
Adgrl1	160.61	170.061	166.63	164.428	166.411	144.121	0.933752	0.939335	0.936962	0.936404	0.936404	0.919191	TRUE
Adgrl2	106.578	121.494	106.843	110.972	116.041	123.196	0.884438	0.901698	0.884113	0.889509	0.894301	0.900349	TRUE
Adgrl3	189.489	208.3	180.5	174.815	179.564	213.12	0.948686	0.955943	0.944406	0.941521	0.943801	0.95585	TRUE
Adgrl4	3.3161	3.36878	3.12504	4.32236	2.87916	4.34361	0.415399	0.4107	0.408328	0.432194	0.407583	0.431356	TRUE
Adgrv1	1.6486	1.96666	1.70252	1.78659	1.73604	1.56908	0.377204	0.382228	0.375576	0.380647	0.380972	0.37404	TRUE
Adh1	2.59083	2.35138	2.57984	2.58738	2.14198	2.50156	0.401303	0.390882	0.397395	0.401396	0.391998	0.399721	TRUE
Adh4	0	0	0	0	0	0	0.174994	0.173971	0.166527	0.170854	0.171133	0.180507	FALSE
Adh5	94.2561	92.757	95.3392	94.2023	83.5235	72.2446	0.865364	0.861456	0.866155	0.865504	0.844289	0.816841	TRUE
Adh6a	0	0	0	0	0	0	0.174994	0.173971	0.166527	0.170854	0.171133	0.180507	FALSE
Adh6b	0	0	0	0	0	0	0.174994	0.173971	0.166527	0.170854	0.171133	0.180507	FALSE
Adh7	0	0	0	0	0	0	0.174994	0.173971	0.166527	0.170854	0.171133	0.180507	FALSE
Adhfe1	11.9436	15.6476	15.6952	15.9787	12.5649	14.0379	0.511003	0.539056	0.54101	0.548965	0.516585	0.533799	TRUE
Adi1	123.531	117.868	120.851	117.316	121.521	153.033	0.904071	0.897651	0.900488	0.896208	0.900116	0.925797	TRUE
Adig	0	0	0	0	0	0	0.174994	0.173971	0.166527	0.170854	0.171133	0.180507	FALSE
Adipoq	0	0	0	0	0	0	0.174994	0.173971	0.166527	0.170854	0.171133	0.180507	FALSE
Adipor1	123.555	128.96	125.151	122.794	129.655	154.583	0.904164	0.909328	0.904396	0.902722	0.90956	0.927192	TRUE
Adipor2	136.151	133.258	115.822	113.969	108.74	108.228	0.91626	0.914213	0.894952	0.892626	0.885834	0.882531	TRUE
Adk	88.7649	97.9245	91.8459	94.4985	87.14	74.9088	0.856106	0.869458	0.860154	0.865969	0.851035	0.823959	TRUE
Adm	5.89883	4.28489	6.62458	7.71443	6.33189	5.49756	0.453733	0.426146	0.458432	0.474436	0.457874	0.448662	TRUE
Adm2	0	0	0	0	0	0	0.174994	0.173971	0.166527	0.170854	0.171133	0.180507	FALSE
Adnp	96.0312	114.39	110.463	102.505	90.2641	105.736	0.868435	0.892905	0.888718	0.878856	0.856478	0.87839	TRUE
Adnp2	34.9768	32.7726	34.6583	34.4262	33.7718	37.4437	0.677972	0.658665	0.672435	0.675878	0.669365	0.689928	TRUE
Ado	134.374	131.171	137.29	129.276	129.892	135.076	0.914724	0.91184	0.916306	0.909374	0.909793	0.912677	TRUE
Adora1	167.037	173.008	166.923	171.673	168.444	170.608	0.937195	0.94087	0.937102	0.939846	0.93766	0.93859	TRUE
Adora2a	0	0	0	0.852039	0	0	0.174994	0.173971	0.166527	0.344359	0.171133	0.180507	FALSE
Adora2b	11.0707	13.5758	8.09272	11.0144	10.1056	8.53957	0.503652	0.52147	0.474715	0.504303	0.497185	0.48295	TRUE
Adora3	1.10239	1.0461	0.826436	1.1086	1.53711	0	0.355431	0.34836	0.339009	0.356874	0.374459	0.180507	FALSE
Adpgk	40.0171	42.4088	33.8507	39.6321	33.419	41.5767	0.706909	0.712398	0.667737	0.70435	0.667737	0.709653	TRUE
Adprh	39.9454	38.0084	41.0889	40.0297	36.2291	24.4901	0.70649	0.687927	0.707141	0.705932	0.683415	0.611631	TRUE
Adprhl1	1.25723	0	0	1.3923	0	0	0.362642	0.173971	0.166527	0.369435	0.171133	0.180507	FALSE
Adprm	40.531	37.165	41.1079	38.7698	40.1379	42.7695	0.709049	0.683136	0.707234	0.699884	0.703001	0.715003	TRUE
Adprs	14.6004	14.2983	17.5008	19.476	14.582	8.98513	0.535194	0.526867	0.555245	0.576739	0.534682	0.487462	TRUE
Adra1a	49.884	53.5771	47.7641	48.5047	50.8947	58.6994	0.750919	0.760875	0.737613	0.744359	0.751244	0.778274	TRUE
Adra1b	18.6594	17.1699	18.4788	16.6192	17.6438	15.4904	0.570086	0.551849	0.562596	0.554175	0.561293	0.544824	TRUE
Adra1d	14.7177	15.5884	15.9617	16.3619	15.3843	13.5087	0.536171	0.538544	0.542684	0.551663	0.542266	0.528681	TRUE
Adra2a	38.2166	38.424	38.778	38.8847	41.3141	39.358	0.696767	0.689742	0.695743	0.700163	0.709002	0.699605	TRUE
Adra2b	0	0	0	0	0	0	0.174994	0.173971	0.166527	0.170854	0.171133	0.180507	FALSE
Adra2c	11.1097	10.0886	11.0133	11.4842	10.7227	10.3862	0.503978	0.490858	0.500814	0.508909	0.501559	0.501838	TRUE
Adrb1	6.28735	9.83347	8.11682	7.52778	7.51157	6.94312	0.458246	0.489044	0.475041	0.472435	0.471505	0.467085	TRUE
Adrb2	1.52144	1.24333	1.55888	1.97048	1.25558	0	0.373389	0.357897	0.371482	0.385764	0.363992	0.180507	TRUE
Adrb3	0	0	0	1.05928	0	0	0.174994	0.173971	0.166527	0.354827	0.171133	0.180507	FALSE
Adrm1	95.8844	97.6823	95.8847	100.277	109.637	103.15	0.868109	0.869132	0.867411	0.874994	0.88695	0.874762	TRUE
Adsl	21.4485	35.7661	19.2633	17.6839	19.8625	15.2356	0.5913	0.675413	0.569202	0.562875	0.577018	0.542824	TRUE
Adss	155.034	141.948	147.159	151.78	148.54	149.262	0.930263	0.920772	0.924913	0.927751	0.924634	0.923145	TRUE
Adssl1	98.8458	91.0209	98.2102	81.3009	84.1484	96.2315	0.873552	0.858711	0.870668	0.841917	0.845406	0.863968	TRUE
Adtrp	0	0	0	0	0	0	0.174994	0.173971	0.166527	0.170854	0.171133	0.180507	FALSE
Aebp1	28.627	34.9277	31.0183	25.9749	25.1404	32.5002	0.640288	0.670668	0.649546	0.624145	0.615306	0.664527	TRUE
Aebp2	57.0774	59.9716	53.6767	55.5295	58.2603	50.0176	0.777948	0.783112	0.762177	0.772412	0.778693	0.74608	TRUE
Aen	20.5769	23.8295	21.4586	25.0955	18.6843	19.1933	0.585299	0.600837	0.585392	0.618702	0.568644	0.574227	TRUE
AF067061	0	0	0	0	0	0	0.174994	0.173971	0.166527	0.170854	0.171133	0.180507	FALSE
AF067063	0	0	0	0	0	0	0.174994	0.173971	0.166527	0.170854	0.171133	0.180507	FALSE
Afap1	35.6899	41.4688	35.7918	31.2742	35.3145	39.0764	0.682298	0.707327	0.679414	0.658339	0.677925	0.698069	TRUE
Afap1l1	12.201	11.5861	13.9237	11.9442	13.4162	8.57795	0.513236	0.503001	0.525471	0.512398	0.524029	0.483368	TRUE
Afap1l2	4.84109	5.95456	7.14027	5.99815	5.10493	5.95141	0.438334	0.447918	0.464434	0.45592	0.442708	0.454803	TRUE
Afdn	69.5877	87.2161	70.8918	68.9725	72.9734	75.9025	0.815538	0.851733	0.817446	0.813259	0.822424	0.826332	TRUE
Aff1	31.0064	30.8871	26.9149	29.7816	31.7985	29.6919	0.655687	0.647639	0.623308	0.64843	0.657967	0.646895	TRUE
Aff2	55.7966	52.4469	55.8322	52.1985	58.8401	68.9411	0.77404	0.756176	0.769714	0.760177	0.781205	0.808188	TRUE
Aff3	91.5853	95.591	97.85	89.7542	99.2005	97.2599	0.861363	0.866201	0.870342	0.857455	0.871877	0.86555	TRUE
Aff4	142.972	145.394	137.828	141.088	135.72	143.092	0.921842	0.923796	0.91705	0.919749	0.914492	0.918307	TRUE
Afg1l	16.2236	14.3005	15.9866	17.7681	20.7263	13.7798	0.548825	0.52696	0.543057	0.563712	0.583112	0.531379	TRUE
Afg3l1	22.4361	25.1489	25.1432	18.7363	19.7877	13.4051	0.597441	0.610514	0.612235	0.571482	0.576367	0.52789	TRUE
Afg3l2	78.092	81.1097	80.9257	76.4288	76.7169	71.9313	0.835776	0.838707	0.840102	0.832287	0.832007	0.81619	TRUE
Afm	0	0	0	0	0	0	0.174994	0.173971	0.166527	0.170854	0.171133	0.180507	FALSE
Afmid	7.7652	8.68751	7.36349	6.62646	8.72252	7.00458	0.474762	0.478483	0.466806	0.46248	0.48374	0.467923	TRUE
Afp	0	0	0	0	0	0	0.174994	0.173971	0.166527	0.170854	0.171133	0.180507	FALSE
Aftph	144.136	147.684	144.056	154.438	145.619	166.901	0.92254	0.926076	0.922308	0.929984	0.922819	0.935753	TRUE
Aga	17.3273	15.3596	14.9031	16.3799	17.2325	18.4256	0.558502	0.536729	0.533752	0.551849	0.557525	0.568597	TRUE
Agap1	140.397	150.004	147.223	140.346	150.308	159.928	0.920028	0.927658	0.924959	0.919144	0.925843	0.9311	TRUE
Agap2	53.1104	50.3809	53.7633	53.5093	50.8677	49.419	0.763759	0.746546	0.762363	0.764689	0.751151	0.743661	TRUE
Agap3	279.183	248.88	255.803	276.186	238.493	182.344	0.971389	0.966132	0.967295	0.970133	0.963526	0.944731	TRUE
Agbl1	1.88816	1.43662	1.53754	1.5734	1.32631	1.40154	0.384694	0.364224	0.370737	0.374831	0.367202	0.36776	TRUE
Agbl2	2.25208	0	0.801563	1.90047	0.851675	0	0.39465	0.173971	0.337148	0.383996	0.344266	0.180507	FALSE
Agbl3	28.1694	31.3595	25.6017	23.826	25.6505	33.8403	0.636706	0.650523	0.616004	0.609444	0.618842	0.671458	TRUE
Agbl4	19.1333	20.2189	20.9927	18.1994	20.2915	26.8054	0.57404	0.574366	0.581903	0.566643	0.579902	0.628611	TRUE
Agbl5	10.6492	9.70667	11.0069	9.73626	11.1057	9.75127	0.499558	0.487788	0.500721	0.492812	0.50542	0.495743	TRUE
Ager	0	0	0	0	0	0	0.174994	0.173971	0.166527	0.170854	0.171133	0.180507	FALSE
Agfg1	92.8276	94.668	91.3178	89.4115	99.4836	107.93	0.863457	0.864713	0.85899	0.856897	0.872482	0.881973	TRUE
Agfg2	66.0784	66.84	71.4106	71.8481	70.128	67.5793	0.80549	0.80321	0.818702	0.820656	0.814608	0.804931	TRUE
Aggf1	44.1265	45.0972	41.118	47.7639	43.0365	32.2603	0.725611	0.724215	0.70742	0.741242	0.71626	0.66341	TRUE
Agk	41.6706	39.2174	43.2894	39.7223	39.4955	46.4662	0.714817	0.694208	0.717655	0.704815	0.699372	0.7311	TRUE
Agl	62.7997	72.4852	68.44	70.2846	66.7261	59.8839	0.795487	0.819214	0.80977	0.816329	0.805024	0.782926	TRUE
Agmat	3.20948	3.26528	3.05671	2.89059	2.67973	3.84395	0.41391	0.409491	0.406885	0.407444	0.403443	0.423447	TRUE
Agmo	22.6553	20.1179	19.6478	22.0547	19.6096	29.6738	0.599209	0.573575	0.571714	0.596511	0.574692	0.646802	TRUE
Ago1	100.428	100.26	96.2661	98.328	98.9869	112.271	0.876529	0.87318	0.868155	0.872342	0.871365	0.888067	TRUE
Ago2	65.5771	67.6355	66.6428	66.6914	71.0216	78.5401	0.80414	0.805536	0.804466	0.806978	0.816841	0.832659	TRUE
Ago3	69.4883	77.6834	66.3251	72.1797	81.462	87.2064	0.815352	0.831868	0.80335	0.822005	0.840986	0.849732	TRUE
Ago4	5.90115	7.19324	7.42497	6.22783	6.41632	6.33742	0.453873	0.463038	0.467737	0.458153	0.458897	0.459316	TRUE
Agpat1	104.192	105.276	109.252	108.807	110.224	110.072	0.881786	0.879972	0.887323	0.887323	0.887695	0.884764	TRUE
Agpat2	2.66272	3.00433	1.17846	2.25245	1.6914	3.02047	0.402745	0.404513	0.356595	0.39344	0.379716	0.409211	TRUE
Agpat3	198.17	202.558	195.771	202.666	195.683	168.018	0.952221	0.954408	0.951338	0.953385	0.949895	0.936729	TRUE
Agpat4	108.575	118.929	115.522	106.04	106.285	125.013	0.886671	0.898628	0.894673	0.883368	0.882484	0.902535	TRUE
Agpat5	30.5402	33.3419	31.5047	27.8882	29.5864	35.7187	0.652524	0.662061	0.652803	0.636474	0.644848	0.681507	TRUE
Agps	51.3744	59.4722	51.2886	49.6178	49.8424	54.5366	0.757339	0.781531	0.752175	0.749616	0.747383	0.763666	TRUE
Agr2	0	0	0	0	0	0	0.174994	0.173971	0.166527	0.170854	0.171133	0.180507	FALSE
Agr3	0	0	0	0	0	0	0.174994	0.173971	0.166527	0.170854	0.171133	0.180507	FALSE
Agrn	42.1106	48.1039	43.66	38.1653	40.8352	36.848	0.716446	0.737009	0.719609	0.696581	0.706443	0.686718	TRUE
Agrp	0	0	0	0	0	0	0.174994	0.173971	0.166527	0.170854	0.171133	0.180507	FALSE
Agt	173.519	200.237	168.205	168.026	158.421	165.608	0.941289	0.953198	0.937753	0.938358	0.931798	0.934776	TRUE
Agtpbp1	181.641	169.314	169.151	178.347	181.219	179.675	0.944685	0.93887	0.938125	0.94301	0.944499	0.943475	TRUE
Agtr1a	0	1.39674	1.30091	1.41789	1.06793	1.86918	0.174994	0.362875	0.362131	0.370412	0.356315	0.383159	TRUE
Agtr1b	0	0	0	0	0	0	0.174994	0.173971	0.166527	0.170854	0.171133	0.180507	FALSE
Agtr2	14.7977	12.6374	12.8049	13.5201	14.41	15.4767	0.537102	0.51198	0.515841	0.526076	0.533147	0.544731	TRUE
Agtrap	11.2274	13.7751	10.8724	10.0671	10.7286	9.69142	0.504815	0.523098	0.499651	0.496162	0.501698	0.495185	TRUE
Agxt	0	0	0	0	0	0	0.174994	0.173971	0.166527	0.170854	0.171133	0.180507	FALSE
Agxt2	0	0	0	0	0	0	0.174994	0.173971	0.166527	0.170854	0.171133	0.180507	FALSE
Ahctf1	38.5513	40.7049	37.1685	36.8844	38.5991	40.1579	0.699	0.702256	0.686904	0.689602	0.695464	0.703652	TRUE
Ahcy	28.4064	31.2726	34.5131	33.8363	34.1497	34.4212	0.638567	0.650012	0.671552	0.672575	0.671412	0.673971	TRUE
Ahcyl	29.4474	15.4817	23.4213	16.5119	21.01	21.0301	0.645685	0.537706	0.600465	0.553012	0.585392	0.586462	TRUE
Ahcyl1	458.202	477.036	437.198	458	443.385	510.206	0.987811	0.989625	0.987346	0.987997	0.987672	0.990835	TRUE
Ahcyl2	228.957	238.505	229.109	232.509	245.729	239.894	0.961247	0.963945	0.961433	0.962131	0.965201	0.964224	TRUE
Ahdc1	66.026	69.6998	70.6872	69.8845	73.0457	67.7502	0.805443	0.812142	0.816655	0.815352	0.822749	0.80535	TRUE
Ahi1	240.35	235.341	244.455	237.695	238.018	258.666	0.964085	0.963061	0.965248	0.96334	0.96348	0.967993	TRUE
Ahnak	17.33	24.8406	18.0488	17.2805	14.7269	17.405	0.558642	0.608374	0.559339	0.559805	0.536218	0.560502	TRUE
Ahnak2	61.8785	57.1353	59.7189	63.8422	58.541	49.8786	0.793115	0.773296	0.782461	0.79893	0.779716	0.745383	TRUE
Ahr	4.3596	4.90001	4.51197	3.79745	4.12155	4.52753	0.431356	0.433961	0.429263	0.423494	0.429077	0.434241	TRUE
Ahrr	0	0	0	0	0	0	0.174994	0.173971	0.166527	0.170854	0.171133	0.180507	FALSE
Ahsa1	157.652	143.269	145.358	174.726	153.728	123.608	0.932124	0.922075	0.923191	0.941475	0.928123	0.900768	TRUE
Ahsa2	16.9126	20.3726	20.4092	21.7182	26.0931	14.3874	0.55492	0.575436	0.577576	0.593999	0.622098	0.536218	TRUE
Ahsg	0	0	0	0	0	0	0.174994	0.173971	0.166527	0.170854	0.171133	0.180507	FALSE
AI182371	0	0	1.51768	0	0	1.28047	0.174994	0.173971	0.37004	0.170854	0.171133	0.362829	FALSE
AI413582	30.0777	27.858	33.6079	37.18	32.0058	19.9182	0.649872	0.628704	0.666062	0.691091	0.659223	0.578832	TRUE
AI429214	2.14894	3.11917	2.9047	2.92157	2.13798	2.02231	0.391905	0.406932	0.403861	0.408141	0.391812	0.386974	TRUE
AI467606	0	0	1.00315	0	1.0969	0	0.174994	0.173971	0.348825	0.170854	0.357711	0.180507	FALSE
AI593442	188.04	200.168	183.959	197.341	209.079	262.48	0.947988	0.953152	0.945755	0.951291	0.955385	0.96897	TRUE
AI597479	35.8639	34.6569	35.449	35.7511	32.803	32.6358	0.683647	0.669086	0.676716	0.684066	0.663457	0.665038	TRUE
AI661453	0	0	0	0	0	0	0.174994	0.173971	0.166527	0.170854	0.171133	0.180507	FALSE
AI837181	129.651	112.977	119.399	123.717	114.982	111.458	0.910212	0.89151	0.898814	0.903512	0.892952	0.886392	TRUE
AI854703	68.3159	64.4304	69.8325	68.907	66.0332	80.4116	0.811212	0.79679	0.814375	0.813026	0.802884	0.836846	TRUE
AI987944	19.4059	17.0027	17.2233	16.5505	15.3461	16.1268	0.576087	0.550268	0.553152	0.553152	0.542033	0.551244	TRUE
Aicda	0	0	0	0	0	0	0.174994	0.173971	0.166527	0.170854	0.171133	0.180507	FALSE
Aida	61.2772	68.8925	79.1224	69.9098	71.4885	102.569	0.791021	0.809351	0.836241	0.815492	0.818051	0.873971	TRUE
Aif1	3.80459	4.1107	5.14589	3.4793	3.30268	1.34316	0.423261	0.423168	0.438893	0.418562	0.41512	0.365713	TRUE
Aif1l	17.5192	17.8559	20.546	18.2483	16.7685	21.8928	0.560828	0.55692	0.578739	0.566876	0.553617	0.593068	TRUE
Aifm1	31.7122	30.1622	29.8473	26.6939	29.2449	28.0984	0.659828	0.643778	0.642475	0.628286	0.642987	0.637404	TRUE
Aifm2	10.2544	9.97889	10.5582	10.6621	8.80627	8.24133	0.49686	0.490021	0.497558	0.50114	0.484392	0.480298	TRUE
Aifm3	46.5923	48.6741	47.9922	42.2217	43.3919	53.5016	0.736357	0.739567	0.738497	0.716306	0.717981	0.759525	TRUE
Aig1	111.07	109.42	107.572	107.879	113.165	111.392	0.889928	0.88616	0.88509	0.886206	0.891463	0.886346	TRUE
Aim2	3.61339	5.44533	4.16784	3.56281	4.38714	4.50318	0.420377	0.440893	0.425169	0.420237	0.433077	0.433729	TRUE
Aimp1	76.6157	67.61	73.0152	79.72	76.1149	85.1474	0.832147	0.80535	0.822843	0.839451	0.830519	0.845871	TRUE
Aimp2	54.5131	48.6441	52.9929	52.7164	64.4911	65.7762	0.768737	0.739521	0.759246	0.762177	0.798883	0.800512	TRUE
Aip	104.751	94.1753	115.672	116.939	105.992	75.3552	0.882159	0.863736	0.894813	0.89579	0.881973	0.825215	TRUE
Aipl1	0	0	0	0	0	0	0.174994	0.173971	0.166527	0.170854	0.171133	0.180507	FALSE
Aire	0	0	0	0	0	0	0.174994	0.173971	0.166527	0.170854	0.171133	0.180507	FALSE
Ajap1	45.393	50.6174	49.9334	45.425	45.4153	43.7582	0.730868	0.747709	0.746825	0.73003	0.727751	0.719702	TRUE
Ajm1	72.4542	73.8621	80.3255	61.9038	71.8505	59.3972	0.822749	0.823075	0.839125	0.792742	0.819074	0.781158	TRUE
Ajuba	1.00964	1.43061	1.56389	0.989137	1.10654	1.71098	0.350919	0.363945	0.371621	0.351012	0.358362	0.378274	TRUE
Ak1	181.197	163.773	177.851	181.329	175.312	134.905	0.944452	0.935659	0.943057	0.944964	0.941614	0.912538	TRUE
AK157302	70.8729	69.6603	66.8127	65.2516	73.3633	98.4946	0.818981	0.812096	0.805024	0.803257	0.82354	0.867458	TRUE
Ak2	25.0584	27.9748	24.9116	27.0063	25.62	24.3952	0.616004	0.629402	0.610979	0.630798	0.618609	0.610979	TRUE
Ak3	182.99	180.468	167.133	178.683	185.859	208.274	0.945569	0.944685	0.937148	0.943289	0.946034	0.954175	TRUE
Ak4	14.959	17.2257	16.0548	17.4	16.6485	17.8528	0.53859	0.552314	0.543382	0.560921	0.552687	0.564224	TRUE
Ak5	55.3489	52.679	58.6216	57.442	60.5725	58.4262	0.772505	0.757106	0.778925	0.779111	0.786555	0.777251	TRUE
Ak6	184.767	165.262	178.121	179.994	193.18	231.178	0.946546	0.93645	0.94315	0.944127	0.949244	0.961805	TRUE
Ak7	4.7225	5.16366	4.88869	4.88906	5.23955	5.48862	0.436799	0.437264	0.435078	0.440986	0.444987	0.448569	TRUE
Ak8	2.90863	3.2692	3.07952	2.42456	3.17578	2.50016	0.407816	0.409584	0.407211	0.39786	0.413026	0.399674	TRUE
Ak9	0	0	0	0	0	0	0.174994	0.173971	0.166527	0.170854	0.171133	0.180507	FALSE
Akain1	40.9566	39.2083	41.0429	37.7762	41.2183	44.4903	0.711235	0.694115	0.706909	0.694394	0.708444	0.722773	TRUE
Akap1	24.9285	29.5493	29.1716	26.7732	26.0917	26.172	0.615027	0.639405	0.638474	0.628844	0.622005	0.624192	TRUE
Akap10	60.7789	65.8365	59.0448	62.2453	59.3674	56.5201	0.789625	0.800419	0.779995	0.793719	0.783112	0.771017	TRUE
Akap11	174.457	181.922	165.44	169.362	171.451	189.773	0.941754	0.945429	0.936497	0.938776	0.939381	0.947662	TRUE
Akap12	59.1707	60.7956	56.1911	65.24	60.3978	59.8841	0.785299	0.785438	0.770737	0.80321	0.78609	0.782973	TRUE
Akap13	22.9874	26.8641	26.985	28.2715	32.1886	27.1415	0.601535	0.622098	0.623819	0.638893	0.66034	0.630984	TRUE
Akap14	0	0	0	0.867921	0	0	0.174994	0.173971	0.166527	0.345336	0.171133	0.180507	FALSE
Akap17b	20.2025	21.0388	20.5118	20.9119	21.3021	21.8499	0.582275	0.579949	0.578274	0.587858	0.587439	0.592696	TRUE
Akap3	0	0	0	0	0	0	0.174994	0.173971	0.166527	0.170854	0.171133	0.180507	FALSE
Akap4	0	0	0	0	0	0	0.174994	0.173971	0.166527	0.170854	0.171133	0.180507	FALSE
Akap5	11.3318	11.7186	11.8154	11.8879	10.4024	13.4295	0.505606	0.504257	0.507281	0.51198	0.499325	0.528123	TRUE
Akap6	128.854	133.57	129.032	142.72	142.228	144.826	0.909607	0.914631	0.908304	0.920958	0.920214	0.919563	TRUE
Akap7	71.4247	80.5867	74.2333	68.4352	67.5034	81.1652	0.820237	0.837823	0.825866	0.811445	0.806978	0.838474	TRUE
Akap8	59.5817	59.8763	58.8781	59.1041	62.5435	54.8966	0.786276	0.782833	0.779716	0.784462	0.792649	0.765387	TRUE
Akap8l	38.5931	33.146	32.3246	34.4672	36.0253	27.1895	0.699372	0.660898	0.657269	0.676204	0.681833	0.631217	TRUE
Akap9	54.1757	59.0364	53.5445	55.3204	53.5722	50.9148	0.767341	0.779856	0.761433	0.771854	0.761619	0.749709	TRUE
Akip1	8.59948	9.10947	8.35238	6.49273	6.79927	7.04046	0.483229	0.482624	0.477553	0.460991	0.46355	0.468248	TRUE
Akirin1	75.6214	72.9399	80.2524	83.6338	78.2169	74.1531	0.830426	0.820563	0.838893	0.846709	0.834938	0.821866	TRUE
Akirin2	97.2818	97.2786	102.614	101.569	105.344	104.577	0.870714	0.868621	0.877692	0.877041	0.880809	0.876576	TRUE
Akna	2.70423	3.53708	3.55462	2.84568	3.40914	3.53996	0.403675	0.413585	0.41619	0.406792	0.417027	0.418842	TRUE
Aknad1	0	0	0	0	0	0	0.174994	0.173971	0.166527	0.170854	0.171133	0.180507	FALSE
Akp3	0	0	0	0	0	0	0.174994	0.173971	0.166527	0.170854	0.171133	0.180507	FALSE
Akr1a1	351.987	314.204	329.841	367.575	315.572	270.753	0.98074	0.977344	0.978507	0.982368	0.976367	0.970272	TRUE
Akr1b10	50.7481	50.7389	44.0246	51.3948	49.7945	36.3899	0.754687	0.748407	0.721424	0.757339	0.747244	0.684438	TRUE
Akr1b3	51.1378	47.7247	53.3013	50.6116	51.8045	42.3548	0.756455	0.735287	0.760223	0.754175	0.755618	0.712817	TRUE
Akr1b7	0	0	0	0	0	0	0.174994	0.173971	0.166527	0.170854	0.171133	0.180507	FALSE
Akr1b8	2.73245	2.1917	2.60796	2.14041	1.93088	1.53212	0.40428	0.387113	0.398186	0.390789	0.386788	0.372226	TRUE
Akr1c12	0	0	0	0	0	0	0.174994	0.173971	0.166527	0.170854	0.171133	0.180507	FALSE
Akr1c13	1.16928	0	0.995136	1.61618	0	0	0.358735	0.173971	0.348453	0.375855	0.171133	0.180507	FALSE
Akr1c14	0	0	0	0	0	0	0.174994	0.173971	0.166527	0.170854	0.171133	0.180507	FALSE
Akr1c18	0	0	0	0	0	0	0.174994	0.173971	0.166527	0.170854	0.171133	0.180507	FALSE
Akr1c19	0	0	0	0	0	0	0.174994	0.173971	0.166527	0.170854	0.171133	0.180507	FALSE
Akr1c20	0	0	0	0	0	0	0.174994	0.173971	0.166527	0.170854	0.171133	0.180507	FALSE
Akr1c21	0	0	0	0	0	0	0.174994	0.173971	0.166527	0.170854	0.171133	0.180507	FALSE
Akr1c6	0	0	0	0	0	0	0.174994	0.173971	0.166527	0.170854	0.171133	0.180507	FALSE
Akr1cl	0	0	0	0	0	0	0.174994	0.173971	0.166527	0.170854	0.171133	0.180507	FALSE
Akr1d1	0	0	0	0	0	0	0.174994	0.173971	0.166527	0.170854	0.171133	0.180507	FALSE
Akr1e1	31.1154	28.6824	28.8975	26.6067	32.008	36.7242	0.656664	0.633775	0.636892	0.627448	0.65927	0.68616	TRUE
Akr7a5	27.0955	25.3188	29.8796	27.5213	26.0634	17.8009	0.629588	0.611956	0.642847	0.634147	0.621773	0.563712	TRUE
Akt1	195.107	183.174	194.236	194.119	186.501	161.664	0.950872	0.946127	0.950686	0.950174	0.946313	0.932124	TRUE
Akt1s1	52.3123	50.553	54.7699	54.1917	47.9364	36.0619	0.760689	0.747476	0.766318	0.766923	0.739474	0.683275	TRUE
Akt2	44.9178	39.929	41.8418	39.524	39.7482	35.4635	0.7291	0.698628	0.711049	0.703745	0.700954	0.679926	TRUE
Akt3	167.775	174.077	167.418	179.481	175.22	192.094	0.937567	0.941754	0.937241	0.943754	0.941521	0.948918	TRUE
Aktip	301.213	251.389	272.104	298.452	264.253	239.867	0.97418	0.966597	0.969993	0.973761	0.96869	0.964178	TRUE
Alad	56.8645	53.1832	61.6732	49.454	58.6281	64.9298	0.777437	0.759246	0.788462	0.748918	0.780088	0.797441	TRUE
Alas1	65.5122	68.3901	66.2126	63.1105	67.4601	61.2658	0.803861	0.807816	0.802931	0.796278	0.806885	0.78716	TRUE
Alas2	7.34468	8.04597	7.36383	7.71856	11.3715	6.83115	0.470109	0.472342	0.466899	0.474529	0.507699	0.465457	TRUE
Alb	0	0	0	0	0	0	0.174994	0.173971	0.166527	0.170854	0.171133	0.180507	FALSE
Albfm1	0	0	0	0	0	0	0.174994	0.173971	0.166527	0.170854	0.171133	0.180507	FALSE
Alcam	87.0814	97.8001	82.6227	94.8802	86.5273	84.7606	0.852896	0.869318	0.843871	0.86676	0.849732	0.844941	TRUE
Aldh16a1	5.27193	5.43853	5.10754	6.07217	5.82324	2.76278	0.444429	0.440847	0.438567	0.45685	0.451966	0.404699	TRUE
Aldh18a1	24.7621	23.8574	26.7105	27.3325	25.3206	20.9244	0.613957	0.60107	0.62261	0.633124	0.616422	0.585764	TRUE
Aldh1a1	175.564	202.319	177.842	176.379	173.967	179.665	0.942033	0.954175	0.942963	0.942173	0.940823	0.943429	TRUE
Aldh1a2	4.27855	4.34353	4.25476	4.74387	4.65022	4.92309	0.430426	0.42703	0.426471	0.438753	0.436892	0.440242	TRUE
Aldh1a3	2.28193	0	0.896186	1.03536	0.928255	1.40786	0.395441	0.173971	0.343289	0.353059	0.348221	0.368039	FALSE
Aldh1a7	2.03895	1.7575	1.68116	1.82501	0	0	0.388742	0.375808	0.375017	0.382135	0.171133	0.180507	TRUE
Aldh1b1	4.9435	4.15751	4.81326	4.19701	4.02739	2.67024	0.439684	0.423819	0.433822	0.430333	0.427774	0.403024	TRUE
Aldh1l1	29.3904	33.0718	29.9359	30.9783	31.6265	22.9355	0.645266	0.66034	0.643173	0.656013	0.657083	0.600837	TRUE
Aldh1l2	12.7156	13.3866	11.9901	9.73217	10.329	8.82579	0.518027	0.519237	0.509049	0.492766	0.49886	0.485601	TRUE
Aldh2	61.4558	68.7365	56.2166	52.2087	63.3707	60.6351	0.791626	0.808979	0.770784	0.76027	0.795348	0.785206	TRUE
Aldh3a1	1.88375	0	1.21275	1.40337	2.14376	1.48692	0.384601	0.173971	0.358362	0.369807	0.392091	0.370458	TRUE
Aldh3a2	84.0946	77.9296	83.2482	79.8241	76.4338	74.0546	0.847499	0.832473	0.845173	0.839684	0.831496	0.821493	TRUE
Aldh3b1	4.05743	4.8707	4.9646	3.40709	4.22742	3.26703	0.427309	0.433775	0.436241	0.417399	0.430751	0.413864	TRUE
Aldh3b2	0	0	0.825091	0.869504	1.11121	1.69765	0.174994	0.173971	0.338963	0.345476	0.358595	0.377855	FALSE
Aldh3b3	0	0	0	0	0	0	0.174994	0.173971	0.166527	0.170854	0.171133	0.180507	FALSE
Aldh4a1	18.4435	20.392	12.0813	20.4191	17.9858	9.98422	0.568365	0.575808	0.509653	0.58395	0.563247	0.497744	TRUE
Aldh5a1	79.3654	79.2056	74.7884	81.2499	79.0782	82.4682	0.838288	0.835217	0.827169	0.841731	0.836939	0.8408	TRUE
Aldh6a1	94.5419	94.042	90.2303	88.9739	89.28	116.287	0.865829	0.863503	0.856943	0.856153	0.854803	0.89351	TRUE
Aldh7a1	31.5737	36.889	32.4829	33.6436	37.56	27.6003	0.659037	0.681461	0.658293	0.671645	0.690486	0.633915	TRUE
Aldh8a1	0	0	0	0	0	0	0.174994	0.173971	0.166527	0.170854	0.171133	0.180507	FALSE
Aldh9a1	47.68	49.0065	48.8495	47.9406	48.3205	46.3355	0.74073	0.741289	0.741987	0.742126	0.741149	0.730589	TRUE
Aldoa	1707.58	1524.23	1665.16	1708.61	1687.48	1441.39	0.999535	0.999488	0.999581	0.999581	0.999628	0.999395	TRUE
Aldoa	3.59365	4.21181	4.02213	3.16743	3.08644	4.05962	0.420098	0.424843	0.423075	0.413724	0.411724	0.427262	TRUE
Aldoart1	0	0	0	0	0	0	0.174994	0.173971	0.166527	0.170854	0.171133	0.180507	FALSE
Aldoart2	0	0	0	0	0	0	0.174994	0.173971	0.166527	0.170854	0.171133	0.180507	FALSE
Aldob	3.01486	2.83505	3.09612	1.32892	1.86698	3.02476	0.410095	0.400698	0.407723	0.366969	0.384741	0.409258	TRUE
Aldoc	605.707	604.111	577.058	632.928	563.799	487.101	0.99344	0.993952	0.993115	0.994278	0.992696	0.990184	TRUE
Alg1	28.9016	34.363	27.8459	27.5625	29.9442	26.9144	0.642103	0.667225	0.630054	0.634427	0.646615	0.629402	TRUE
Alg10b	26.298	31.5912	25.9282	25.4892	26.3395	31.1329	0.625262	0.651919	0.61819	0.621121	0.623773	0.656292	TRUE
Alg11	56.5439	55.8229	57.2537	53.7952	55.2649	65.4896	0.77632	0.768458	0.774273	0.765527	0.768086	0.799721	TRUE
Alg12	25.2076	25.8264	26.5979	25.676	26.5382	31.5541	0.616981	0.615632	0.621819	0.622191	0.625308	0.658897	TRUE
Alg13	16.7473	15.0122	18.4634	17.4072	15.2288	20.129	0.55371	0.533287	0.562363	0.561014	0.540963	0.580274	TRUE
Alg14	25.1761	28.9263	26.0547	23.0769	24.1198	34.0087	0.616795	0.635217	0.618795	0.603861	0.607909	0.672156	TRUE
Alg2	210.829	199.096	202.365	202.84	203.17	225.127	0.956502	0.952733	0.953617	0.953478	0.953152	0.959805	TRUE
Alg3	34.8151	35.3043	35.9041	30.3119	40.1942	49.9479	0.676622	0.673087	0.680065	0.651686	0.703233	0.745755	TRUE
Alg5	20.2217	22.6974	20.8151	17.5892	17.2158	16.805	0.582368	0.592231	0.580647	0.562363	0.557339	0.556176	TRUE
Alg6	18.9968	22.9103	19.9348	16.6691	17.5737	19.8393	0.573064	0.593813	0.574413	0.554734	0.560595	0.578181	TRUE
Alg8	13.5254	14.0622	9.39648	10.8239	10.7333	13.3392	0.526215	0.525192	0.486299	0.502861	0.501884	0.527472	TRUE
Alg9	39.0418	39.5633	39.906	32.9861	35.5389	44.2085	0.702163	0.696255	0.70114	0.668016	0.679274	0.721796	TRUE
Alk	11.3308	10.581	10.8174	11.6113	11.4781	9.41008	0.505559	0.495371	0.499232	0.510072	0.508304	0.492068	TRUE
Alkal1	0	0	0	0	0	0	0.174994	0.173971	0.166527	0.170854	0.171133	0.180507	FALSE
Alkal2	0	0	0	0	0	0	0.174994	0.173971	0.166527	0.170854	0.171133	0.180507	FALSE
Alkbh1	22.6072	25.3234	22.2655	16.345	21.8567	17.9864	0.598744	0.612003	0.591812	0.551477	0.590928	0.56548	TRUE
Alkbh2	2.94581	4.04161	4.23781	4.33313	4.926	3.7005	0.408421	0.421866	0.426099	0.432473	0.440893	0.421493	TRUE
Alkbh3	56.2374	55.8887	48.6024	44.2256	40.3296	44.6836	0.775669	0.76869	0.74073	0.725145	0.703885	0.723843	TRUE
Alkbh4	12.8642	12.0862	13.8865	12.3471	13.5188	16.7115	0.519702	0.507234	0.525192	0.515422	0.525192	0.555525	TRUE
Alkbh5	79.5363	81.097	81.736	89.2898	86.6485	87.837	0.838753	0.83866	0.842103	0.856757	0.850058	0.850942	TRUE
Alkbh6	56.4332	51.5577	54.6211	57.5162	58.0323	47.0312	0.776087	0.752268	0.765666	0.779344	0.778134	0.733333	TRUE
Alkbh7	25.4196	23.302	30.7077	27.3237	31.8642	14.4296	0.618842	0.596883	0.647779	0.633031	0.658479	0.536683	TRUE
Alkbh8	33.2999	38.0736	34.0753	48.5906	37.124	33.1516	0.668435	0.68816	0.669598	0.744731	0.687834	0.667923	TRUE
Allc	0	0	0	0	0	0	0.174994	0.173971	0.166527	0.170854	0.171133	0.180507	FALSE
Alms1	23.2891	27.7537	22.7928	22.9095	23.9197	27.1794	0.603629	0.628053	0.59586	0.602652	0.606187	0.631124	TRUE
Alox12	0	0	0	0	0	0	0.174994	0.173971	0.166527	0.170854	0.171133	0.180507	FALSE
Alox12b	1.40838	1.98817	1.12686	1.77896	1.21842	0	0.369109	0.382647	0.353989	0.380414	0.362782	0.180507	TRUE
Alox12e	0	0	0	0	0	0	0.174994	0.173971	0.166527	0.170854	0.171133	0.180507	FALSE
Alox15	0	0	0	0	0	0	0.174994	0.173971	0.166527	0.170854	0.171133	0.180507	FALSE
Alox5	0	0	0	0	0	0	0.174994	0.173971	0.166527	0.170854	0.171133	0.180507	FALSE
Alox5ap	5.95413	4.30634	4.3749	6.90898	4.34055	3.21427	0.454478	0.426518	0.427634	0.465504	0.432659	0.412654	TRUE
Alox8	16.6666	17.4768	18.0034	17.0174	18.762	20.1086	0.552966	0.554175	0.559153	0.557665	0.569249	0.579995	TRUE
Aloxe3	2.10474	1.67914	3.10777	1.56571	1.50193	1.83484	0.390696	0.373017	0.407909	0.374599	0.373064	0.382461	TRUE
Alpi	0	0	0	0	0	0	0.174994	0.173971	0.166527	0.170854	0.171133	0.180507	FALSE
Alpk1	2.66515	2.97259	2.72423	3.38921	5.81166	9.29969	0.402838	0.403722	0.400605	0.417213	0.451873	0.490626	TRUE
Alpk2	0	0	0	0	0	0	0.174994	0.173971	0.166527	0.170854	0.171133	0.180507	FALSE
Alpk3	0	0	0	0	0	0	0.174994	0.173971	0.166527	0.170854	0.171133	0.180507	FALSE
Alpl	7.37863	9.49519	7.96858	8.02482	7.27429	11.4756	0.470528	0.485741	0.473459	0.477646	0.468574	0.510398	TRUE
Alppl2	0	0	0	0	0	0	0.174994	0.173971	0.166527	0.170854	0.171133	0.180507	FALSE
Als2	34.4676	33.1517	32.2678	31.9536	34.8858	27.9834	0.67425	0.660944	0.656943	0.662294	0.675552	0.636427	TRUE
Als2cl	8.19655	8.36388	7.12338	5.21476	5.79115	6.25816	0.479274	0.47518	0.464247	0.445313	0.451686	0.458432	TRUE
Alx1	0	0	0	0	0	0	0.174994	0.173971	0.166527	0.170854	0.171133	0.180507	FALSE
Alx3	0	0	0	0	0	0	0.174994	0.173971	0.166527	0.170854	0.171133	0.180507	FALSE
Alx4	0	0	0	0	0	0	0.174994	0.173971	0.166527	0.170854	0.171133	0.180507	FALSE
Alyref	29.3396	28.3424	31.6228	29.1959	27.5066	20.7208	0.644615	0.631682	0.653547	0.644894	0.631449	0.584229	TRUE
Amacr	11.1444	13.2259	11.1279	11.6215	13.6728	12.6209	0.504257	0.517655	0.501605	0.510119	0.526867	0.520819	TRUE
Ambn	0	0	0	0	0	0	0.174994	0.173971	0.166527	0.170854	0.171133	0.180507	FALSE
Ambp	0	0	0	0	0	0	0.174994	0.173971	0.166527	0.170854	0.171133	0.180507	FALSE
Ambra1	58.5096	58.0537	57.8053	55.9977	58.6418	53.6816	0.783066	0.776553	0.776134	0.774134	0.780135	0.760316	TRUE
Amd1	131.874	122.937	122.612	140.324	141.391	164.898	0.912026	0.90328	0.901977	0.919097	0.919563	0.934217	TRUE
Amd2	39.5	38.3472	37.3264	43.3931	42.2898	48.8562	0.704024	0.689556	0.688067	0.721284	0.713468	0.74101	TRUE
Amdhd1	0	0	0	0	0	0	0.174994	0.173971	0.166527	0.170854	0.171133	0.180507	FALSE
Amdhd2	25.7556	27.3172	28.9313	22.358	27.1628	26.0693	0.6214	0.625029	0.637218	0.598465	0.629356	0.623447	TRUE
Amelx	0	0	0	0	0	0	0.174994	0.173971	0.166527	0.170854	0.171133	0.180507	FALSE
Amer1	19.1019	19.519	18.125	18.8436	20.6172	20.4886	0.573715	0.569295	0.559851	0.572319	0.582415	0.58274	TRUE
Amer2	67.8422	73.5557	63.9726	64.768	68.0358	81.0207	0.810095	0.822168	0.795999	0.801535	0.808514	0.838195	TRUE
Amer3	20.8629	19.7061	21.2203	19.9398	19.7117	19.8669	0.58702	0.570737	0.583391	0.580228	0.575483	0.578553	TRUE
Amfr	159.328	171.014	164.135	155.301	154.572	168.618	0.932729	0.939986	0.935846	0.930402	0.928728	0.937102	TRUE
Amh	3.48808	3.7884	2.41703	2.45239	2.19255	1.43274	0.418051	0.417772	0.394138	0.398372	0.393487	0.369016	TRUE
Amhr2	3.4753	6.7969	5.91812	5.60287	9.28931	3.25764	0.417911	0.459177	0.4495	0.450477	0.489416	0.413631	TRUE
Amigo1	64.8915	69.9406	66.1303	73.5423	73.7937	71.6847	0.80214	0.813026	0.802559	0.824983	0.82489	0.815585	TRUE
Amigo2	14.1066	14.4387	12.8554	14.5707	15.198	15.867	0.5311	0.528262	0.516353	0.537055	0.540544	0.548453	TRUE
Amigo3	1.0934	1.51026	1.64234	1.39257	1.25903	1.30793	0.355059	0.366504	0.373994	0.369481	0.364131	0.364038	TRUE
Ammecr1	4.27639	3.80685	3.83315	3.60371	3.5428	4.32417	0.430379	0.418283	0.420191	0.420749	0.418981	0.43103	TRUE
Ammecr1l	47.7402	50.6935	49.7765	49.2552	48.4639	54.2874	0.741149	0.748221	0.74608	0.747616	0.741847	0.762642	TRUE
Amn	7.19224	5.6191	6.51597	3.80124	5.30681	7.98656	0.468341	0.443592	0.457269	0.423633	0.445825	0.477692	TRUE
Amn1	29.256	31.868	22.6325	26.8406	25.3533	33.5829	0.643964	0.653268	0.594324	0.629216	0.616655	0.66983	TRUE
Amot	20.7174	25.6003	22.6391	23.9503	22.1965	30.068	0.586229	0.614143	0.594371	0.610142	0.593394	0.649174	TRUE
Amotl1	34.6543	37.3627	35.2303	35.084	34.8967	35.8167	0.675645	0.684113	0.675552	0.679972	0.675599	0.681926	TRUE
Amotl2	36.6463	39.3696	37.6836	38.4363	42.1387	42.9056	0.687974	0.695092	0.690626	0.69793	0.713003	0.715794	TRUE
Ampd1	0	0	0	0	0	0	0.174994	0.173971	0.166527	0.170854	0.171133	0.180507	FALSE
Ampd2	86.7777	83.8642	95.4059	93.8948	95.9846	105.73	0.852245	0.844615	0.866434	0.865038	0.866248	0.878344	TRUE
Ampd3	36.9621	38.1642	38.7723	37.7615	35.0018	35.2606	0.689788	0.688625	0.695697	0.694161	0.67625	0.678763	TRUE
Amph	201.03	202.627	200.717	201.829	204.445	192.663	0.953245	0.954455	0.953012	0.953152	0.953571	0.949384	TRUE
Amt	33.2369	33.0594	35.1136	31.4131	33.1226	35.4462	0.668062	0.660247	0.674855	0.659363	0.665736	0.679879	TRUE
Amtn	0	0	0	0	0	0	0.174994	0.173971	0.166527	0.170854	0.171133	0.180507	FALSE
Amy1	27.707	36.1692	30.3097	24.9681	28.4555	28.2225	0.633543	0.677599	0.645452	0.617446	0.637544	0.637869	TRUE
Amy2a1	0	0	0	0	0	0	0.174994	0.173971	0.166527	0.170854	0.171133	0.180507	FALSE
Amy2a2	0	0	0	0	0	0	0.174994	0.173971	0.166527	0.170854	0.171133	0.180507	FALSE
Amy2a3	0	0	0	0	0	0	0.174994	0.173971	0.166527	0.170854	0.171133	0.180507	FALSE
Amy2a4	0	0	0	0	0	0	0.174994	0.173971	0.166527	0.170854	0.171133	0.180507	FALSE
Amy2a5	0	0	0	0	0	0	0.174994	0.173971	0.166527	0.170854	0.171133	0.180507	FALSE
Amz1	5.15101	6.69017	6.5061	5.93721	5.42846	5.92297	0.442708	0.457874	0.45713	0.455315	0.447453	0.454245	TRUE
Amz2	71.3256	81.1909	77.3633	83.444	92.8471	107.466	0.819958	0.839079	0.832845	0.846197	0.860758	0.881507	TRUE
Anapc1	62.0028	72.6536	64.2152	57.8608	64.0199	65.6957	0.793487	0.819632	0.79679	0.780554	0.79772	0.800186	TRUE
Anapc10	16.0086	17.9472	15.0766	16.8437	17.1472	21.397	0.547197	0.557339	0.535473	0.556129	0.556874	0.589393	TRUE
Anapc11	103.019	94.8885	105.005	98.1326	99.2324	90.2519	0.879786	0.865178	0.880903	0.871831	0.871924	0.855036	TRUE
Anapc13	88.2413	81.6178	83.6227	79.5845	81.8719	57.2627	0.855362	0.839916	0.846011	0.839172	0.841777	0.773296	TRUE
Anapc15	48.8565	37.3796	37.3869	49.7182	53.5799	38.6498	0.746406	0.684206	0.688532	0.750081	0.761666	0.69579	TRUE
Anapc16	77.8114	79.9848	73.3381	76.4744	79.0039	71.5122	0.835124	0.836939	0.823494	0.83238	0.836706	0.815306	TRUE
Anapc2	87.3898	86.4609	91.3644	86.9337	88.8903	77.3633	0.853547	0.849779	0.85913	0.852431	0.854245	0.829914	TRUE
Anapc4	64.0828	67.9944	61.5088	58.2807	65.3328	66.6175	0.80014	0.806513	0.787904	0.782089	0.801256	0.802838	TRUE
Anapc5	187.126	194.391	190.71	179.063	192.009	154.678	0.947616	0.950965	0.949197	0.943429	0.948825	0.927332	TRUE
Anapc7	28.1424	23.5074	21.9015	22.237	21.3275	16.0569	0.636567	0.598697	0.589067	0.597767	0.587765	0.5505	TRUE
Ang	2.77256	4.52254	3.25712	5.1963	1.6368	2.51763	0.405117	0.42889	0.410979	0.444987	0.377809	0.400186	TRUE
Ang2	0	0	0	0	0	0	0.174994	0.173971	0.166527	0.170854	0.171133	0.180507	FALSE
Ang4	0	0	0	0	0	0	0.174994	0.173971	0.166527	0.170854	0.171133	0.180507	FALSE
Angel1	22.6482	23.7881	20.4341	19.8792	23.1602	25.687	0.59907	0.600605	0.577762	0.579716	0.601442	0.620656	TRUE
Angel2	48.2028	48.38	48.9797	42.9143	46.9775	43.7005	0.743243	0.738079	0.742638	0.718958	0.734682	0.719423	TRUE
Angpt1	6.70849	7.74762	6.32662	6.02534	6.98753	7.21537	0.463596	0.469411	0.454896	0.456106	0.465876	0.470342	TRUE
Angpt2	0	0	0	0	0	0	0.174994	0.173971	0.166527	0.170854	0.171133	0.180507	FALSE
Angpt4	1.03818	0	0	0	0	1.95013	0.352454	0.173971	0.166527	0.170854	0.171133	0.385113	FALSE
Angptl1	0	0	1.17817	0	0.831578	0	0.174994	0.173971	0.356548	0.170854	0.34287	0.180507	FALSE
Angptl2	4.69764	4.56247	4.63984	4.12783	3.4007	3.16123	0.43652	0.429449	0.431356	0.428937	0.416841	0.411863	TRUE
Angptl3	0	0	0	0	0	0	0.174994	0.173971	0.166527	0.170854	0.171133	0.180507	FALSE
Angptl4	0	0	0	0	0	0	0.174994	0.173971	0.166527	0.170854	0.171133	0.180507	FALSE
Angptl6	1.52557	0	2.72978	2.48365	1.77385	1.8661	0.373575	0.173971	0.400791	0.39907	0.382321	0.383066	TRUE
Angptl7	0	0	0	0	0	0	0.174994	0.173971	0.166527	0.170854	0.171133	0.180507	FALSE
Angptl8	0	0	0	0	0	0	0.174994	0.173971	0.166527	0.170854	0.171133	0.180507	FALSE
Ank	328.093	345.333	328.161	318.797	327.665	378.25	0.977855	0.980833	0.978321	0.976785	0.977995	0.983298	TRUE
Ank1	187.179	184.151	189.164	198.213	219.036	169.59	0.947755	0.946592	0.948267	0.951756	0.958688	0.937706	TRUE
Ank2	630.106	539.685	482.489	595.406	674.305	532.404	0.994138	0.992277	0.989672	0.993394	0.995255	0.992138	TRUE
Ank3	420.912	476.037	421.863	409.148	428.598	404.047	0.986043	0.989532	0.986555	0.985299	0.986834	0.985206	TRUE
Ankar	0	0	0	0	0	0	0.174994	0.173971	0.166527	0.170854	0.171133	0.180507	FALSE
Ankdd1a	2.61766	2.5438	4.35386	1.91817	1.68419	1.8095	0.402	0.394836	0.427448	0.384415	0.379484	0.381484	TRUE
Ankdd1b	0	0	0	0	0	0	0.174994	0.173971	0.166527	0.170854	0.171133	0.180507	FALSE
Ankef1	5.93173	7.2008	6.30622	7.20728	5.68545	4.20136	0.454338	0.463317	0.45485	0.468853	0.450616	0.429263	TRUE
Ankfn1	22.2454	20.5937	19.277	19.6113	21.406	24.1047	0.596092	0.577437	0.569342	0.577809	0.588183	0.609072	TRUE
Ankfy1	52.6972	56.5883	51.3728	47.7248	51.1096	60.4389	0.761805	0.771482	0.752873	0.74101	0.752361	0.784601	TRUE
Ankhd1	71.9837	74.4989	66.9176	69.0375	76.0409	94.4564	0.821261	0.825169	0.805583	0.813585	0.830286	0.861596	TRUE
Ankib1	100.164	104.947	98.9936	96.7744	95.8624	93.3679	0.876111	0.87946	0.871831	0.869505	0.866062	0.859549	TRUE
Ankk1	0	0	0	0	0	0	0.174994	0.173971	0.166527	0.170854	0.171133	0.180507	FALSE
Ankle1	0	0	0	0	0	0	0.174994	0.173971	0.166527	0.170854	0.171133	0.180507	FALSE
Ankle2	31.3583	32.467	36.5639	29.5061	31.4661	27.1921	0.657967	0.656757	0.68388	0.646709	0.655967	0.63131	TRUE
Ankmy1	0	0	0	0	0	0	0.174994	0.173971	0.166527	0.170854	0.171133	0.180507	FALSE
Ankmy2	80.0018	70.8269	79.8579	77.3691	76.4669	88.1625	0.839451	0.815492	0.838055	0.834334	0.831589	0.851733	TRUE
Ankra2	43.5145	39.8295	44.8647	39.009	38.7018	36.6246	0.722866	0.698023	0.725006	0.700861	0.695743	0.685555	TRUE
Ankrd1	0	0	0	0	0	0	0.174994	0.173971	0.166527	0.170854	0.171133	0.180507	FALSE
Ankrd10	66.3243	80.1146	64.8682	70.2722	72.9105	71.1166	0.806187	0.837171	0.798651	0.816283	0.822098	0.814282	TRUE
Ankrd11	196.025	190.918	191.616	187.006	195.05	183.092	0.951338	0.94957	0.949663	0.947104	0.949756	0.944964	TRUE
Ankrd12	98.2476	107.633	96.8447	107.794	101.415	121.388	0.872296	0.883787	0.8689	0.886067	0.87532	0.898628	TRUE
Ankrd13a	101.444	94.5775	93.3474	96.5879	103.832	101.644	0.878204	0.864434	0.862201	0.869086	0.878483	0.87211	TRUE
Ankrd13b	44.4698	42.8599	50.6911	43.3056	51.5199	66.0854	0.727425	0.71398	0.750314	0.720865	0.754501	0.801489	TRUE
Ankrd13c	85.3922	94.2219	90.0173	88.8444	90.8042	85.2237	0.849919	0.863782	0.856711	0.85606	0.857362	0.845964	TRUE
Ankrd13d	51.7836	50.6622	54.1197	55.3745	55.1999	40.8929	0.758828	0.747941	0.763945	0.772133	0.7679	0.707048	TRUE
Ankrd16	50.1042	57.1187	48.2732	32.0367	44.3748	43.1218	0.752082	0.773157	0.739381	0.662852	0.722959	0.717004	TRUE
Ankrd17	156.261	168.529	149.434	154.483	160.788	170.014	0.931193	0.938404	0.926355	0.93003	0.933008	0.938218	TRUE
Ankrd2	0	0	0	0	0	0	0.174994	0.173971	0.166527	0.170854	0.171133	0.180507	FALSE
Ankrd22	0	0	0	0	0	0	0.174994	0.173971	0.166527	0.170854	0.171133	0.180507	FALSE
Ankrd23	6.89366	9.45689	7.44097	7.13999	9.061	7.78008	0.465364	0.485462	0.467969	0.468016	0.487183	0.475971	TRUE
Ankrd24	48.3886	45.0593	41.9947	43.389	45.4901	35.5374	0.743847	0.724029	0.7117	0.721237	0.728169	0.680437	TRUE
Ankrd26	14.8887	13.9543	14.4613	14.6178	13.9761	12.5775	0.537846	0.524494	0.530263	0.537474	0.529844	0.520307	TRUE
Ankrd27	34.9754	41.7152	41.7284	39.0705	38.1084	47.2582	0.677925	0.708863	0.710398	0.701326	0.693417	0.734171	TRUE
Ankrd28	101.308	119.583	104.877	97.8511	102.55	113.18	0.878065	0.899744	0.88067	0.871272	0.876902	0.889416	TRUE
Ankrd29	59.5742	51.7963	50.8763	55.2155	59.555	59.6028	0.786229	0.753338	0.750826	0.771296	0.783671	0.78181	TRUE
Ankrd31	0	0	0	0	0	0	0.174994	0.173971	0.166527	0.170854	0.171133	0.180507	FALSE
Ankrd33	1.46482	2.36142	1.96092	1.28513	2.04332	1.65674	0.371482	0.391114	0.383298	0.36441	0.3893	0.376413	TRUE
Ankrd33b	0	1.13949	0.784332	0.944922	0.927213	0	0.174994	0.353757	0.335753	0.348825	0.348034	0.180507	FALSE
Ankrd34a	58.5028	53.7663	57.7613	64.5257	69.908	89.2294	0.782973	0.761386	0.775948	0.800744	0.813771	0.853501	TRUE
Ankrd34b	83.3835	81.1858	83.2839	88.5416	88.8451	95.832	0.845545	0.839032	0.845313	0.855501	0.854106	0.863271	TRUE
Ankrd34c	26.3456	27.0716	26.272	29.0434	30.3425	37.1512	0.625448	0.623587	0.619865	0.643917	0.649407	0.688253	TRUE
Ankrd35	14.7112	13.6233	16.6861	14.1611	13.8143	10.1227	0.536078	0.521935	0.548639	0.532356	0.528402	0.499232	TRUE
Ankrd36	0	0	0	0	0	0	0.174994	0.173971	0.166527	0.170854	0.171133	0.180507	FALSE
Ankrd37	3.36906	0	3.12826	3.85256	3.0021	1.83689	0.416515	0.173971	0.408374	0.424796	0.410235	0.382554	TRUE
Ankrd39	16.8614	20.2482	25.7939	13.7504	17.6711	20.501	0.554408	0.574645	0.61712	0.52896	0.561572	0.582787	TRUE
Ankrd40	164.098	176.363	160.773	164.505	163.971	189.321	0.93552	0.943196	0.933659	0.93645	0.934962	0.947244	TRUE
Ankrd40cl	0	0	0	0	0	0	0.174994	0.173971	0.166527	0.170854	0.171133	0.180507	FALSE
Ankrd42	23.9045	28.8122	25.0944	23.2671	22.5812	22.4029	0.608141	0.634706	0.612003	0.60549	0.596883	0.596604	TRUE
Ankrd44	23.8306	29.7744	28.8881	19.7766	24.7451	24.4582	0.607583	0.641265	0.636846	0.578972	0.612515	0.611491	TRUE
Ankrd45	39.0306	42.5589	43.0455	43.8717	41.2877	52.5729	0.70207	0.713003	0.716446	0.723982	0.708769	0.756269	TRUE
Ankrd46	249.055	234.53	252.212	248.157	239.146	248.903	0.965806	0.962782	0.966457	0.965666	0.963666	0.965853	TRUE
Ankrd49	16.0324	16.4846	16.0128	15.0122	13.6166	17.0937	0.547383	0.545708	0.543196	0.540637	0.526122	0.55813	TRUE
Ankrd50	86.4122	81.4983	89.306	86.4944	90.4262	82.9073	0.85164	0.839498	0.855269	0.851733	0.856664	0.841591	TRUE
Ankrd52	96.4011	97.0113	96.1469	96.6622	105.3	112.89	0.869318	0.868155	0.867783	0.869318	0.880716	0.888858	TRUE
Ankrd53	0	0	0	0	0	0	0.174994	0.173971	0.166527	0.170854	0.171133	0.180507	FALSE
Ankrd54	23.424	19.5396	19.9372	25.901	20.1643	28.5587	0.604652	0.569621	0.574459	0.62368	0.578879	0.640335	TRUE
Ankrd55	66.9204	68.531	69.8256	73.7746	75.5443	77.6819	0.807816	0.808141	0.814329	0.82568	0.829077	0.830612	TRUE
Ankrd6	48.5001	47.491	48.5121	51.5757	48.4795	45.2017	0.744359	0.734357	0.740358	0.75813	0.741893	0.725425	TRUE
Ankrd60	0	0	0	0	0	0	0.174994	0.173971	0.166527	0.170854	0.171133	0.180507	FALSE
Ankrd61	0	0	0	0	0	0	0.174994	0.173971	0.166527	0.170854	0.171133	0.180507	FALSE
Ankrd63	0	0	0	0	0	0	0.174994	0.173971	0.166527	0.170854	0.171133	0.180507	FALSE
Ankrd66	0	0	0	0	0	0	0.174994	0.173971	0.166527	0.170854	0.171133	0.180507	FALSE
Ankrd7	0	0	0	0	0	0	0.174994	0.173971	0.166527	0.170854	0.171133	0.180507	FALSE
Ankrd9	33.2306	23.5412	31.5019	29.2466	31.9697	15.8874	0.667923	0.59879	0.65271	0.64522	0.658897	0.548732	TRUE
Anks1	73.3917	79.0735	78.9945	65.1305	82.0892	76.7393	0.825122	0.834799	0.835822	0.803024	0.841963	0.828425	TRUE
Anks1b	132.102	131.585	125.456	119.83	108.835	91.9016	0.912212	0.912398	0.904769	0.899651	0.885927	0.85792	TRUE
Anks3	51.6213	58.6934	50.446	41.0113	52.1279	48.0776	0.758316	0.778041	0.749477	0.71063	0.75706	0.737427	TRUE
Anks4b	0	0	0	0	0	0	0.174994	0.173971	0.166527	0.170854	0.171133	0.180507	FALSE
Anks6	15.7367	17.3881	17.2838	15.7433	16.9043	17.9929	0.545243	0.553338	0.553571	0.546871	0.555106	0.56562	TRUE
Ankub1	13.4082	19.0441	15.7965	19.7664	18.3331	21.1338	0.525285	0.565015	0.541661	0.578925	0.565806	0.58702	TRUE
Ankzf1	10.2223	10.6497	9.78802	10.0376	14.2137	7.50782	0.496488	0.496069	0.490254	0.495883	0.531333	0.473087	TRUE
Anln	183.492	183.603	177.709	197.915	193.17	208.81	0.945801	0.94636	0.94287	0.951617	0.949197	0.954548	TRUE
Ano1	3.02663	3.83193	2.93583	2.17296	2.70339	3.01855	0.410421	0.418795	0.40428	0.391486	0.403861	0.409118	TRUE
Ano10	55.3817	62.2117	61.0444	54.7657	57.0706	59.6191	0.772831	0.790509	0.786695	0.769481	0.77511	0.781996	TRUE
Ano2	0	0	0	0	0	0	0.174994	0.173971	0.166527	0.170854	0.171133	0.180507	FALSE
Ano3	63.1535	65.9174	64.1714	67.5643	71.2454	76.7885	0.79693	0.800698	0.79665	0.8087	0.817353	0.828565	TRUE
Ano4	89.5679	91.6237	89.5653	84.2332	82.7155	81.8583	0.857316	0.859828	0.855827	0.847732	0.842801	0.839823	TRUE
Ano5	3.28837	2.31256	2.20767	2.06806	2.29414	2.12132	0.414748	0.389719	0.389858	0.388462	0.395673	0.390137	TRUE
Ano6	36.7712	37.0781	31.1397	34.1434	44.0949	50.024	0.688625	0.682577	0.65057	0.674715	0.721656	0.746127	TRUE
Ano7	0	0	0.988536	0	0.926269	0	0.174994	0.173971	0.348034	0.170854	0.347941	0.180507	FALSE
Ano8	29.5768	32.6552	33.6441	27.6155	28.8435	21.7408	0.646522	0.657874	0.666294	0.634799	0.640475	0.591672	TRUE
Ano9	0	0	0	0	0	0	0.174994	0.173971	0.166527	0.170854	0.171133	0.180507	FALSE
Anp32a	116.266	109.696	111.094	119.012	121.643	118.109	0.896395	0.886532	0.889463	0.898628	0.900163	0.895324	TRUE
Anp32b	62.4447	65.8309	60.9714	59.3154	61.7221	64.1134	0.79451	0.800372	0.786369	0.78502	0.790416	0.795208	TRUE
Anp32e	66.59	63.7054	61.8761	69.6492	58.1177	53.3717	0.806792	0.794696	0.788881	0.814841	0.778274	0.75906	TRUE
Anpep	0	1.16002	0.976081	0	0	0	0.174994	0.354687	0.346964	0.170854	0.171133	0.180507	FALSE
Antkmt	49.6135	50.4837	57.4986	53.6093	51.5274	40.3201	0.749988	0.746918	0.774971	0.764969	0.754548	0.704396	TRUE
Antxr1	21.9283	27.6177	21.9181	22.9219	24.0644	22.9823	0.594417	0.626843	0.5893	0.602791	0.607351	0.601442	TRUE
Antxr2	1.23858	1.32834	1.36323	1.48426	1.01034	1.4455	0.361852	0.360642	0.364922	0.372366	0.352873	0.369388	TRUE
Antxrl	0	0	0	0	0	0	0.174994	0.173971	0.166527	0.170854	0.171133	0.180507	FALSE
Anxa1	0	0	0	0	0	0	0.174994	0.173971	0.166527	0.170854	0.171133	0.180507	FALSE
Anxa10	0	0	0	0	0	0	0.174994	0.173971	0.166527	0.170854	0.171133	0.180507	FALSE
Anxa11	16.9327	18.6694	20.2141	19.2245	18.3637	16.6466	0.555292	0.562549	0.576134	0.575017	0.566039	0.555013	TRUE
Anxa13	0	0	0	0	0	0	0.174994	0.173971	0.166527	0.170854	0.171133	0.180507	FALSE
Anxa2	59.3554	53.1549	64.9997	61.5215	56.3226	44.4777	0.785718	0.759107	0.79907	0.791812	0.772366	0.72268	TRUE
Anxa3	5.26334	6.04888	4.63173	4.37959	4.56869	2.48593	0.444243	0.449174	0.431263	0.433217	0.435636	0.399163	TRUE
Anxa4	14.4607	13.4309	12.4488	13.5149	12.8926	7.62316	0.533845	0.519935	0.51277	0.525936	0.51947	0.473924	TRUE
Anxa5	170.097	156.173	169.865	169.861	148.638	143.623	0.939102	0.931472	0.938451	0.938963	0.924727	0.918865	TRUE
Anxa6	199.758	182.51	212.239	210.664	217.23	183.126	0.952594	0.945755	0.957246	0.956036	0.958269	0.94501	TRUE
Anxa7	69.4457	67.7769	66.8378	67.6764	65.619	62.0914	0.815259	0.805955	0.805117	0.808932	0.802094	0.789579	TRUE
Anxa8	0	0	0	0	0	0	0.174994	0.173971	0.166527	0.170854	0.171133	0.180507	FALSE
Anxa9	0	1.08635	0.813299	0	0	0	0.174994	0.350547	0.337939	0.170854	0.171133	0.180507	FALSE
Aoah	0	0	0	0	0	0	0.174994	0.173971	0.166527	0.170854	0.171133	0.180507	FALSE
Aoc1	0	0	0	0	0	0	0.174994	0.173971	0.166527	0.170854	0.171133	0.180507	FALSE
Aoc1l1	0	0	0	0	0	0	0.174994	0.173971	0.166527	0.170854	0.171133	0.180507	FALSE
Aoc1l2	0	0	0	0	0	0	0.174994	0.173971	0.166527	0.170854	0.171133	0.180507	FALSE
Aoc1l3	0	0	0	0	0	0	0.174994	0.173971	0.166527	0.170854	0.171133	0.180507	FALSE
Aoc2	4.28382	5.69988	4.24754	5.55047	7.31125	5.17194	0.430472	0.444708	0.426378	0.450058	0.468853	0.443592	TRUE
Aoc3	0	0	0	0	0	0	0.174994	0.173971	0.166527	0.170854	0.171133	0.180507	FALSE
Aopep	57.4952	68.0903	70.6087	58.9804	63.7977	61.9052	0.779298	0.806606	0.816469	0.78395	0.797116	0.789067	TRUE
Aox1	4.19141	6.31059	4.70365	4.50657	4.30042	4.37781	0.429123	0.452803	0.432473	0.435357	0.431961	0.432054	TRUE
Aox2	0	0	0	0	0	0	0.174994	0.173971	0.166527	0.170854	0.171133	0.180507	FALSE
Aox3	0	0	0	0	0	0	0.174994	0.173971	0.166527	0.170854	0.171133	0.180507	FALSE
Aox4	1.44332	1.45967	1.19091	2.94864	1.47633	0	0.370551	0.364922	0.356967	0.409072	0.371947	0.180507	TRUE
Ap1ar	82.4319	90.0595	94.6068	93.718	95.7268	89.5899	0.843824	0.856757	0.864759	0.86448	0.865736	0.854013	TRUE
Ap1b1	178.936	171.115	175.453	178.894	176.865	141.582	0.943336	0.940033	0.941754	0.943382	0.942173	0.916957	TRUE
Ap1g1	123.843	121.974	117.496	119.489	119.269	152.257	0.904303	0.902349	0.896581	0.899232	0.897418	0.925099	TRUE
Ap1g2	2.57463	3.09867	1.62965	1.99814	3.19639	2.12735	0.401117	0.40642	0.373622	0.386602	0.413352	0.390323	TRUE
Ap1m1	118.266	109.375	123.206	121.074	124.19	132.61	0.898395	0.88602	0.902582	0.900721	0.903512	0.91077	TRUE
Ap1m2	0	0	1.0719	0	1.2774	0	0.174994	0.173971	0.352175	0.170854	0.365062	0.180507	FALSE
Ap1s1	181.492	180.594	191.755	195.849	201.18	170.012	0.944545	0.944871	0.949756	0.9505	0.952221	0.938172	TRUE
Ap1s2	237.617	225.504	239.507	253.25	243.573	267.79	0.963247	0.960828	0.963992	0.966736	0.964643	0.969714	TRUE
Ap1s3	2.33885	1.88108	2.08102	2.27378	2.05836	2.47807	0.396278	0.379716	0.386555	0.394371	0.389719	0.398883	TRUE
Ap2a1	304.32	278.996	322.647	297.123	308.072	327.027	0.974878	0.971947	0.977669	0.973296	0.97525	0.978321	TRUE
Ap2a2	144.456	128.408	141.649	143.4	147.243	146.708	0.922912	0.908816	0.920307	0.921703	0.92375	0.921284	TRUE
Ap2b1	223.151	203.85	232.207	233.355	222.036	198.936	0.959805	0.954827	0.962363	0.962456	0.959479	0.951291	TRUE
Ap2m1	461.337	424.765	494.096	486.942	481.86	520.624	0.987997	0.987113	0.990602	0.98916	0.989812	0.9913	TRUE
Ap2s1	183.383	174.13	199.445	192.825	192.374	115.919	0.945662	0.9418	0.952687	0.949616	0.948965	0.893184	TRUE
Ap3b1	71.2807	66.2477	68.1635	77.0164	72.0238	74.3375	0.819819	0.801489	0.808932	0.833543	0.8194	0.822377	TRUE
Ap3b2	100.751	92.6049	105.337	105.183	102.457	102.251	0.877088	0.860991	0.881507	0.882298	0.876762	0.873273	TRUE
Ap3d1	121.787	112.568	127.226	124.744	129.503	122.736	0.902582	0.891044	0.90635	0.904489	0.909467	0.89993	TRUE
Ap3m1	51.2676	53.1334	51.1245	50.9723	51.4564	55.3072	0.75706	0.75906	0.751617	0.755757	0.754175	0.767016	TRUE
Ap3m2	99.9469	88.641	94.8499	97.3315	93.9653	81.53	0.875692	0.854385	0.865178	0.870202	0.862712	0.839032	TRUE
Ap3s1	188.786	191.932	186.766	185.057	197.713	253.746	0.948221	0.949942	0.947057	0.946313	0.951058	0.966829	TRUE
Ap3s2	67.9752	65.8431	70.7042	69.1362	66.8547	64.3097	0.810607	0.800512	0.816702	0.813724	0.805304	0.795627	TRUE
Ap4b1	20.0702	21.1914	25.2947	20.7148	19.7584	22.654	0.581391	0.581251	0.613398	0.586322	0.576087	0.598604	TRUE
Ap4e1	25.1477	30.2768	24.2819	23.0571	25.1106	30.0695	0.616515	0.644475	0.60656	0.603629	0.61512	0.649267	TRUE
Ap4m1	16.662	16.9749	18.4117	19.1105	20.9499	25.0245	0.552919	0.549988	0.561852	0.574645	0.584764	0.616376	TRUE
Ap4s1	86.8819	88.1197	99.0321	100.975	105.436	119.757	0.852524	0.853594	0.87197	0.876018	0.881042	0.897325	TRUE
Ap5b1	9.43573	11.192	10.4517	10.8019	10.6741	10.4134	0.490254	0.499558	0.496674	0.502722	0.50114	0.502024	TRUE
Ap5m1	36.1517	42.3076	36.9265	35.4441	36.7231	45.4265	0.68509	0.711886	0.685462	0.682112	0.685787	0.726634	TRUE
Ap5s1	33.3058	43.8168	40.5506	33.4723	40.7731	53.5448	0.668528	0.717981	0.704862	0.670668	0.705932	0.759712	TRUE
Ap5z1	19.6638	21.3818	21.9731	20.2757	20.2535	15.4669	0.578181	0.582415	0.589905	0.582461	0.579763	0.544638	TRUE
Apaf1	10.7169	10.7687	9.49013	9.08565	9.74896	7.5613	0.500163	0.496906	0.48723	0.487602	0.493371	0.473459	TRUE
Apba1	136.986	135.581	138.669	142.139	137.385	131.473	0.916911	0.91598	0.917655	0.9204	0.915701	0.909839	TRUE
Apba2	139.515	127.389	144.668	145.322	139.098	109.016	0.919191	0.907653	0.922773	0.923424	0.917237	0.883322	TRUE
Apba3	15.131	15.4466	16.7832	24.6525	29.0325	21.2048	0.540451	0.537427	0.54943	0.615166	0.641498	0.587765	TRUE
Apbb1	369.584	345.005	387.461	378.27	352.571	333.438	0.982601	0.98074	0.984089	0.983252	0.981065	0.979111	TRUE
Apbb1ip	6.21757	8.0106	7.2083	6.56323	5.79948	7.69453	0.457409	0.471877	0.465318	0.461596	0.451733	0.474808	TRUE
Apbb2	151.414	145.961	151.292	155.438	155.803	169.932	0.927332	0.924029	0.927611	0.930728	0.929751	0.938125	TRUE
Apbb3	44.8541	39.1292	45.5805	41.0432	45.9733	55.607	0.728774	0.693836	0.727565	0.71077	0.73017	0.7679	TRUE
Apc	195.881	329.903	188.588	189.312	257.667	287.506	0.951291	0.978693	0.947941	0.948221	0.96762	0.973017	TRUE
Apc2	107.057	113.065	110.077	104.266	111.615	98.9313	0.884997	0.891603	0.888114	0.881275	0.889277	0.867969	TRUE
Apcdd1	2.49809	2.87329	2.77718	2.51	2.60016	2.72729	0.399814	0.401582	0.401675	0.399488	0.402047	0.404373	TRUE
Apcs	0	0	0	0	0	0	0.174994	0.173971	0.166527	0.170854	0.171133	0.180507	FALSE
Apeh	31.7891	34.4912	38.0824	33.7247	40.3249	40.8174	0.660247	0.668016	0.69258	0.672063	0.703792	0.706816	TRUE
Apela	1.04311	0	2.55846	2.06859	1.52216	2.56778	0.352501	0.173971	0.397116	0.388509	0.373668	0.40093	TRUE
Apex1	13.864	9.37364	13.1812	12.0055	16.1219	7.72261	0.529193	0.48481	0.519377	0.512817	0.548593	0.475041	TRUE
Apex2	15.6563	21.0782	16.2486	15.2181	16.6991	18.9945	0.544638	0.580414	0.544964	0.542452	0.553012	0.573157	TRUE
Aph1a	48.5003	52.1062	51.9514	44.755	47.1362	44.9785	0.744406	0.754455	0.755431	0.727378	0.73538	0.72468	TRUE
Aph1b	30.4039	37.2351	32.8192	32.1023	32.5538	37.2483	0.651733	0.683694	0.660386	0.663271	0.662061	0.688811	TRUE
Aph1c	11.3066	12.4665	10.3697	9.67049	10.1419	11.7465	0.505513	0.510119	0.495557	0.49244	0.497418	0.513189	TRUE
Api5	114.029	116.423	117.109	121.11	122.13	135.482	0.893324	0.895929	0.896208	0.900768	0.90114	0.912863	TRUE
Apip	30.8447	26.2586	31.4354	35.491	30.4236	25.976	0.654385	0.618516	0.652431	0.682438	0.649965	0.62247	TRUE
Aplf	9.57501	7.87737	8.80783	8.18256	7.5377	6.9171	0.490998	0.4709	0.481926	0.479321	0.471924	0.466806	TRUE
Apln	67.0253	68.3406	57.7989	57.0437	63.9755	61.773	0.808095	0.807676	0.775994	0.778041	0.797488	0.788369	TRUE
Aplnr	9.31339	17.4824	11.7992	8.35622	9.7833	13.9253	0.48937	0.554222	0.507188	0.481228	0.493696	0.533054	TRUE
Aplp1	1115.68	1146.75	1104.21	1084.02	999.428	785.081	0.998511	0.998744	0.998604	0.998418	0.998232	0.996697	TRUE
Aplp2	455.914	486.588	439.66	489.798	481.725	512.307	0.987532	0.99037	0.987392	0.989346	0.989765	0.990928	TRUE
Apmap	64.7909	60.4513	62.6774	62.0232	56.7971	51.6784	0.801861	0.784462	0.792138	0.792975	0.773994	0.752314	TRUE
Apoa1	0	1.47032	1.1121	0	0.978707	1.53997	0.174994	0.365341	0.353338	0.170854	0.350919	0.372552	FALSE
Apoa2	4.98361	3.5417	5.67136	2.3374	2.39149	3.06481	0.440195	0.413678	0.446429	0.395766	0.398372	0.409909	TRUE
Apoa4	0	0	0	0	0	0	0.174994	0.173971	0.166527	0.170854	0.171133	0.180507	FALSE
Apoa5	0	0	0	0	0	0	0.174994	0.173971	0.166527	0.170854	0.171133	0.180507	FALSE
Apob	0	0	0	0	0	0	0.174994	0.173971	0.166527	0.170854	0.171133	0.180507	FALSE
Apobec1	2.55815	3.17091	2.27422	2.07935	2.10006	2.37385	0.400977	0.407816	0.391068	0.388928	0.390882	0.395953	TRUE
Apobec2	0	0	0	0	0	0	0.174994	0.173971	0.166527	0.170854	0.171133	0.180507	FALSE
Apobec3	2.2098	3.05857	3.86013	1.55863	1.23729	3.65653	0.393626	0.405443	0.420749	0.374459	0.363526	0.420982	TRUE
Apobec4	0	0	0	0	0	0	0.174994	0.173971	0.166527	0.170854	0.171133	0.180507	FALSE
Apobr	0	0	0	0	0	0	0.174994	0.173971	0.166527	0.170854	0.171133	0.180507	FALSE
Apoc1	0	3.6445	2.69285	2.61804	2.50235	1.8482	0.174994	0.415306	0.400047	0.401954	0.400326	0.38274	TRUE
Apoc2	0	0	0	0	0	0	0.174994	0.173971	0.166527	0.170854	0.171133	0.180507	FALSE
Apoc2l	0	0	0	0	0	0	0.174994	0.173971	0.166527	0.170854	0.171133	0.180507	FALSE
Apoc3	0	0	0	0	0	0	0.174994	0.173971	0.166527	0.170854	0.171133	0.180507	FALSE
Apoc4	0	0	0	0	0	0	0.174994	0.173971	0.166527	0.170854	0.171133	0.180507	FALSE
Apod	770.117	754.139	715.344	712.276	704.924	586.965	0.99665	0.996557	0.995906	0.99572	0.99572	0.993719	TRUE
Apoe	493.92	517.566	484.336	532.44	441.196	270.902	0.989672	0.99144	0.989905	0.991579	0.987485	0.970365	TRUE
Apof	0	0	0	0	0	0	0.174994	0.173971	0.166527	0.170854	0.171133	0.180507	FALSE
Apoh	1.35723	1.59522	0.984738	0	1.68116	0	0.367155	0.369993	0.347755	0.170854	0.379391	0.180507	FALSE
Apol10a	0	0	0	0	0	0	0.174994	0.173971	0.166527	0.170854	0.171133	0.180507	FALSE
Apol10b	0	0	0	0	0	0	0.174994	0.173971	0.166527	0.170854	0.171133	0.180507	FALSE
Apol11a	0	0	0	0	0	0	0.174994	0.173971	0.166527	0.170854	0.171133	0.180507	FALSE
Apol11b	0	0	0	0	0	0	0.174994	0.173971	0.166527	0.170854	0.171133	0.180507	FALSE
Apol6	1.07036	0	0	0	0.981245	0	0.353757	0.173971	0.166527	0.170854	0.351151	0.180507	FALSE
Apol7a	0	0	0	0	0	0	0.174994	0.173971	0.166527	0.170854	0.171133	0.180507	FALSE
Apol7b	0	0	0	0	0	0	0.174994	0.173971	0.166527	0.170854	0.171133	0.180507	FALSE
Apol7c	0	0	0	0	0	0	0.174994	0.173971	0.166527	0.170854	0.171133	0.180507	FALSE
Apol7e	0	0	0	0	0	0	0.174994	0.173971	0.166527	0.170854	0.171133	0.180507	FALSE
Apol8	11.7644	11.6523	12.687	12.5765	13.6824	16.7227	0.509421	0.503466	0.514585	0.517469	0.527006	0.555757	TRUE
Apol9a	1.40631	1.0503	1.11609	1.3203	0.868726	0	0.369063	0.348593	0.353524	0.366457	0.34529	0.180507	FALSE
Apol9b	0	0	0	0.963444	0	0	0.174994	0.173971	0.166527	0.350035	0.171133	0.180507	FALSE
Apold1	2.56952	2.934	2.30562	2.92053	2.37049	4.0294	0.40107	0.402977	0.391766	0.408095	0.397488	0.426936	TRUE
Apom	0	0	0	0	0	0	0.174994	0.173971	0.166527	0.170854	0.171133	0.180507	FALSE
Apon	0	0	0	0	0	0	0.174994	0.173971	0.166527	0.170854	0.171133	0.180507	FALSE
Apoo	98.8972	114.456	105.884	118.09	114.034	113.782	0.873645	0.892952	0.882345	0.897185	0.891975	0.890347	TRUE
Apool	23.9188	25.9454	25.8478	22.4351	24.491	28.3457	0.608328	0.616469	0.617679	0.598744	0.610375	0.638707	TRUE
App	457.263	485.826	450.049	483.568	421.418	405.544	0.987765	0.990323	0.987997	0.988974	0.986136	0.985345	TRUE
Appbp2	153.658	147.75	149.994	145.019	154.801	182.143	0.929193	0.926262	0.926867	0.923331	0.929053	0.944685	TRUE
Appl1	69.0296	72.364	67.0475	67.7235	70.1778	70.1165	0.814003	0.818981	0.805908	0.809072	0.814794	0.811584	TRUE
Appl2	91.6379	111.437	93.126	86.1164	93.2913	83.4949	0.86141	0.889277	0.861642	0.851268	0.861456	0.842754	TRUE
Aprt	30.1293	30.4632	36.2474	32.7152	34.8842	30.0405	0.650151	0.645406	0.682205	0.666713	0.675506	0.648988	TRUE
Aptx	23.9265	28.6682	33.7486	31.166	28.1871	17.5334	0.608421	0.633589	0.666853	0.657316	0.636427	0.561666	TRUE
Aqp1	0	0	0	0	0	0	0.174994	0.173971	0.166527	0.170854	0.171133	0.180507	FALSE
Aqp11	18.2924	19.9359	18.5955	17.7716	16.9201	20.8976	0.567062	0.572319	0.563759	0.563759	0.555245	0.585438	TRUE
Aqp12	0	0	0	0	0	0	0.174994	0.173971	0.166527	0.170854	0.171133	0.180507	FALSE
Aqp2	0	0	0	0	0	0	0.174994	0.173971	0.166527	0.170854	0.171133	0.180507	FALSE
Aqp3	0	0	0	0	0	0	0.174994	0.173971	0.166527	0.170854	0.171133	0.180507	FALSE
Aqp4	356.604	460.556	338.71	310.263	306.416	384.993	0.981298	0.988695	0.979949	0.975343	0.974924	0.983996	TRUE
Aqp5	0	0	0	0	0	0	0.174994	0.173971	0.166527	0.170854	0.171133	0.180507	FALSE
Aqp6	3.30334	4.5296	3.43646	5.0894	4.89155	4.08088	0.415073	0.428983	0.414003	0.443405	0.440242	0.427774	TRUE
Aqp7	0	0	0	0	0	0	0.174994	0.173971	0.166527	0.170854	0.171133	0.180507	FALSE
Aqp8	0	0	0	0	0	0	0.174994	0.173971	0.166527	0.170854	0.171133	0.180507	FALSE
Aqp9	2.12605	1.85685	1.45006	1.21153	0.931578	1.35706	0.391347	0.379065	0.367713	0.36134	0.348407	0.366225	TRUE
Aqr	55.17	51.2372	53.1001	56.3941	58.13	58.4532	0.771342	0.751058	0.759479	0.774924	0.778321	0.777483	TRUE
Ar	29.383	28.958	28.769	29.8509	32.0736	37.9083	0.645034	0.635404	0.636101	0.648942	0.659688	0.691928	TRUE
Araf	183.174	184.392	171.097	191.072	167.339	159.839	0.945615	0.946732	0.939149	0.949058	0.936776	0.931054	TRUE
Arap1	14.0891	18.8484	16.8008	14.0783	14.4886	11.8761	0.530961	0.563759	0.549709	0.531705	0.533938	0.514166	TRUE
Arap2	64.058	67.7614	62.5203	59.6061	60.6023	60.605	0.800047	0.805862	0.791486	0.786136	0.786695	0.78502	TRUE
Arap3	1.58588	2.35996	1.67431	2.01895	1.91979	1.93212	0.375297	0.391068	0.374692	0.387067	0.386462	0.384508	TRUE
Arc	33.1615	25.9168	34.606	38.7101	39.8897	37.1343	0.667597	0.616283	0.672063	0.699372	0.701745	0.68816	TRUE
Arcn1	155.856	146.542	155.175	150.394	150.624	167.13	0.930868	0.924959	0.93017	0.927006	0.926029	0.936125	TRUE
Areg	0	0	0	0	0	0	0.174994	0.173971	0.166527	0.170854	0.171133	0.180507	FALSE
Arel1	90.7582	92.9686	91.5968	91.5744	91.5635	96.013	0.86006	0.861828	0.859595	0.860665	0.859084	0.863689	TRUE
Arf1	364.905	341.554	365.963	362.495	352.525	323.667	0.982182	0.980461	0.982694	0.982089	0.981019	0.978088	TRUE
Arf2	66.1198	65.1039	68.7823	66.9389	66.4824	53.6712	0.805583	0.79879	0.811026	0.807583	0.804234	0.76027	TRUE
Arf3	340.936	336.418	331.158	336.707	354.091	383.789	0.979391	0.979623	0.978879	0.978925	0.981251	0.983857	TRUE
Arf4	135.281	141.657	141.983	143.143	139.952	139.873	0.915655	0.920633	0.920493	0.921377	0.918167	0.915608	TRUE
Arf5	158.599	150.697	154.994	151.429	151.551	123.833	0.932403	0.928169	0.929984	0.927565	0.926588	0.901047	TRUE
Arf6	65.8212	63.2529	68.606	68.1323	65.604	66.4674	0.804838	0.793487	0.810421	0.810281	0.802047	0.802326	TRUE
Arfgap1	63.8418	65.9321	68.3801	56.7647	59.6361	51.0432	0.799302	0.800744	0.809537	0.776878	0.784043	0.749895	TRUE
Arfgap2	63.4314	59.6275	54.7307	59.2807	61.7023	68.0099	0.797953	0.782042	0.766178	0.784927	0.790277	0.805955	TRUE
Arfgap3	29.4739	36.2142	34.3302	27.1796	32.1113	41.5124	0.645918	0.677879	0.670993	0.632054	0.66006	0.709235	TRUE
Arfgef1	120.546	119.481	114.475	119.29	117.908	134.266	0.901	0.899512	0.893184	0.898953	0.896348	0.91198	TRUE
Arfgef2	68.573	71.1491	71.701	71.4734	72.9004	69.5306	0.812421	0.81605	0.819586	0.819679	0.822005	0.810002	TRUE
Arfgef3	94.9838	90.7146	91.5754	91.6353	93.515	107.075	0.866481	0.85792	0.859549	0.860805	0.861921	0.88067	TRUE
Arfip1	37.6365	38.156	42.275	33.2472	36.127	32.0149	0.693836	0.688579	0.712957	0.669411	0.682484	0.661735	TRUE
Arfip2	66.9821	67.3216	61.1122	64.5261	62.7033	65.0693	0.807955	0.804327	0.786834	0.800791	0.793254	0.798093	TRUE
Arfrp1	33.0832	31.7369	31.7654	32.0275	31.5544	30.3066	0.667271	0.652617	0.654152	0.662805	0.656525	0.650942	TRUE
Arg1	0	0	0	0	0	0	0.174994	0.173971	0.166527	0.170854	0.171133	0.180507	FALSE
Arg2	0	1.41681	1.7129	1.04112	1.4309	1.91946	0.174994	0.36348	0.375901	0.353478	0.369993	0.384322	TRUE
Arglu1	82.1323	102.369	93.3726	78.4722	88.7803	101.513	0.843219	0.875925	0.86234	0.83666	0.854013	0.871877	TRUE
Arhgap1	50.5909	52.2328	58.3075	51.6812	52.5485	61.1953	0.753757	0.755059	0.777948	0.758455	0.758269	0.78702	TRUE
Arhgap10	8.36006	7.74322	8.68771	9.24117	9.55683	8.09897	0.480856	0.469272	0.480623	0.488858	0.491463	0.478669	TRUE
Arhgap11a	3.81157	3.39158	3.02711	2.77743	3.80188	2.41409	0.423401	0.411072	0.406141	0.405257	0.423587	0.397069	TRUE
Arhgap12	60.0839	57.6314	54.5218	59.3899	58.1117	55.054	0.788137	0.775343	0.765248	0.785392	0.778227	0.766039	TRUE
Arhgap15	6.25331	5.08487	5.90406	5.75327	6.06683	7.34736	0.457827	0.436101	0.449221	0.452617	0.454757	0.471552	TRUE
Arhgap17	22.7287	27.1528	24.923	21.5463	24.9437	26.259	0.59986	0.624192	0.611212	0.592556	0.613724	0.624843	TRUE
Arhgap18	17.2936	19.3299	17.3029	16.8514	16.5239	24.3153	0.55799	0.567667	0.55371	0.556222	0.551849	0.610421	TRUE
Arhgap19	3.52838	3.94981	3.50759	3.61832	3.69556	4.03514	0.418749	0.42047	0.41512	0.421121	0.421586	0.426983	TRUE
Arhgap20	57.3626	56.6448	57.0306	60.048	61.8147	66.7852	0.778693	0.771621	0.773854	0.78716	0.790696	0.803303	TRUE
Arhgap21	139.956	155.546	143.348	135.999	145.583	183.408	0.919563	0.931147	0.921563	0.915515	0.922773	0.945243	TRUE
Arhgap22	16.8688	15.9058	19.1975	17.4419	15.0364	17.3624	0.554501	0.541614	0.568551	0.5612	0.539009	0.559991	TRUE
Arhgap23	158.495	167.028	170.615	145.763	164.801	153.764	0.932356	0.937427	0.938823	0.923703	0.935473	0.926355	TRUE
Arhgap24	32.692	35.2437	35.9648	34.6256	39.2731	42.0153	0.665038	0.672808	0.680391	0.677274	0.698488	0.711096	TRUE
Arhgap25	0	0	0.939233	0	0	0	0.174994	0.173971	0.345383	0.170854	0.171133	0.180507	FALSE
Arhgap26	63.1967	56.384	58.3499	63.891	63.582	101.235	0.797023	0.770644	0.778088	0.79907	0.795999	0.871319	TRUE
Arhgap27	24.2708	24.4498	26.6858	24.3657	26.5614	27.0079	0.610793	0.60549	0.622424	0.613026	0.625494	0.629821	TRUE
Arhgap28	0	0	0	0	0	0	0.174994	0.173971	0.166527	0.170854	0.171133	0.180507	FALSE
Arhgap29	6.56904	7.69287	6.64435	7.08601	6.82544	7.50593	0.461596	0.468714	0.458758	0.467365	0.463922	0.472994	TRUE
Arhgap30	0	0	0	0	0	0	0.174994	0.173971	0.166527	0.170854	0.171133	0.180507	FALSE
Arhgap31	28.843	29.3939	29.0689	27.3085	28.7807	29.2812	0.641638	0.638474	0.637916	0.632891	0.640102	0.644848	TRUE
Arhgap32	98.4218	103.277	99.5209	101.821	106.505	119.399	0.872854	0.877413	0.872994	0.877646	0.882996	0.896999	TRUE
Arhgap33	17.1079	24.155	21.9275	17.9382	20.484	22.5428	0.556548	0.603257	0.589346	0.565062	0.581531	0.597627	TRUE
Arhgap33os	0	0	0	0	0	0	0.174994	0.173971	0.166527	0.170854	0.171133	0.180507	FALSE
Arhgap35	204.963	197.713	199.364	210.538	212.7	219.018	0.954315	0.952128	0.95264	0.955943	0.956548	0.957618	TRUE
Arhgap36	48.5988	40.6962	47.4859	49.9128	51.9391	40.2721	0.744824	0.702117	0.736078	0.750919	0.756129	0.70421	TRUE
Arhgap39	60.6899	65.2217	62.896	61.7344	64.4633	53.2121	0.789346	0.799116	0.792603	0.792277	0.798837	0.758409	TRUE
Arhgap4	0	1.29147	1.00555	1.07188	0.954184	0	0.174994	0.359619	0.348918	0.355571	0.349663	0.180507	FALSE
Arhgap40	0	0	0	0	0	0	0.174994	0.173971	0.166527	0.170854	0.171133	0.180507	FALSE
Arhgap42	15.8652	16.9155	16.6705	16.6555	15.8359	19.9886	0.54622	0.549523	0.548314	0.554455	0.546313	0.579344	TRUE
Arhgap44	272.606	270.455	276.49	286.92	300.107	319.091	0.970505	0.970179	0.970691	0.971714	0.974134	0.977437	TRUE
Arhgap45	1.39947	1.96008	2.1478	2.91634	2.12	1.36537	0.368923	0.381903	0.388276	0.407955	0.391161	0.36655	TRUE
Arhgap5	173.577	186.611	187.679	192.359	187.891	212.276	0.941335	0.947941	0.947523	0.949477	0.947104	0.955711	TRUE
Arhgap6	17.8399	20.2	17.7153	17.9235	18.2817	20.875	0.563852	0.574087	0.55706	0.564922	0.56548	0.585299	TRUE
Arhgap8	0	0	0	0	0	0	0.174994	0.173971	0.166527	0.170854	0.171133	0.180507	FALSE
Arhgap9	1.13985	1.44859	2.29009	1.05708	1.52382	1.67235	0.357618	0.364596	0.391463	0.354641	0.373808	0.376971	TRUE
Arhgdia	363.098	356.684	379.959	376.857	368.821	341.901	0.981996	0.982368	0.983531	0.983019	0.982973	0.979484	TRUE
Arhgdib	7.50673	8.50268	9.02819	9.89397	7.33112	7.21074	0.471784	0.476948	0.483461	0.494301	0.469365	0.470249	TRUE
Arhgdig	110.625	99.8888	107.474	109.997	114.267	112.379	0.889416	0.872482	0.88481	0.888579	0.892207	0.88816	TRUE
Arhgef1	22.6809	32.1812	25.1911	25.6918	29.0587	21.0176	0.599442	0.655176	0.612561	0.622284	0.641731	0.586369	TRUE
Arhgef10	131.882	119.685	137.475	127.648	134.139	130.823	0.912073	0.899884	0.916632	0.907141	0.913282	0.909281	TRUE
Arhgef10l	55.069	53.5417	57.3784	64.0357	54.4707	47.4931	0.771063	0.760782	0.774645	0.799488	0.765201	0.735148	TRUE
Arhgef11	131.071	128.85	138.553	135.36	140.333	151.52	0.911142	0.909281	0.917516	0.91505	0.918446	0.92468	TRUE
Arhgef12	149.072	163.228	145.547	152.807	158.698	165.336	0.925843	0.935334	0.923424	0.928635	0.931984	0.934589	TRUE
Arhgef15	14.2916	12.2586	14.2055	13.5516	15.0445	13.2011	0.532496	0.50863	0.528309	0.526262	0.539056	0.525983	TRUE
Arhgef16	0	0	0	0	0	0	0.174994	0.173971	0.166527	0.170854	0.171133	0.180507	FALSE
Arhgef17	133.511	130.291	153.198	147.399	144.085	135.711	0.913608	0.91091	0.928914	0.925331	0.92161	0.912957	TRUE
Arhgef18	34.1566	34.192	35.7556	38.0505	39.1564	37.8516	0.672854	0.666108	0.679181	0.695883	0.697883	0.691835	TRUE
Arhgef19	18.6506	19.4673	21.0478	22.6923	19.8696	17.096	0.5699	0.568923	0.582415	0.600744	0.577064	0.558176	TRUE
Arhgef2	73.4923	69.9336	78.1499	73.9833	72.1137	66.6834	0.825401	0.81298	0.83438	0.826192	0.819726	0.803024	TRUE
Arhgef25	57.4933	52.3603	56.4357	56.9743	54.2821	50.3796	0.779251	0.755804	0.771854	0.777995	0.76441	0.746964	TRUE
Arhgef26	29.8987	35.1543	30.0758	29.3477	31.2483	38.0432	0.648662	0.672249	0.643964	0.645825	0.654617	0.692719	TRUE
Arhgef28	43.9039	47.5164	43.9801	38.3293	39.0545	38.0837	0.724634	0.734496	0.721051	0.697558	0.697232	0.692766	TRUE
Arhgef3	102.863	104.541	109.476	111.088	112.151	120.911	0.879693	0.878809	0.887555	0.889742	0.890393	0.898023	TRUE
Arhgef33	6.15614	4.99104	6.17533	4.68506	4.54635	5.04209	0.456804	0.434799	0.453129	0.438241	0.43545	0.441917	TRUE
Arhgef37	7.35972	8.9213	8.26071	7.26221	7.23228	8.28635	0.470342	0.480949	0.476716	0.469644	0.468016	0.48053	TRUE
Arhgef38	0	0	0	0	0	0	0.174994	0.173971	0.166527	0.170854	0.171133	0.180507	FALSE
Arhgef39	0	0	0	0	0	0	0.174994	0.173971	0.166527	0.170854	0.171133	0.180507	FALSE
Arhgef4	264.61	218.666	279.681	315.259	318.191	208.54	0.968783	0.958642	0.971249	0.976041	0.976599	0.954361	TRUE
Arhgef40	29.0619	33.1235	32.0961	32.7551	28.391	28.1458	0.643173	0.660619	0.65606	0.666946	0.637218	0.63759	TRUE
Arhgef5	0	0	0.889085	1.16473	0.943624	0	0.174994	0.173971	0.342731	0.3592	0.349337	0.180507	FALSE
Arhgef6	49.825	50.6282	48.0459	50.5094	55.7116	70.4687	0.75064	0.747755	0.738544	0.753617	0.770272	0.812515	TRUE
Arhgef7	98.2346	113.727	103.436	100.859	102.141	96.3473	0.872203	0.892254	0.879228	0.875832	0.876343	0.864341	TRUE
Arhgef9	209.922	218.836	202.159	211.062	212.027	251.89	0.956176	0.958781	0.953524	0.956222	0.956315	0.966457	TRUE
Arid1a	98.1507	99.0718	101.895	96.4741	98.7571	104.662	0.872156	0.871412	0.876436	0.8689	0.870993	0.876622	TRUE
Arid1b	65.8264	57.8389	54.6732	56.5729	57.6016	75.6161	0.804931	0.775855	0.765899	0.775715	0.776599	0.825773	TRUE
Arid2	36.9559	39.6277	37.0018	36.3224	38.0182	40.5008	0.689742	0.696813	0.685834	0.68723	0.692905	0.70542	TRUE
Arid3a	4.3896	5.34027	5.25277	5.33779	5.55535	4.53587	0.431914	0.439777	0.440707	0.447592	0.449221	0.43452	TRUE
Arid3b	8.10868	8.1976	7.3471	6.47389	7.76336	7.59596	0.47853	0.473878	0.466667	0.460758	0.47425	0.473692	TRUE
Arid3c	0	0	0	0	0	0	0.174994	0.173971	0.166527	0.170854	0.171133	0.180507	FALSE
Arid4a	28.3876	27.0789	28.0994	27.4641	27.5786	27.726	0.638474	0.62368	0.631449	0.633775	0.6321	0.634659	TRUE
Arid4b	57.4975	64.6463	57.2365	57.104	56.9744	61.8892	0.779344	0.797488	0.77418	0.778274	0.774785	0.789021	TRUE
Arid5a	9.13837	10.2236	7.88849	9.21798	8.53127	5.25022	0.488486	0.492394	0.472808	0.488579	0.482112	0.444987	TRUE
Arid5b	76.8427	72.7757	67.0012	59.7556	63.7122	71	0.832566	0.820005	0.805815	0.786369	0.79665	0.814003	TRUE
Arih1	107.442	111.143	102.04	106.752	117.95	130.766	0.885741	0.888718	0.876716	0.884392	0.896395	0.909049	TRUE
Arih2	52.1896	52.0823	57.8252	48.9672	53.6266	62.0794	0.760223	0.754315	0.776227	0.746592	0.762084	0.789486	TRUE
Arl1	127.646	115.504	123.071	130.349	119.425	107.177	0.908258	0.894487	0.902396	0.910258	0.897744	0.880856	TRUE
Arl10	48.1197	52.3569	48.8592	46.7091	52.7065	65.7358	0.742777	0.755757	0.742033	0.736032	0.758735	0.800372	TRUE
Arl11	0	0	0	0	0	0	0.174994	0.173971	0.166527	0.170854	0.171133	0.180507	FALSE
Arl13a	0	0	0	0	0	0	0.174994	0.173971	0.166527	0.170854	0.171133	0.180507	FALSE
Arl13b	15.0128	17.1037	16.4059	13.5843	14.3902	13.4453	0.539102	0.551244	0.546267	0.526681	0.532961	0.528309	TRUE
Arl14	0	0	0	0	0	0	0.174994	0.173971	0.166527	0.170854	0.171133	0.180507	FALSE
Arl14ep	53.9287	55.3217	54.8619	54.7214	56.8887	51.9267	0.766504	0.76669	0.766597	0.769249	0.77418	0.753571	TRUE
Arl14epl	0	0	0	0	0	0	0.174994	0.173971	0.166527	0.170854	0.171133	0.180507	FALSE
Arl15	30.8773	29.7946	25.2328	28.4244	27.7641	34.8596	0.654664	0.641405	0.612933	0.640149	0.633543	0.676622	TRUE
Arl16	92.0313	95.7284	87.907	94.8527	102.636	117.202	0.862247	0.866388	0.853268	0.866713	0.877088	0.894394	TRUE
Arl2	136.087	128.104	134.682	118.355	135.572	150.433	0.91612	0.90849	0.914306	0.897418	0.914352	0.923982	TRUE
Arl2bp	213.421	228.448	229.707	227.585	222.427	219.644	0.957432	0.961386	0.961666	0.960968	0.959758	0.957897	TRUE
Arl3	109.811	101.611	108.476	106.646	108.082	90.8405	0.888532	0.875087	0.88616	0.884206	0.884857	0.856199	TRUE
Arl4a	19.1419	20.0236	21.4281	14.4949	15.8722	15.4016	0.574087	0.572877	0.585113	0.536078	0.546453	0.54394	TRUE
Arl4c	72.694	67.5794	71.1877	74.239	72.5289	59.9232	0.823494	0.805211	0.817958	0.82675	0.821075	0.783019	TRUE
Arl4d	48.3468	42.2253	40.7744	20.0789	16.5805	18.4556	0.743754	0.711328	0.705839	0.581438	0.552361	0.568783	TRUE
Arl5a	131.158	134.108	127.511	138.836	137.351	166.681	0.911328	0.915003	0.906769	0.917934	0.915608	0.935659	TRUE
Arl5b	43.4859	44.3686	39.0897	41.9733	44.9024	63.0225	0.722633	0.720307	0.696813	0.714817	0.724959	0.792231	TRUE
Arl5c	1.60435	1.39911	1.96218	1.06892	0	0	0.375808	0.362968	0.383391	0.355338	0.171133	0.180507	TRUE
Arl6	35.5152	33.7533	34.6012	35.5862	33.45	31.0781	0.681135	0.664061	0.672017	0.683089	0.667876	0.65578	TRUE
Arl6ip1	399.838	418.82	390.866	396.743	411.092	461.015	0.984601	0.986741	0.984415	0.984508	0.985671	0.989067	TRUE
Arl6ip4	43.0102	40.0646	46.5455	44.6028	39.7215	22.4228	0.72054	0.699372	0.731565	0.726588	0.700768	0.596836	TRUE
Arl6ip5	142.51	146.707	140.666	146.075	143.906	128.698	0.921563	0.925192	0.91933	0.924075	0.921377	0.906816	TRUE
Arl6ip6	15.1787	14.6848	15.3507	14.7292	14.2646	16.0342	0.541056	0.530542	0.537706	0.538265	0.531798	0.550314	TRUE
Arl8a	315.94	302.329	317.158	328.773	310.159	255.655	0.976367	0.975901	0.977064	0.977948	0.975483	0.967434	TRUE
Arl8b	193.74	195.998	195.939	201.711	206.943	228.976	0.950314	0.951756	0.951431	0.953059	0.954548	0.961107	TRUE
Arl9	0	0	0	0.961728	1.18597	2.15165	0.174994	0.173971	0.166527	0.349895	0.361572	0.391021	FALSE
Armc1	95.1584	95.475	97.05	99.3909	99.5688	102.522	0.866992	0.866015	0.869272	0.874064	0.872575	0.873831	TRUE
Armc10	16.8033	20.2519	18.8791	17.3681	16.7061	18.2481	0.55385	0.574692	0.565853	0.560735	0.553105	0.567016	TRUE
Armc12	0	0	0	0	0	0	0.174994	0.173971	0.166527	0.170854	0.171133	0.180507	FALSE
Armc2	13.2937	11.7102	10.7531	14.843	11.2827	11.7391	0.524355	0.504164	0.498814	0.539195	0.507002	0.513096	TRUE
Armc3	0	0	0.947803	0.920013	1.44423	0	0.174994	0.173971	0.345755	0.347709	0.370691	0.180507	FALSE
Armc5	14.9685	11.9283	15.5697	12.5046	12.0447	8.75185	0.538683	0.505839	0.539521	0.516585	0.512398	0.48481	TRUE
Armc6	37.9561	32.2335	34.571	33.4843	33.8103	32.743	0.695464	0.655455	0.671831	0.670807	0.669737	0.665504	TRUE
Armc7	16.2553	13.4111	13.5395	13.2786	13.2005	13.8922	0.548965	0.519656	0.52254	0.523471	0.521982	0.532589	TRUE
Armc8	52.068	52.1354	52.0831	49.1236	49.0147	45.4548	0.759619	0.754687	0.756036	0.74729	0.743987	0.726681	TRUE
Armc9	36.1853	40.2222	38.6891	36.4731	37.3796	39.9383	0.685229	0.700163	0.695324	0.688114	0.689509	0.702442	TRUE
Armcx1	105.381	102.698	112.324	112.373	110.247	101.76	0.883136	0.876576	0.890858	0.891044	0.887834	0.872203	TRUE
Armcx2	132.224	134.63	127.77	128.163	132.917	138.679	0.912538	0.915283	0.907327	0.907932	0.912398	0.915003	TRUE
Armcx3	85.9336	91.0775	81.9123	88.6678	84.3209	91.9848	0.850849	0.858804	0.842428	0.85578	0.845964	0.858153	TRUE
Armcx4	25.3672	25.536	25.4423	26.3912	25.1937	22.9467	0.618469	0.613678	0.614562	0.626006	0.615725	0.601023	TRUE
Armcx5	41.2992	37.7763	41.1541	35.4922	37.4307	42.501	0.713096	0.686299	0.707513	0.682484	0.689835	0.71398	TRUE
Armcx6	15.6341	15.199	15.6539	16.7401	15.6956	15.6089	0.544452	0.535008	0.540405	0.555385	0.54515	0.545941	TRUE
Armh1	0	0	0	0	0	0	0.174994	0.173971	0.166527	0.170854	0.171133	0.180507	FALSE
Armh2	0	0	0	0	0	0	0.174994	0.173971	0.166527	0.170854	0.171133	0.180507	FALSE
Armh3	31.9073	36.804	31.5322	31.3348	36.185	38.3352	0.660991	0.681042	0.652943	0.658851	0.683043	0.694208	TRUE
Armh4	36.6751	41.0367	41.6552	41.7357	37.6898	33.749	0.688114	0.704443	0.710026	0.713701	0.691277	0.670947	TRUE
Armt1	23.2535	24.7407	21.2609	24.0835	20.5227	21.7604	0.603257	0.607397	0.583717	0.610933	0.581624	0.591952	TRUE
Arnt	53.9318	62.6375	62.0254	53.9229	56.4681	64.8206	0.76655	0.792045	0.789439	0.765806	0.773064	0.796976	TRUE
Arnt2	211.807	203.45	193.835	205.131	210.661	209.66	0.956874	0.954687	0.950407	0.954268	0.955804	0.95478	TRUE
Arntl	20.0833	23.5976	20.4819	20.5376	21.3203	25.9301	0.581438	0.599302	0.577948	0.585159	0.587718	0.622238	TRUE
Arntl2	20.1642	32.1351	26.0619	21.8479	27.0185	30.3414	0.582042	0.654943	0.618888	0.595022	0.628239	0.651128	TRUE
Arpc1a	173.705	159.537	171.078	172.342	164.692	119.314	0.941475	0.933287	0.939102	0.940358	0.935194	0.896953	TRUE
Arpc1b	14.1683	12.6949	17.2725	9.46007	12.7037	8.37112	0.531565	0.512445	0.553478	0.490951	0.517562	0.481182	TRUE
Arpc2	220.39	221.951	243.294	241.636	232.581	226.852	0.959153	0.959898	0.964922	0.964271	0.962131	0.960363	TRUE
Arpc3	90.2718	82.9115	108.492	87.6803	100.368	90.1432	0.859223	0.842103	0.886206	0.853966	0.873645	0.85485	TRUE
Arpc4	131.68	121.932	130.957	128.907	133.986	124.92	0.9117	0.90221	0.910305	0.908816	0.91305	0.902303	TRUE
Arpc5	96.147	94.1216	93.2304	87.9484	89.6604	102.435	0.868621	0.863596	0.861968	0.854431	0.855734	0.873645	TRUE
Arpc5l	65.3701	62.4256	67.1121	62.8986	61.2755	42.7654	0.803443	0.79144	0.806187	0.795673	0.788881	0.714957	TRUE
Arpin	33.2352	32.5322	33.3853	32.2434	30.8457	30.7677	0.668016	0.657176	0.664434	0.664154	0.652198	0.65364	TRUE
Arpp19	89.7793	86.2685	91.0505	86.2562	102.275	136.268	0.857827	0.849453	0.858618	0.851407	0.876669	0.913608	TRUE
Arpp21	95.3606	104.852	96.0829	87.4238	105.179	111.554	0.867318	0.879321	0.867597	0.853315	0.880577	0.886718	TRUE
Arr3	0	0	0	0	0	0	0.174994	0.173971	0.166527	0.170854	0.171133	0.180507	FALSE
Arrb1	208.802	219.864	199.797	200.88	216.565	237.905	0.955618	0.959153	0.95278	0.952687	0.958037	0.963573	TRUE
Arrb2	41.9522	45.6726	60.2812	44.719	46.8292	42.4549	0.715794	0.726495	0.784182	0.727239	0.734031	0.713747	TRUE
Arrdc1	17.1959	20.3835	17.5637	19.7604	18.9965	29.6292	0.557106	0.575529	0.555711	0.578832	0.570784	0.646615	TRUE
Arrdc2	31.0966	31.9058	33.911	15.0799	14.6443	10.4896	0.656432	0.65378	0.668295	0.541382	0.53538	0.502954	TRUE
Arrdc3	191.935	192.004	182.802	146.782	144.258	193.218	0.949663	0.949988	0.945197	0.924866	0.921749	0.949523	TRUE
Arrdc4	6.91539	6.16643	6.12469	7.49195	6.5702	5.76881	0.46555	0.450803	0.451966	0.47197	0.460665	0.452198	TRUE
Arrdc5	0	0	0	0	0	0	0.174994	0.173971	0.166527	0.170854	0.171133	0.180507	FALSE
Arsa	26.7898	27.657	27.3398	24.393	28.879	25.1563	0.627681	0.627309	0.626378	0.613305	0.640754	0.617632	TRUE
Arsb	78.4476	87.443	76.1281	70.7191	75.8711	103.058	0.836846	0.852291	0.830007	0.817772	0.829728	0.874669	TRUE
Arsg	103.568	110.937	100.88	91.5066	86.5789	79.7195	0.880856	0.888253	0.874808	0.860572	0.849872	0.835264	TRUE
Arsi	0	0	0	0	0	0	0.174994	0.173971	0.166527	0.170854	0.171133	0.180507	FALSE
Arsj	1.02966	1.10172	0.837949	0	0.96433	0	0.351942	0.351663	0.339753	0.170854	0.350314	0.180507	FALSE
Arsk	13.0417	12.853	11.9202	13.1868	13.318	16.2178	0.521377	0.513887	0.508165	0.522819	0.523145	0.551942	TRUE
Art1	0	0	0	0	0	0	0.174994	0.173971	0.166527	0.170854	0.171133	0.180507	FALSE
Art2b	0	0	0	0	0	0	0.174994	0.173971	0.166527	0.170854	0.171133	0.180507	FALSE
Art3	25.0053	25.0421	29.8611	28.4142	28.8887	39.4918	0.615678	0.609956	0.642708	0.639916	0.6408	0.700302	TRUE
Art4	0	0	0	0	0	0	0.174994	0.173971	0.166527	0.170854	0.171133	0.180507	FALSE
Art5	0	0	0	0	0	0	0.174994	0.173971	0.166527	0.170854	0.171133	0.180507	FALSE
Artn	0	0	0	0	0.86483	0	0.174994	0.173971	0.166527	0.170854	0.345057	0.180507	FALSE
Arv1	19.6793	20.8392	18.4185	19.3086	19.7674	19.3835	0.578274	0.578832	0.561898	0.575715	0.576227	0.575343	TRUE
Arvcf	17.7303	16.4431	15.9796	15.4949	17.2884	11.4439	0.562968	0.545383	0.54287	0.544731	0.558223	0.510165	TRUE
Arx	0	0	0	0	0	0	0.174994	0.173971	0.166527	0.170854	0.171133	0.180507	FALSE
Arxes1	62.9709	70.4684	67.6997	66.241	67.2715	78.7632	0.796325	0.814468	0.807351	0.805629	0.806467	0.833217	TRUE
Arxes2	131.291	146.588	130.748	132.774	135.188	158.103	0.911421	0.925052	0.910119	0.912398	0.914027	0.929705	TRUE
As3mt	25.543	25.2665	25.1953	22.589	23.3653	18.6204	0.619912	0.611724	0.612608	0.599953	0.602931	0.57004	TRUE
Asah1	65.867	73.0531	63.0652	61.1131	64.7151	68.9745	0.805117	0.820982	0.793115	0.790882	0.799674	0.808374	TRUE
Asah2	84.6989	89.7254	80.5659	87.3023	86.9443	95.8163	0.848476	0.856013	0.839544	0.852989	0.850523	0.863177	TRUE
Asap1	140.227	132.712	142.843	138.192	147.998	137.181	0.919842	0.913515	0.920958	0.917144	0.924168	0.91412	TRUE
Asap2	47.4725	42.7768	46.0208	46.0343	49.3702	45.7618	0.739846	0.713701	0.729518	0.732775	0.745383	0.728216	TRUE
Asap3	12.471	12.6057	14.5648	12.0051	12.2133	10.506	0.515701	0.511654	0.531333	0.51277	0.513561	0.50314	TRUE
Asb1	34.4866	33.5785	32.3685	30.7288	30.3695	27.022	0.674343	0.663317	0.657595	0.654013	0.649639	0.630007	TRUE
Asb10	0	0	0	0	0	0	0.174994	0.173971	0.166527	0.170854	0.171133	0.180507	FALSE
Asb11	0	0	0	0	0	0	0.174994	0.173971	0.166527	0.170854	0.171133	0.180507	FALSE
Asb12	0	0	0	0	0	0	0.174994	0.173971	0.166527	0.170854	0.171133	0.180507	FALSE
Asb13	128.273	122.935	115.16	116.028	118.311	137.644	0.909002	0.903233	0.894208	0.895045	0.896674	0.914585	TRUE
Asb14	0	0	0	0	0	0	0.174994	0.173971	0.166527	0.170854	0.171133	0.180507	FALSE
Asb15	0	0	0	0	0	0	0.174994	0.173971	0.166527	0.170854	0.171133	0.180507	FALSE
Asb16	23.1873	24.1228	27.6811	27.2487	28.6239	30.1035	0.602745	0.603117	0.628983	0.632473	0.638893	0.649639	TRUE
Asb17	0	0	0	0	0	0	0.174994	0.173971	0.166527	0.170854	0.171133	0.180507	FALSE
Asb18	7.44515	6.19515	6.63225	6.37639	6.22281	6.33902	0.471133	0.451407	0.458572	0.459409	0.456432	0.459363	TRUE
Asb2	1.06205	1.68648	1.53682	1.31406	1.05934	0	0.353431	0.37325	0.370691	0.365992	0.355664	0.180507	TRUE
Asb3	27.3861	26.724	29.5263	28.1665	29.1062	32.9844	0.63131	0.621307	0.640707	0.638195	0.642103	0.667178	TRUE
Asb4	1.38273	1.52789	1.71061	1.61902	1.70791	1.87193	0.368272	0.367202	0.375808	0.375948	0.379949	0.383205	TRUE
Asb5	1.02491	1.16618	0	0	0	0	0.351849	0.354966	0.166527	0.170854	0.171133	0.180507	FALSE
Asb6	15.934	13.5215	14.1615	16.0622	13.6758	12.5298	0.546825	0.520958	0.527797	0.549616	0.526913	0.519795	TRUE
Asb7	27.749	31.4147	30.9096	28.6826	26.6382	35.0285	0.633961	0.650942	0.648756	0.641777	0.625866	0.677506	TRUE
Asb8	124.252	123.508	127.685	122.696	127.528	134.184	0.904629	0.903745	0.907281	0.902535	0.907048	0.911886	TRUE
Asb9	0	0	0	0	0	0	0.174994	0.173971	0.166527	0.170854	0.171133	0.180507	FALSE
Ascc1	29.1317	26.3109	28.308	31.152	27.0177	19.1418	0.643592	0.618842	0.633217	0.657223	0.628146	0.57404	TRUE
Ascc2	22.3085	22.4404	22.4689	21.5271	21.9556	24.9963	0.596743	0.590416	0.59344	0.592231	0.591719	0.616097	TRUE
Ascc3	32.8952	33.8334	30.0625	32.5065	33.9273	36.629	0.666015	0.66448	0.643778	0.665364	0.670295	0.685601	TRUE
Ascl1	6.12297	6.73795	6.11687	7.16601	6.94452	9.85998	0.456339	0.458386	0.451873	0.468295	0.465038	0.496953	TRUE
Ascl2	0	0	0	0	0	1.3896	0.174994	0.173971	0.166527	0.170854	0.171133	0.367202	FALSE
Ascl3	0	0	0	0.85439	0	0	0.174994	0.173971	0.166527	0.344592	0.171133	0.180507	FALSE
Ascl4	0	0	0	0	0	0	0.174994	0.173971	0.166527	0.170854	0.171133	0.180507	FALSE
Ascl5	0	0	0	0	0	0	0.174994	0.173971	0.166527	0.170854	0.171133	0.180507	FALSE
Asf1a	34.6789	33.5945	29.3246	29.2915	30.7103	32.2312	0.675832	0.66341	0.639358	0.645592	0.651779	0.663317	TRUE
Asf1b	1.5902	1.49444	1.79617	1.30779	1.39405	1.37758	0.375436	0.366039	0.378646	0.36562	0.369109	0.366923	TRUE
Asgr1	0	0	0	0	0	0	0.174994	0.173971	0.166527	0.170854	0.171133	0.180507	FALSE
Asgr2	0	0	0	0	0	0	0.174994	0.173971	0.166527	0.170854	0.171133	0.180507	FALSE
Ash1l	105.027	115.308	100.814	109.727	106.32	103.269	0.882484	0.894208	0.874622	0.888346	0.882577	0.874948	TRUE
Ash2l	62.7308	58.8909	62.6865	57.0852	60.9158	65.5896	0.795208	0.779298	0.792184	0.778088	0.787811	0.799953	TRUE
Asic1	66.8931	71.8454	66.0649	65.1015	71.6637	71.4344	0.807676	0.817818	0.802466	0.802931	0.818469	0.815027	TRUE
Asic2	60.504	61.1027	61.1979	57.3976	60.0569	55.8685	0.788974	0.786508	0.78716	0.779018	0.785159	0.76869	TRUE
Asic3	0	0	0	0	0	0	0.174994	0.173971	0.166527	0.170854	0.171133	0.180507	FALSE
Asic4	4.92324	4.37152	5.5374	4.47018	4.98644	4.47015	0.439311	0.427402	0.444522	0.434473	0.441405	0.433217	TRUE
Asic5	0	0	0	0	0	0	0.174994	0.173971	0.166527	0.170854	0.171133	0.180507	FALSE
Asl	17.9558	15.3303	17.4151	18.1426	16.527	11.9503	0.564596	0.536218	0.554548	0.566318	0.551896	0.514538	TRUE
Asmt	0	0	0	0	0	0	0.174994	0.173971	0.166527	0.170854	0.171133	0.180507	FALSE
Asns	171.709	144.719	167.147	179.138	180.1	180.494	0.940358	0.923284	0.937195	0.943475	0.94394	0.943987	TRUE
Asnsd1	26.3163	27.1069	23.6971	27.86	26.042	24.7314	0.625355	0.623913	0.602791	0.636241	0.62154	0.613678	TRUE
Aspa	186.823	190.368	192.219	157.349	162.034	189.008	0.947383	0.949291	0.949849	0.931659	0.933892	0.947197	TRUE
Aspdh	15.1733	17.981	13.9266	21.104	21.3319	27.7486	0.540916	0.557665	0.525518	0.589067	0.587858	0.634892	TRUE
Aspg	0	0	1.00796	0	0.985574	0	0.174994	0.173971	0.349011	0.170854	0.351477	0.180507	FALSE
Asph	143.088	152.516	151.344	135.235	143.069	154.455	0.921935	0.929239	0.927658	0.914864	0.920912	0.927053	TRUE
Asphd1	15.0398	16.5206	14.9939	18.5552	16.901	13.3971	0.539428	0.54608	0.534729	0.569342	0.555059	0.527797	TRUE
Asphd2	57.714	58.2149	64.4372	56.6156	59.0838	48.3571	0.780135	0.776878	0.797348	0.775994	0.781903	0.73873	TRUE
Aspm	0	0	0	0	0	0	0.174994	0.173971	0.166527	0.170854	0.171133	0.180507	FALSE
Aspn	0	0	0	0.922728	0	0	0.174994	0.173971	0.166527	0.347895	0.171133	0.180507	FALSE
Asprv1	1.87116	1.8773	2.10721	1.14352	1.77608	0	0.384136	0.37953	0.387299	0.358502	0.382461	0.180507	TRUE
Aspscr1	71.0021	59.995	62.8033	67.9489	57.1189	48.9514	0.81926	0.783205	0.792463	0.809816	0.77525	0.741521	TRUE
Asrgl1	84.3042	96.1957	89.5551	83.1603	83.7399	82.0271	0.847825	0.867132	0.85578	0.845592	0.844615	0.840102	TRUE
Ass1	54.409	53.265	63.0562	61.0312	60.022	63.2708	0.768411	0.759805	0.793022	0.79037	0.78488	0.792929	TRUE
Aste1	11.2397	15.267	13.9177	11.3513	15.0256	19.1229	0.505048	0.535753	0.525378	0.507932	0.538823	0.573715	TRUE
Astl	0	0	0	0	0	0	0.174994	0.173971	0.166527	0.170854	0.171133	0.180507	FALSE
Astn1	101.219	122.895	98.8097	97.7511	101.141	116.068	0.877879	0.90314	0.871458	0.871086	0.874948	0.893417	TRUE
Astn2	22.9633	26.0879	23.0316	22.7978	22.0303	21.715	0.601349	0.617399	0.597767	0.601489	0.592324	0.591579	TRUE
Asxl1	36.4299	35.1983	37.617	36.8675	35.7374	32.2807	0.686764	0.672528	0.690021	0.689509	0.680577	0.663689	TRUE
Asxl2	67.006	72.2941	60.975	55.9541	64.8079	76.9849	0.808048	0.818795	0.786415	0.773808	0.8	0.829123	TRUE
Asxl3	11.9757	13.2919	11.4053	11.3116	11.7306	12.7897	0.511235	0.518167	0.503699	0.50756	0.5097	0.522214	TRUE
Asz1	0	0	0	0	0	0	0.174994	0.173971	0.166527	0.170854	0.171133	0.180507	FALSE
Atad1	120.714	126.046	110.245	117.295	118.885	125.173	0.901233	0.906164	0.888346	0.896115	0.897185	0.902675	TRUE
Atad2	11.6726	11.3063	9.65035	14.4915	12.1732	9.30338	0.508816	0.500488	0.488672	0.536032	0.513236	0.490719	TRUE
Atad2b	61.6954	67.4272	57.4295	62.6908	68.3153	84.0545	0.79251	0.804559	0.774831	0.795069	0.809165	0.844057	TRUE
Atad3a	24.929	24.8131	23.0036	19.9584	21.5079	21.1976	0.615073	0.608048	0.597441	0.580414	0.588695	0.587718	TRUE
Atad5	5.36591	5.99516	5.48002	5.17557	4.48315	5.07018	0.445918	0.44843	0.443592	0.444662	0.43438	0.442196	TRUE
Atat1	121.898	115.698	127.811	120.564	117.564	127.539	0.902768	0.89472	0.907374	0.900163	0.896115	0.905466	TRUE
Atcay	173.409	169.545	178.712	189.536	211.771	204.582	0.941196	0.938916	0.943429	0.94836	0.956176	0.953245	TRUE
Ate1	84.7266	76.007	85.8752	87.3499	96.5364	98.0371	0.848616	0.828379	0.849965	0.853036	0.867178	0.86662	TRUE
Atf1	21.3149	22.2591	24.9212	20.6256	19.9679	19.9602	0.589951	0.58916	0.611165	0.585811	0.577669	0.579111	TRUE
Atf2	177.616	175.24	174.419	184.885	178.609	191.209	0.942777	0.942684	0.941056	0.946267	0.943057	0.94836	TRUE
Atf3	1.56408	1.08341	1.47774	1.97293	2.38023	0	0.374738	0.350314	0.368551	0.385857	0.39786	0.180507	TRUE
Atf4	147.678	146.379	156.799	156.558	149.842	171.97	0.924959	0.924587	0.931054	0.931286	0.925704	0.940033	TRUE
Atf5	20.4037	19.0827	20.9804	21.4508	19.8811	17.1086	0.583624	0.565573	0.58181	0.5913	0.577204	0.558223	TRUE
Atf6	32.622	35.5276	33.5114	32.9647	32.4415	37.8515	0.664573	0.674203	0.665224	0.667923	0.661503	0.691789	TRUE
Atf6b	46.8055	48.8927	46.7054	49.019	47.6351	50.2461	0.737195	0.740544	0.732124	0.746732	0.737706	0.746639	TRUE
Atf7	69.6409	68.1807	68.418	65.0621	75.3938	89.838	0.815771	0.806792	0.80963	0.802698	0.828797	0.854385	TRUE
Atf7ip	68.9665	77.5079	66.7845	65.8423	71.4946	74.0264	0.813817	0.831403	0.804838	0.804652	0.818097	0.821354	TRUE
Atf7ip2	0	0	0	0	0	0	0.174994	0.173971	0.166527	0.170854	0.171133	0.180507	FALSE
Atg10	29.0528	24.2152	29.5315	26.3908	28.5516	33.7847	0.64308	0.603489	0.640754	0.62596	0.638009	0.671179	TRUE
Atg101	29.9107	27.7888	31.0408	31.789	33.7196	26.6185	0.648942	0.628379	0.649686	0.661317	0.669039	0.627169	TRUE
Atg12	44.3186	46.9899	44.9917	46.6618	45.3764	43.5039	0.726541	0.732263	0.725425	0.735613	0.727518	0.718679	TRUE
Atg13	118.9	117.615	128.771	125.259	125.85	120.36	0.899279	0.897418	0.908025	0.905048	0.905187	0.897744	TRUE
Atg14	25.4992	20.4515	20.9316	21.5272	22.7027	20.9152	0.619586	0.57646	0.581251	0.592277	0.59772	0.585671	TRUE
Atg16l1	47.3487	52.8278	49.3237	45.962	46.854	48.8531	0.739195	0.757711	0.74422	0.732589	0.734171	0.740963	TRUE
Atg16l2	7.95289	8.91982	6.94019	4.91896	7.26501	6.72625	0.477041	0.480903	0.462387	0.441452	0.468435	0.464108	TRUE
Atg2a	39.3971	38.6639	40.5709	36.9679	39.6293	39.8854	0.703559	0.69137	0.705001	0.690067	0.700209	0.702256	TRUE
Atg2b	67.7091	71.2516	69.7864	70.3203	72.7257	69.6988	0.809863	0.816236	0.814236	0.816422	0.821633	0.810654	TRUE
Atg3	94.5907	95.5721	95.2875	99.4447	99.5894	111.716	0.865969	0.866108	0.865969	0.874203	0.872622	0.887183	TRUE
Atg4a	13.2165	12.2999	9.781	8.8674	9.01949	11.3308	0.523424	0.509002	0.490114	0.485415	0.486904	0.509188	TRUE
Atg4a-ps	1.3677	1.46962	1.29506	1.305	1.14977	2.46497	0.367713	0.365294	0.361945	0.365434	0.360223	0.398279	TRUE
Atg4b	65.8914	64.4966	65.9266	66.7322	68.5251	66.4501	0.805211	0.79693	0.80228	0.807071	0.809909	0.802233	TRUE
Atg4c	70.0362	73.5418	70.822	68.6956	64.5695	72.1477	0.816888	0.822052	0.81712	0.812468	0.799163	0.816655	TRUE
Atg4d	18.4132	19.2225	19.2922	20.2814	20.4634	20.7445	0.568179	0.566597	0.569481	0.582554	0.581391	0.584322	TRUE
Atg5	59.0967	58.4644	61.1504	58.2497	59.6288	61.6829	0.785113	0.777576	0.786881	0.781996	0.783996	0.788137	TRUE
Atg7	20.8961	19.8194	30.5759	20.6094	19.8836	22.2492	0.587392	0.571435	0.646848	0.585578	0.577251	0.595673	TRUE
Atg9a	125.409	125.51	123.323	119.79	128.963	141.69	0.905792	0.905652	0.902815	0.899605	0.908863	0.917097	TRUE
Atg9b	6.46688	5.74439	6.21488	5.84042	7.07227	6.34162	0.460293	0.445266	0.45364	0.45392	0.466574	0.459409	TRUE
Atic	48.9762	43.6062	48.5642	47.553	47.9302	47.3189	0.747151	0.717283	0.740591	0.740312	0.739381	0.734357	TRUE
Atl1	92.233	85.1499	91.6437	96.3664	100.931	105.486	0.862573	0.84736	0.859735	0.86876	0.874482	0.877786	TRUE
Atl2	79.1805	89.8258	82.8587	80.0215	87.9141	97.214	0.838009	0.856292	0.844336	0.840056	0.852152	0.865457	TRUE
Atl3	58.3005	64.3856	74.8135	62.5308	51.9465	66.8381	0.782321	0.796697	0.827262	0.794743	0.756176	0.803489	TRUE
Atm	16.3853	18.1858	17.2254	16.9322	16.4357	18.9424	0.549709	0.558828	0.553198	0.556967	0.551105	0.572691	TRUE
Atmin	152.669	145.611	151.773	152.157	157.941	168.246	0.928309	0.923889	0.928123	0.928169	0.931286	0.936823	TRUE
Atn1	165.637	161.382	169.47	172.584	177.095	192.466	0.936311	0.934217	0.938311	0.940498	0.942405	0.949244	TRUE
Atoh1	0	0	0	0	0	0	0.174994	0.173971	0.166527	0.170854	0.171133	0.180507	FALSE
Atoh7	1.63742	1.7828	1.06838	0.875952	1.48275	0	0.376925	0.376878	0.351989	0.345755	0.372133	0.180507	TRUE
Atoh8	2.16652	2.56591	1.83037	3.53317	2.27571	2.96508	0.392556	0.395208	0.379577	0.419446	0.395255	0.407909	TRUE
Atox1	171.6	155.143	178.481	174.97	175.268	207.592	0.940219	0.930961	0.943289	0.941614	0.941568	0.953989	TRUE
Atp10a	6.47147	7.70853	7.19853	6.04955	6.78112	9.60553	0.460479	0.4689	0.465178	0.456525	0.463224	0.494115	TRUE
Atp10b	9.73259	11.1024	10.2063	7.54378	8.54511	10.3279	0.492626	0.498953	0.493836	0.472715	0.482205	0.500907	TRUE
Atp10d	1.86804	2.44565	1.92722	2.04519	1.91486	2.41757	0.383996	0.392603	0.382508	0.387858	0.386276	0.397116	TRUE
Atp11a	138.897	171.158	133.23	142.93	141.593	148.258	0.918586	0.940079	0.91277	0.921144	0.919795	0.922633	TRUE
Atp11b	72.9664	90.6882	79.883	65.8436	70.0289	85.111	0.824099	0.857827	0.838195	0.804699	0.814143	0.845825	TRUE
Atp11c	46.1966	51.2317	46.9759	45.886	53.4175	54.728	0.734636	0.750919	0.733566	0.732124	0.760968	0.764643	TRUE
Atp12a	0	0	0	0	0	0	0.174994	0.173971	0.166527	0.170854	0.171133	0.180507	FALSE
Atp13a1	33.351	41.6725	34.7601	32.3688	36.2853	40.0313	0.668807	0.70849	0.673087	0.664759	0.683601	0.703001	TRUE
Atp13a2	133.357	128.615	135.087	136.244	139.459	118.693	0.913468	0.909049	0.914538	0.915887	0.917748	0.896208	TRUE
Atp13a3	50.3693	61.379	53.1283	51.9172	54.1349	60.9511	0.752966	0.787299	0.759619	0.759246	0.763666	0.786276	TRUE
Atp13a4	10.7029	15.598	10.4304	12.1899	13.801	15.6873	0.50007	0.538637	0.496301	0.514213	0.528169	0.546918	TRUE
Atp13a5	2.78241	3.64915	2.64899	3.30661	2.38493	3.99874	0.405536	0.415399	0.399116	0.416097	0.398046	0.426378	TRUE
Atp1a1	314.998	300.838	310.685	317.152	276.983	221.789	0.976181	0.975576	0.976087	0.976367	0.971156	0.958642	TRUE
Atp1a2	466.06	599.778	442.362	464.888	440.969	437.7	0.988416	0.993813	0.987579	0.98823	0.987439	0.987858	TRUE
Atp1a3	1673.69	1591.79	1561.83	1705.71	1562.53	1280.83	0.999488	0.999535	0.999488	0.999535	0.999535	0.999209	TRUE
Atp1a4	0	0	0	0	0	4.31245	0.174994	0.173971	0.166527	0.170854	0.171133	0.430891	FALSE
Atp1b1	1104.11	1087.22	1063.62	1161.16	1077.08	876.96	0.998418	0.998465	0.998511	0.998651	0.998511	0.997906	TRUE
Atp1b2	996.539	1138.09	915.257	978.717	967.897	1034.61	0.998	0.998651	0.997767	0.997953	0.998186	0.998511	TRUE
Atp1b3	235.455	238.342	228.872	247.727	242.161	219.869	0.962642	0.963899	0.961386	0.965573	0.964131	0.958083	TRUE
Atp1b4	0	0	0	0	0	0	0.174994	0.173971	0.166527	0.170854	0.171133	0.180507	FALSE
Atp23	20.9474	17.1888	17.5246	18.0097	17.0415	20.6197	0.587718	0.552082	0.555431	0.56548	0.556269	0.583438	TRUE
Atp2a1	0	0	0	0	0	0	0.174994	0.173971	0.166527	0.170854	0.171133	0.180507	FALSE
Atp2a2	566.131	568.567	542.114	582.102	579.095	563.192	0.992603	0.993068	0.992277	0.992929	0.993068	0.992975	TRUE
Atp2a3	0	1.31418	1.20105	0.958929	0	0	0.174994	0.360084	0.357758	0.349709	0.171133	0.180507	FALSE
Atp2b1	164.168	176.008	160.762	161.331	168.489	183.242	0.935566	0.943103	0.933612	0.93431	0.937753	0.945057	TRUE
Atp2b2	477.04	483.505	473.784	489.397	495.675	472.516	0.989067	0.99023	0.989114	0.9893	0.99037	0.989393	TRUE
Atp2b3	121.364	114.052	115.055	123.627	115.794	112.205	0.901931	0.892487	0.894068	0.903373	0.894068	0.887927	TRUE
Atp2b4	53.2869	56.4946	53.5167	54.0726	50.5435	62.934	0.764271	0.771156	0.761293	0.766457	0.749895	0.791952	TRUE
Atp2c1	119.547	131.352	118.625	128.402	127.209	140.2	0.900023	0.912073	0.898023	0.908118	0.906676	0.916027	TRUE
Atp2c2	0	0	0	0	0	0	0.174994	0.173971	0.166527	0.170854	0.171133	0.180507	FALSE
Atp4a	0	0	0	0	0	0	0.174994	0.173971	0.166527	0.170854	0.171133	0.180507	FALSE
Atp4b	0	0	0	0	0	0	0.174994	0.173971	0.166527	0.170854	0.171133	0.180507	FALSE
Atp5a1	643.471	605.335	637.619	631.59	595.328	521.365	0.994464	0.993999	0.994696	0.994231	0.99358	0.991347	TRUE
Atp5b	982.083	918.865	924.864	966.251	909.921	735.603	0.997953	0.997906	0.99786	0.99786	0.997674	0.996232	TRUE
Atp5c1	356.771	345.911	363.14	390.81	363.215	320.022	0.981344	0.981019	0.982601	0.984043	0.982275	0.97753	TRUE
Atp5d	262.388	245.131	266.734	248.191	241.986	193.532	0.968458	0.965434	0.969063	0.965713	0.964038	0.949756	TRUE
Atp5e	190.961	179.747	172.054	178.614	161	153.84	0.949291	0.944545	0.939753	0.943196	0.933054	0.926495	TRUE
Atp5g1	247.507	256.921	286.442	302.036	274.846	203.24	0.965387	0.967993	0.972459	0.97432	0.970691	0.953012	TRUE
Atp5g2	72.3342	63.7123	71.7181	72.0827	62.0971	43.7995	0.82247	0.794789	0.819632	0.821726	0.791393	0.719888	TRUE
Atp5g3	684.864	607.246	685.396	678.524	670.654	588.779	0.995208	0.994045	0.995673	0.995348	0.995162	0.993813	TRUE
Atp5h	562.742	507.832	518.961	538.189	541.817	556.438	0.99251	0.991347	0.991393	0.991905	0.992231	0.992789	TRUE
Atp5j	154.913	163.336	166.022	160.892	161.915	124.6	0.93017	0.935473	0.93659	0.933985	0.933799	0.901931	TRUE
Atp5j2	142.713	123.534	141.23	145.935	121.176	55.8945	0.921656	0.903792	0.919888	0.923889	0.899977	0.768783	TRUE
Atp5k	23.217	19.0857	22.0949	24.7821	13.4158	3.92734	0.602977	0.56562	0.590882	0.61605	0.523982	0.425169	TRUE
Atp5l	146.235	127.535	144.922	150.717	139.389	93.3682	0.924122	0.907746	0.922959	0.927239	0.917655	0.859595	TRUE
Atp5md	190.018	208.369	203.024	220	174.949	78.6188	0.948918	0.95599	0.954175	0.95906	0.941335	0.832938	TRUE
Atp5mpl	449.709	473.29	469.625	474.488	464.068	518.608	0.987299	0.989346	0.988881	0.988602	0.988602	0.991161	TRUE
Atp5o	0	0	0	0	0	0	0.174994	0.173971	0.166527	0.170854	0.171133	0.180507	FALSE
Atp5o	644.215	569.546	620.842	646.09	621.968	557.309	0.99451	0.993115	0.994138	0.994557	0.993952	0.992882	TRUE
Atp5pb	247.624	235.751	244.184	260.304	248.554	218.886	0.965434	0.963201	0.965201	0.967667	0.965759	0.957572	TRUE
Atp6ap1	382.197	363.28	355.751	368.317	362.99	456.894	0.983438	0.982926	0.981624	0.982415	0.982228	0.988695	TRUE
Atp6ap1l	2.34612	2.64634	2.48965	2.41325	2.22701	2.48081	0.396464	0.397069	0.395766	0.39772	0.394045	0.398977	TRUE
Atp6ap2	196.201	201.794	183.175	195.633	189.327	178.323	0.951477	0.953896	0.945476	0.950361	0.947709	0.942824	TRUE
Atp6v0a1	360.247	355.491	353.785	352.473	364.307	371.68	0.98167	0.982089	0.981531	0.980926	0.982508	0.982508	TRUE
Atp6v0a2	62.3214	65.3018	64.3291	61.9778	62.8511	73.4403	0.793999	0.799256	0.796976	0.792789	0.793952	0.820098	TRUE
Atp6v0a4	0	0	0	0	0	0	0.174994	0.173971	0.166527	0.170854	0.171133	0.180507	FALSE
Atp6v0b	332.189	321.007	315.804	334.078	313.199	258.762	0.978414	0.978041	0.976785	0.97846	0.976134	0.968086	TRUE
Atp6v0c	799.746	763.35	774.34	795.313	810.631	794.644	0.997023	0.996743	0.99679	0.996743	0.997023	0.996883	TRUE
Atp6v0d1	339.565	300.248	330.352	348.118	339.84	286.249	0.979158	0.975343	0.978693	0.980368	0.97967	0.972738	TRUE
Atp6v0d2	0	0	0	0	0	0	0.174994	0.173971	0.166527	0.170854	0.171133	0.180507	FALSE
Atp6v0e	84.7566	86.1986	84.3215	83.4814	90.9444	126.8	0.848802	0.849128	0.846895	0.84629	0.857641	0.904676	TRUE
Atp6v0e2	476.699	463.202	455.55	460.178	449.957	414.904	0.988974	0.988742	0.98823	0.988183	0.987904	0.986136	TRUE
Atp6v1a	435.028	401.923	432.307	441.731	441.394	434.256	0.986927	0.985718	0.987067	0.98702	0.987532	0.987485	TRUE
Atp6v1b1	0	0	0	0	0	0	0.174994	0.173971	0.166527	0.170854	0.171133	0.180507	FALSE
Atp6v1b2	798.609	762.323	788.761	802.368	820.284	821.941	0.99693	0.996697	0.997023	0.996883	0.997209	0.997302	TRUE
Atp6v1c1	223.317	195.471	208.115	230.822	204.888	184.788	0.959851	0.951477	0.955757	0.961666	0.95371	0.945522	TRUE
Atp6v1c2	0	0	0	0	0	0	0.174994	0.173971	0.166527	0.170854	0.171133	0.180507	FALSE
Atp6v1d	127.134	121.377	125.453	126.435	124.009	119.516	0.907513	0.901559	0.904722	0.906257	0.903094	0.897092	TRUE
Atp6v1e1	503.006	442.229	474.979	507.853	469.295	457.907	0.989998	0.988044	0.989253	0.99023	0.988974	0.988881	TRUE
Atp6v1e2	0	0	0	0	0	0	0.174994	0.173971	0.166527	0.170854	0.171133	0.180507	FALSE
Atp6v1f	349.768	327.997	339.335	346.292	336.709	378.514	0.980368	0.978507	0.979995	0.980088	0.979298	0.983345	TRUE
Atp6v1fnb	0	1.55292	0	0	0	0	0.174994	0.368458	0.166527	0.170854	0.171133	0.180507	FALSE
Atp6v1g1	137.471	125.608	141.762	138.397	130.545	112.249	0.917516	0.905746	0.9204	0.917376	0.910212	0.887974	TRUE
Atp6v1g2	752.531	676.696	716.189	761.503	748.714	795.731	0.996278	0.995534	0.995953	0.996278	0.996278	0.996976	TRUE
Atp6v1g3	0	0	0	0	0	0	0.174994	0.173971	0.166527	0.170854	0.171133	0.180507	FALSE
Atp6v1h	192.811	179.31	194.165	206.069	201.155	167.456	0.949988	0.94422	0.95064	0.954687	0.952175	0.936404	TRUE
Atp7a	14.5749	15.6776	12.3506	16.5221	14.9621	17.1141	0.534869	0.539707	0.511654	0.553059	0.538032	0.558316	TRUE
Atp7b	5.15991	5.72184	4.75895	4.29585	4.31879	3.99641	0.442894	0.444941	0.433217	0.431821	0.432147	0.426332	TRUE
Atp8a1	207.026	232.785	197.003	201.759	204.112	236.768	0.955199	0.962363	0.951756	0.953105	0.953431	0.963061	TRUE
Atp8a2	142.021	150.195	145.461	153.131	150.949	141.944	0.921144	0.927704	0.923331	0.928867	0.926308	0.917423	TRUE
Atp8b1	2.49701	2.9598	2.78451	2.42316	2.58985	2.9975	0.399721	0.403536	0.401861	0.397813	0.401814	0.408607	TRUE
Atp8b2	83.0099	91.1339	88.2326	84.1874	90.206	86.6577	0.84508	0.858944	0.853826	0.847499	0.856432	0.848988	TRUE
Atp8b3	2.35077	1.53177	2.00611	1.98047	2.52719	1.55858	0.396697	0.367481	0.384648	0.386136	0.400558	0.373482	TRUE
Atp8b4	0	0	0	0	0	0	0.174994	0.173971	0.166527	0.170854	0.171133	0.180507	FALSE
Atp8b5	0	0	0.911761	0	0	0	0.174994	0.173971	0.344173	0.170854	0.171133	0.180507	FALSE
Atp9a	272.002	274.326	280.325	283.023	269.48	200.581	0.970319	0.97111	0.971342	0.971156	0.969853	0.951896	TRUE
Atp9b	65.5954	71.0355	64.9686	62.4342	71.8325	58.6556	0.804234	0.815725	0.798883	0.794464	0.818981	0.777995	TRUE
Atpaf1	207.862	202.685	207.301	216.865	214.461	244.119	0.955338	0.954501	0.955525	0.957897	0.957153	0.964922	TRUE
Atpif1	511.512	466.148	482.629	508.007	533.917	545.895	0.990509	0.988881	0.989719	0.990277	0.991719	0.992603	TRUE
Atpsckmt	17.863	23.5896	19.0365	19.1862	21.636	22.1179	0.564085	0.599256	0.567109	0.574878	0.5893	0.594371	TRUE
Atr	22.7016	28.0044	24.5715	25.3753	20.6201	24.3335	0.599628	0.629635	0.60856	0.620423	0.582461	0.610514	TRUE
Atraid	115.36	115.263	117.644	112.195	120.927	130.942	0.894999	0.894068	0.896813	0.890905	0.899744	0.909374	TRUE
Atrip	35.4628	33.3278	33.7094	33.3459	31.6617	30.3951	0.680856	0.661921	0.666574	0.670063	0.657362	0.6515	TRUE
Atrn	136.822	152.614	135.389	130.04	140.394	144.999	0.916725	0.929379	0.914771	0.909933	0.918539	0.919702	TRUE
Atrnl1	71.3982	72.961	70.1532	70.9519	74.6875	74.3971	0.820098	0.820656	0.815306	0.818376	0.826936	0.822517	TRUE
Atrx	92.3931	97.1243	85.645	88.0414	90.8284	98.3587	0.862991	0.868295	0.849407	0.854757	0.857455	0.867178	TRUE
Atxn1	50.4114	54.6331	48.9902	51.4111	55.9152	58.0637	0.753105	0.763992	0.742731	0.757432	0.77083	0.776041	TRUE
Atxn10	471.953	427.817	470.566	482.613	474.635	527.342	0.988742	0.987253	0.988974	0.988928	0.989393	0.991859	TRUE
Atxn1l	28.6374	31.7231	31.7655	27.8689	28.9695	28.6725	0.640381	0.652477	0.654199	0.636288	0.641219	0.64094	TRUE
Atxn2	266.636	284.701	281.763	269.446	290.887	350.607	0.969295	0.97297	0.971668	0.969435	0.972691	0.980507	TRUE
Atxn2l	90.4694	89.2458	96.9481	86.6038	90.7832	83.6646	0.859502	0.855222	0.869086	0.851919	0.857316	0.843173	TRUE
Atxn3	31.4989	32.0233	28.4588	27.8738	30.0565	30.7028	0.658758	0.654431	0.634147	0.636334	0.647592	0.653222	TRUE
Atxn7	33.4708	36.6793	31.801	28.2904	30.2085	24.797	0.669505	0.680391	0.654292	0.639079	0.648616	0.614189	TRUE
Atxn7l1	86.5147	93.3179	94.5981	91.0334	109.548	128.625	0.851779	0.862154	0.864666	0.859781	0.886857	0.906583	TRUE
Atxn7l2	12.4124	9.10723	12.7434	10.7953	12.6646	11.1095	0.515329	0.482531	0.51519	0.502535	0.517283	0.50756	TRUE
Atxn7l3	171.246	156.753	163.195	173.798	163.651	134.415	0.939846	0.931798	0.935101	0.940916	0.934822	0.912119	TRUE
Atxn7l3b	238.984	232.198	228.469	229.773	232.102	254.645	0.963666	0.962317	0.9612	0.961526	0.961898	0.967109	TRUE
AU015836	0	0	0	0	0	0	0.174994	0.173971	0.166527	0.170854	0.171133	0.180507	FALSE
AU018091	0	0	0	0	0	0	0.174994	0.173971	0.166527	0.170854	0.171133	0.180507	FALSE
AU021092	0	0	0	0	0	0	0.174994	0.173971	0.166527	0.170854	0.171133	0.180507	FALSE
AU022252	25.2118	25.1077	24.0248	25.4349	26.367	28.4931	0.617074	0.610281	0.604745	0.620842	0.624052	0.639916	TRUE
AU040320	65.6884	78.5995	73.1076	72.6659	69.2456	68.2644	0.804327	0.834008	0.823029	0.823075	0.81191	0.806513	TRUE
AU041133	13.9579	15.7204	15.2588	14.3662	12.8715	14.4271	0.529937	0.540126	0.537055	0.534729	0.519237	0.53659	TRUE
Auh	126.114	127.79	132.861	132.631	130.655	114.085	0.906583	0.908165	0.912212	0.912259	0.910305	0.890858	TRUE
Aunip	0	0	0	0	0	0	0.174994	0.173971	0.166527	0.170854	0.171133	0.180507	FALSE
Aup1	70.3284	79.0943	86.504	81.3379	92.4221	70.0838	0.817818	0.834845	0.850896	0.84201	0.86034	0.811351	TRUE
Aurka	2.95637	2.24851	3.22606	3.48826	2.72661	2.71436	0.4087	0.388393	0.410421	0.418702	0.40442	0.403908	TRUE
Aurkaip1	92.83	81.1103	82.382	94.6325	84.106	81.287	0.863503	0.838753	0.843452	0.866155	0.845266	0.838614	TRUE
Aurkb	0	0	0	0	0	0	0.174994	0.173971	0.166527	0.170854	0.171133	0.180507	FALSE
Aurkc	0	0	0	0	0	0	0.174994	0.173971	0.166527	0.170854	0.171133	0.180507	FALSE
Auts2	70.2612	79.1035	68.9063	63.1986	72.9279	77.1855	0.817679	0.834892	0.811445	0.796697	0.822145	0.829495	TRUE
AV320801	0	0	0	0	0	0	0.174994	0.173971	0.166527	0.170854	0.171133	0.180507	FALSE
Aven	12.4815	14.1375	11.9633	13.1508	11.5434	10.3156	0.515841	0.525843	0.508676	0.52254	0.508909	0.500814	TRUE
Avil	0	0	0	0	0	0	0.174994	0.173971	0.166527	0.170854	0.171133	0.180507	FALSE
Avl9	75.5884	75.8412	74.6254	78.3697	78.1613	81.0169	0.830286	0.82782	0.826797	0.836474	0.834799	0.838102	TRUE
Avp	0	0	0	0	0	0	0.174994	0.173971	0.166527	0.170854	0.171133	0.180507	FALSE
Avpi1	18.0015	16.486	21.9715	16.6495	13.204	13.3139	0.564922	0.545755	0.589765	0.554361	0.522028	0.527192	TRUE
Avpr1a	2.86392	2.97235	2.48419	2.86053	4.04914	3.24615	0.407025	0.403675	0.39558	0.407071	0.428146	0.413445	TRUE
Avpr1b	0	0	0	0	0	0	0.174994	0.173971	0.166527	0.170854	0.171133	0.180507	FALSE
Avpr2	0	0	0	0	0	0	0.174994	0.173971	0.166527	0.170854	0.171133	0.180507	FALSE
AW146154	12.275	16.9837	10.5479	10.522	11.1221	12.9917	0.51398	0.550174	0.497465	0.50007	0.505606	0.524355	TRUE
AW209491	19.6159	20.6461	21.2316	21.4119	20.3866	28.3526	0.577716	0.577762	0.583438	0.590882	0.580786	0.6388	TRUE
AW549877	103.074	111.834	98.7709	100.919	105.149	145.265	0.879879	0.889835	0.871272	0.875925	0.880391	0.919981	TRUE
AW551984	35.8489	30.6733	34.0162	34.4749	33.7265	39.0705	0.683461	0.646615	0.669086	0.67625	0.669086	0.69793	TRUE
AW554918	21.9787	21.6318	21.9555	19.2523	19.7352	24.1233	0.594789	0.584368	0.589672	0.57525	0.575715	0.609118	TRUE
AW822073	0	0	0	0	0	0	0.174994	0.173971	0.166527	0.170854	0.171133	0.180507	FALSE
Awat1	0	0	0	0	0	0	0.174994	0.173971	0.166527	0.170854	0.171133	0.180507	FALSE
Awat2	0	0	0	0	0	0	0.174994	0.173971	0.166527	0.170854	0.171133	0.180507	FALSE
Axdnd1	0	0	0	0	0	0	0.174994	0.173971	0.166527	0.170854	0.171133	0.180507	FALSE
Axin1	20.0284	22.1083	21.5088	23.1919	21.967	15.1047	0.580926	0.58823	0.585857	0.604792	0.591905	0.54194	TRUE
Axin2	15.7014	17.8291	20.2486	18.2014	17.4091	21.2263	0.544917	0.556781	0.576274	0.56669	0.559479	0.587904	TRUE
Axl	25.9629	36.4851	29.2565	26.4292	24.3281	25.0943	0.622749	0.679181	0.639032	0.626192	0.609211	0.617213	TRUE
AY074887	0	0	0	0	0	0	0.174994	0.173971	0.166527	0.170854	0.171133	0.180507	FALSE
AY358078	0	0	0	0	0	0	0.174994	0.173971	0.166527	0.170854	0.171133	0.180507	FALSE
AY761185	0	0	0	0	0	0	0.174994	0.173971	0.166527	0.170854	0.171133	0.180507	FALSE
Azgp1	0	0	0	0	0	0	0.174994	0.173971	0.166527	0.170854	0.171133	0.180507	FALSE
Azi2	121.664	114.656	118.554	113.429	137.369	130.784	0.902489	0.893184	0.89793	0.891928	0.915655	0.909188	TRUE
Azin1	142.875	141.52	139.654	137.349	132.059	135.845	0.921796	0.9204	0.91826	0.916585	0.911282	0.91305	TRUE
Azin2	50.604	48.0626	55.8109	52.2297	54.3211	48.5877	0.75385	0.736869	0.769621	0.760363	0.76455	0.739707	TRUE
B020011L13Rik	0	0	0	0	0	0	0.174994	0.173971	0.166527	0.170854	0.171133	0.180507	FALSE
B020031M17Rik	0	0	0	0	0	0	0.174994	0.173971	0.166527	0.170854	0.171133	0.180507	FALSE
B230217C12Rik	113.495	106.53	103.363	113.787	106.413	119.78	0.892766	0.881926	0.879088	0.892347	0.882763	0.897371	TRUE
B230219D22Rik	106.021	108.079	106.486	101.575	102.275	127.921	0.88402	0.884252	0.883415	0.877088	0.876622	0.905932	TRUE
B230307C23Rik	10.9398	12.5369	11.157	11.9653	12.4075	12.3065	0.502256	0.51077	0.501884	0.512538	0.515422	0.517841	TRUE
B2m	235.967	273.832	248.191	184.227	206.954	297.511	0.962829	0.970877	0.965899	0.945987	0.954594	0.974599	TRUE
B3galnt1	59.2269	60.2954	56.5903	58.2787	60.0229	77.5787	0.785345	0.784136	0.772831	0.782042	0.784973	0.830379	TRUE
B3galnt2	17.1107	20.1773	16.405	15.4755	18.099	13.6225	0.556595	0.573808	0.54622	0.544592	0.563992	0.529798	TRUE
B3galt1	79.7107	81.552	76.1235	106.23	83.2221	92.6633	0.838893	0.839591	0.82996	0.883694	0.843685	0.858711	TRUE
B3galt2	11.5604	12.6297	11.4169	13.823	13.4535	13.5936	0.507886	0.511886	0.503885	0.529798	0.524634	0.529472	TRUE
B3galt4	7.52889	7.52682	7.60487	7.92593	6.80732	7.4006	0.47211	0.467178	0.469598	0.476576	0.463643	0.472203	TRUE
B3galt5	245.442	246.952	224.12	211.076	200.641	234.909	0.965201	0.965759	0.960409	0.956269	0.951942	0.962549	TRUE
B3galt6	12.0357	12.8329	12.7471	11.3445	11.3986	13.2157	0.511654	0.513794	0.515329	0.507839	0.507839	0.526169	TRUE
B3galt9	0	0	0	0	0	0	0.174994	0.173971	0.166527	0.170854	0.171133	0.180507	FALSE
B3gat1	156.799	159.125	161.964	149.102	151.405	159.094	0.931705	0.933101	0.93431	0.926076	0.926495	0.930449	TRUE
B3gat2	29.5535	31.43	29.5134	27.5734	28.7726	34.0045	0.646429	0.651128	0.640521	0.634566	0.640009	0.672017	TRUE
B3gat3	147.837	149.092	162.018	157.592	155.108	148.899	0.925052	0.927239	0.934357	0.931845	0.929286	0.923005	TRUE
B3glct	12.7922	13.1484	12.9928	12.0064	12.7419	15.8353	0.518772	0.516539	0.517748	0.51291	0.517981	0.548081	TRUE
B3gnt2	7.94573	23.1567	21.822	13.7682	13.6688	1.70538	0.476948	0.59572	0.588462	0.529146	0.526727	0.378134	TRUE
B3gnt3	0	0	0	0	0	0	0.174994	0.173971	0.166527	0.170854	0.171133	0.180507	FALSE
B3gnt4	2.08657	0	0.830875	0	0	0	0.390137	0.173971	0.339149	0.170854	0.171133	0.180507	FALSE
B3gnt5	0	0	0	0	0	0	0.174994	0.173971	0.166527	0.170854	0.171133	0.180507	FALSE
B3gnt6	1.5286	0	1.73432	1.41168	1.34139	2.01355	0.373808	0.173971	0.376506	0.370133	0.367527	0.386741	TRUE
B3gnt7	0	1.12201	0.963083	1.18933	1.27604	1.64658	0.174994	0.352733	0.346546	0.360084	0.364969	0.375948	TRUE
B3gnt8	0	0	0	0	0	0	0.174994	0.173971	0.166527	0.170854	0.171133	0.180507	FALSE
B3gnt9	12.3978	13.6551	13.7765	11.2837	10.9012	13.994	0.51519	0.522028	0.524261	0.507327	0.503605	0.533473	TRUE
B3gntl1	6.32867	7.32242	6.52804	4.12836	5.48297	5.5039	0.458758	0.465085	0.457409	0.428983	0.448476	0.448802	TRUE
B430305J03Rik	0	0	0.864211	0.845783	0	0	0.174994	0.173971	0.341242	0.343801	0.171133	0.180507	FALSE
B430306N03Rik	0	0	0	0	0	0	0.174994	0.173971	0.166527	0.170854	0.171133	0.180507	FALSE
B4galnt1	90.9483	83.8629	90.0225	95.5936	97.8171	99.5982	0.86034	0.844569	0.856757	0.867597	0.869737	0.868853	TRUE
B4galnt2	0	0	0	0	0	0	0.174994	0.173971	0.166527	0.170854	0.171133	0.180507	FALSE
B4galnt3	0	0	0	0.923347	0	0	0.174994	0.173971	0.166527	0.347941	0.171133	0.180507	FALSE
B4galnt4	37.3129	34.5081	33.8257	31.2906	35.0314	28.7473	0.691603	0.668202	0.667458	0.658479	0.676529	0.641452	TRUE
B4galt1	5.77643	5.28819	5.1585	4.41357	4.22953	5.37308	0.451919	0.439032	0.439125	0.433682	0.430798	0.446848	TRUE
B4galt2	21.6504	24.6721	25.5555	22.4401	21.6692	16.5602	0.592649	0.606885	0.615585	0.59879	0.589486	0.554315	TRUE
B4galt3	29.0212	32.9887	37.2808	34.4199	31.5855	27.0533	0.642708	0.659642	0.687974	0.675832	0.656664	0.630286	TRUE
B4galt4	18.7998	20.2173	17.6541	18.8958	16.1633	13.619	0.571342	0.57432	0.556222	0.572691	0.549151	0.529751	TRUE
B4galt5	69.4306	69.5483	69.5627	69.405	72.4041	70.5409	0.815166	0.811538	0.813538	0.814236	0.820749	0.812747	TRUE
B4galt6	148.742	149.513	144.354	145.342	153.861	169.703	0.925471	0.927518	0.922494	0.923471	0.928262	0.937846	TRUE
B4galt7	38.2277	38.1403	39.5419	35.2035	36.7228	36.0157	0.696813	0.688439	0.699232	0.680903	0.685741	0.683089	TRUE
B4gat1	74.1548	23.0395	72.185	76.3787	88.1015	51.4023	0.82703	0.594883	0.820796	0.832147	0.852663	0.751105	TRUE
B630019K06Rik	150.8	143.46	156.225	153.799	167.505	169.138	0.92696	0.922214	0.930728	0.929286	0.937009	0.937334	TRUE
B830017H08Rik	0	0	4.16965	0	2.96128	3.89873	0.174994	0.173971	0.425215	0.170854	0.409351	0.424424	FALSE
B930094E09Rik	0	1.91362	0.762829	1.02838	0.927218	1.33377	0.174994	0.380414	0.333892	0.352733	0.348081	0.365155	FALSE
B9d1	27.0737	23.3822	24.4398	24.6837	23.5287	24.1764	0.629449	0.597488	0.607816	0.615399	0.603815	0.609584	TRUE
B9d2	18.5978	17.7069	22.0057	21.0312	20.4726	11.6282	0.569435	0.556036	0.59023	0.588509	0.581438	0.511468	TRUE
Baalc	126.309	140.799	132.694	124.993	125.811	154.662	0.906676	0.919981	0.912026	0.904815	0.905141	0.927285	TRUE
Baat	0	0	0.780897	0.839811	0.854056	0	0.174994	0.173971	0.33538	0.343475	0.344406	0.180507	FALSE
Babam1	209.319	187.743	205.581	190.789	207.138	222.279	0.955897	0.948267	0.954966	0.948825	0.954734	0.958967	TRUE
Babam2	89.5962	87.7829	89.0599	83.808	84.5845	109.446	0.857455	0.852989	0.855036	0.846988	0.846615	0.884159	TRUE
Bace1	125.7	142.188	128.783	117.651	121.737	142.523	0.906118	0.920912	0.908072	0.896674	0.900395	0.917748	TRUE
Bace2	6.01108	7.13672	6.48438	5.09589	5.12871	5.34215	0.455083	0.462619	0.45685	0.443498	0.44308	0.446243	TRUE
Bach1	26.7214	25.4152	27.2964	24.8234	26.5912	28.2028	0.627355	0.612747	0.62596	0.616376	0.625587	0.63773	TRUE
Bach2	13.6512	18.6845	15.0382	13.6368	17.7957	17.841	0.527518	0.562689	0.535055	0.527146	0.56227	0.564085	TRUE
Bad	25.9679	26.512	26.6345	28.1474	22.9328	17.3231	0.622843	0.620144	0.622052	0.638055	0.599442	0.559572	TRUE
Bag1	133.924	117.383	131.255	141.457	119.449	80.3987	0.914213	0.897092	0.910677	0.920028	0.89779	0.836799	TRUE
Bag2	20.0448	20.5834	26.5247	25.5654	24.4712	26.3302	0.581205	0.57739	0.621726	0.621633	0.610142	0.625215	TRUE
Bag3	65.3116	62.7325	71.9037	82.3562	86.3364	81.5366	0.803303	0.792231	0.820098	0.843964	0.849314	0.839079	TRUE
Bag4	53.7376	54.2712	54.1576	49.8489	49.7012	57.6148	0.765946	0.762642	0.764131	0.75064	0.746825	0.774692	TRUE
Bag5	29.482	29.1782	29.1786	30.6082	28.5132	21.3261	0.645964	0.636846	0.638567	0.653361	0.63773	0.588835	TRUE
Bag6	139.774	127.683	143.118	133.834	145.792	123.908	0.91947	0.907839	0.921284	0.913282	0.922959	0.901233	TRUE
Bahcc1	14.5562	14.8286	16.4233	14.0017	15.8954	17.9448	0.534589	0.531659	0.546685	0.530914	0.546685	0.565108	TRUE
Bahd1	26.4314	25.2283	25.5116	32.2099	30.2609	29.7261	0.62582	0.611351	0.615213	0.663875	0.648895	0.647081	TRUE
Baiap2	22.582	20.4013	23.4384	24.6352	24.9759	21.3111	0.598558	0.575855	0.600698	0.615073	0.614096	0.588742	TRUE
Baiap2l1	0	0	0	0	0	0	0.174994	0.173971	0.166527	0.170854	0.171133	0.180507	FALSE
Baiap2l2	0	0	0	0	0	0	0.174994	0.173971	0.166527	0.170854	0.171133	0.180507	FALSE
Baiap3	53.7687	47.9885	55.3766	46.1855	46.4161	44.323	0.766132	0.73645	0.768458	0.733333	0.73217	0.722168	TRUE
Bak1	19.6218	20.4939	19.4652	19.76	18.0925	13.3129	0.577762	0.576692	0.570598	0.578786	0.563899	0.527146	TRUE
Bambi	2.66327	2.91941	2.77928	2.40417	2.36953	2.06822	0.402791	0.402652	0.401768	0.397441	0.397441	0.388462	TRUE
Banf1	44.1437	34.8679	39.5816	41.3656	40.2528	39.4397	0.725797	0.670388	0.699465	0.712259	0.703559	0.700163	TRUE
Banf2	0	0	0	0	0	0	0.174994	0.173971	0.166527	0.170854	0.171133	0.180507	FALSE
Bank1	0	0	0	0	0	0	0.174994	0.173971	0.166527	0.170854	0.171133	0.180507	FALSE
Banp	18.928	21.3066	21.7	30.935	31.7236	29.6232	0.572505	0.581856	0.587392	0.655687	0.657641	0.646522	TRUE
Bap1	125.708	123.541	124.098	126.63	129.959	101.957	0.906164	0.903838	0.903559	0.906443	0.909979	0.872668	TRUE
Bard1	3.3631	3.32401	3.09329	3.00284	3.5359	3.90261	0.416422	0.410095	0.407583	0.409909	0.418935	0.424657	TRUE
Barhl1	0	1.76913	1.12711	1.13423	1.60788	1.44301	0.174994	0.376274	0.354036	0.357944	0.376925	0.369342	TRUE
Barhl2	0	0	1.456	2.07539	1.01518	1.55315	0.174994	0.173971	0.3679	0.388695	0.353524	0.373157	TRUE
Barx1	0	0	0	0	0	0	0.174994	0.173971	0.166527	0.170854	0.171133	0.180507	FALSE
Barx2	2.0908	1.74744	1.98178	1.54633	1.44353	0	0.390416	0.375343	0.383903	0.374227	0.370598	0.180507	TRUE
Basp1	256.503	237.533	261.488	257.847	264.265	314.009	0.967016	0.963619	0.967946	0.967341	0.968737	0.976739	TRUE
Batf	0	0	0	0	0	0	0.174994	0.173971	0.166527	0.170854	0.171133	0.180507	FALSE
Batf2	0	0	0	0	0	0	0.174994	0.173971	0.166527	0.170854	0.171133	0.180507	FALSE
Batf3	0	1.9495	1.45548	1.07222	1.63119	0	0.174994	0.381577	0.367853	0.355618	0.377716	0.180507	FALSE
Bax	31.0943	34.3888	36.3811	34.9874	32.9242	22.2269	0.656385	0.667365	0.682903	0.679367	0.663829	0.595441	TRUE
Baz1a	0	0	0	0	0	0	0.174994	0.173971	0.166527	0.170854	0.171133	0.180507	FALSE
Baz1b	89.5157	98.2878	90.7361	90.8814	97.5395	96.2571	0.857223	0.869784	0.85806	0.859502	0.869132	0.864154	TRUE
Baz2a	35.7326	37.7627	37.0093	37.1124	43.0908	45.7077	0.682717	0.686206	0.685927	0.690626	0.716585	0.727937	TRUE
Baz2b	94.4104	111.459	94.1733	98.6053	100.684	96.2513	0.865504	0.88937	0.863875	0.872854	0.874064	0.864061	TRUE
BB014433	0	0	0	0	0	0	0.174994	0.173971	0.166527	0.170854	0.171133	0.180507	FALSE
Bbc3	5.74005	4.40841	6.90163	4.33085	5.92647	3.40399	0.451314	0.427727	0.461921	0.432333	0.453082	0.416934	TRUE
Bbip1	52.2473	58.1858	57.6965	50.2899	51.6771	57.1716	0.760456	0.776739	0.775715	0.752733	0.75492	0.772924	TRUE
Bbln	289.18	254.149	288.646	287.813	321.492	156.89	0.972831	0.967481	0.973017	0.9719	0.976832	0.929007	TRUE
Bbof1	11.9317	13.4431	10.3944	10.5618	11.2611	12.3786	0.510863	0.520074	0.495929	0.500442	0.506862	0.518586	TRUE
Bbox1	26.6585	29.6859	26	25.8381	26.2332	32.9631	0.626983	0.640521	0.618469	0.623308	0.622843	0.666853	TRUE
Bbs1	20.8299	22.2337	19.2837	20.4977	23.7958	27.2509	0.586788	0.589067	0.569388	0.584555	0.605397	0.631728	TRUE
Bbs10	8.89885	7.64046	7.05402	5.97895	7.90242	6.8613	0.485648	0.468109	0.463782	0.455687	0.475552	0.465969	TRUE
Bbs12	10.9889	10.4196	9.21647	9.59723	10.8989	11.6161	0.502861	0.494161	0.485183	0.491928	0.503559	0.511421	TRUE
Bbs2	24.3853	22.416	22.991	20.8021	25.2644	25.5268	0.611677	0.590277	0.597209	0.58702	0.616097	0.619819	TRUE
Bbs4	60.2382	57.5248	62.5061	57.81	57.844	51.6736	0.788509	0.775017	0.79144	0.780321	0.777669	0.752268	TRUE
Bbs5	26.7867	26.7096	29.4897	25.311	24.8695	20.2738	0.627634	0.621168	0.640335	0.619912	0.613492	0.581065	TRUE
Bbs7	23.0592	20.5343	21.8219	23.0408	23.6389	20.5557	0.60214	0.577111	0.588416	0.603489	0.604513	0.583112	TRUE
Bbs9	57.413	55.0692	54.0587	57.0911	54.2237	63.2076	0.778832	0.765759	0.763712	0.778134	0.764085	0.792789	TRUE
Bbx	34.7769	37.5478	38.9979	34.1298	34.5279	37.2829	0.676529	0.685183	0.696441	0.674622	0.673505	0.688858	TRUE
BC003965	24.0533	23.3826	22.806	22.2938	21.7663	24.5278	0.609304	0.597581	0.595953	0.598046	0.590323	0.612049	TRUE
BC004004	59.6881	71.4748	62.1343	63.1021	63.9655	72.7852	0.786648	0.816888	0.789951	0.796185	0.797441	0.818376	TRUE
BC005537	141.949	150.643	146.463	142.93	141.495	147.851	0.921098	0.928123	0.924168	0.921191	0.919656	0.922168	TRUE
BC005624	98.0792	90.0318	95.7436	96.1739	94.5045	77.5723	0.87211	0.856664	0.867178	0.868528	0.863643	0.830333	TRUE
BC016579	0	0	0	0	0	0	0.174994	0.173971	0.166527	0.170854	0.171133	0.180507	FALSE
BC024063	9.61602	10.2744	9.62961	8.90362	9.1855	8.18184	0.49151	0.492952	0.488439	0.485601	0.488625	0.47946	TRUE
BC024139	0	0	0	0	0	0	0.174994	0.173971	0.166527	0.170854	0.171133	0.180507	FALSE
BC024978	27.5041	27.0949	27.301	30.072	29.7333	35.7109	0.631868	0.623726	0.626006	0.650244	0.645639	0.681414	TRUE
BC025920	7.33553	7.90606	4.67798	8.79374	7.91867	7.18563	0.469877	0.470993	0.431868	0.48481	0.475692	0.46997	TRUE
BC028528	1.34621	4.4218	3.08501	0	0	1.74507	0.366876	0.427867	0.407397	0.170854	0.171133	0.379484	TRUE
BC029722	100.601	98.6853	103.738	104.474	98.7512	86.5988	0.876855	0.870482	0.879507	0.881507	0.870947	0.848849	TRUE
BC030500	20.5763	19.2799	22.9735	20.9042	21.6627	33.6154	0.585252	0.567341	0.596976	0.587718	0.589439	0.670156	TRUE
BC031181	236.302	204.132	216.836	224.367	226.545	216.253	0.962968	0.954966	0.95813	0.959898	0.960595	0.956734	TRUE
BC034090	19.633	18.7557	18.5294	14.2625	15.0343	13.2704	0.577948	0.563294	0.563108	0.533659	0.538916	0.52682	TRUE
BC035044	0	1.42089	1.25465	0	0	0	0.174994	0.363573	0.360456	0.170854	0.171133	0.180507	FALSE
BC035947	23.6228	22.4436	18.9871	17.8771	23.5309	18.3106	0.606048	0.590463	0.566736	0.564643	0.603861	0.56776	TRUE
BC048507	0	0	0	0	0	0	0.174994	0.173971	0.166527	0.170854	0.171133	0.180507	FALSE
BC048562	0	0	0	0	0	0	0.174994	0.173971	0.166527	0.170854	0.171133	0.180507	FALSE
BC048671	0	0	0	0	0	0	0.174994	0.173971	0.166527	0.170854	0.171133	0.180507	FALSE
BC048679	0	0	0	0	0	0	0.174994	0.173971	0.166527	0.170854	0.171133	0.180507	FALSE
BC049352	12.0539	10.2076	11.8482	12.1743	13.533	11.2098	0.511793	0.492254	0.507606	0.51412	0.525238	0.508583	TRUE
BC049715	3.16395	6.23143	3.8597	4.49145	4.00172	6.67437	0.413026	0.451733	0.420656	0.434985	0.427076	0.462991	TRUE
BC049762	0	0	0	0	1.64293	1.45506	0.174994	0.173971	0.166527	0.170854	0.378134	0.369574	FALSE
BC051019	0	0	0	0	0	0	0.174994	0.173971	0.166527	0.170854	0.171133	0.180507	FALSE
BC051142	2.26112	0	2.11938	2.11227	2.5369	1.5165	0.394929	0.173971	0.387625	0.390044	0.400744	0.371575	TRUE
BC051665	0	0	0	0	0	0	0.174994	0.173971	0.166527	0.170854	0.171133	0.180507	FALSE
BC053393	0	0	0	0	0	0	0.174994	0.173971	0.166527	0.170854	0.171133	0.180507	FALSE
BC055324	2.21445	2.77392	2.67482	3.19271	3.08082	1.87225	0.393813	0.399256	0.399767	0.414096	0.411445	0.383252	TRUE
BC061237	0	0	0	0	0	0	0.174994	0.173971	0.166527	0.170854	0.171133	0.180507	FALSE
BC147527	0	0	0	0	0	0	0.174994	0.173971	0.166527	0.170854	0.171133	0.180507	FALSE
Bcam	7.92297	9.50878	8.86902	7.26283	9.25142	5.53673	0.476436	0.48588	0.482438	0.469737	0.489137	0.449221	TRUE
Bcan	144.272	182.074	146.629	143.525	128.869	130.661	0.922773	0.945522	0.924355	0.921889	0.908583	0.908909	TRUE
Bcap29	68.7508	69.8683	58.6886	73.838	64.1969	69.336	0.813166	0.812608	0.779018	0.825913	0.798372	0.809304	TRUE
Bcap31	165.811	160.643	163.99	180.762	169.882	126.165	0.93645	0.933938	0.935799	0.944545	0.93859	0.903559	TRUE
Bcar1	90.0415	91.4973	93.4465	83.0331	85.2701	93.8831	0.858525	0.859502	0.862526	0.84522	0.847872	0.860898	TRUE
Bcar3	9.94863	9.55723	10.3479	10.4601	9.5392	9.48621	0.494441	0.486253	0.495418	0.499651	0.491231	0.492905	TRUE
Bcas1	109.355	127.777	104.591	118.134	102.984	93.5356	0.887788	0.908072	0.880391	0.897232	0.877367	0.860154	TRUE
Bcas2	73.6899	61.6687	70.112	63.2183	69.1613	66.147	0.826146	0.788602	0.815213	0.796883	0.811677	0.801721	TRUE
Bcas3	88.8225	98.2047	85.7285	91.7743	82.9358	104.739	0.856199	0.869598	0.849593	0.860944	0.843033	0.876762	TRUE
Bcat1	129.883	119.431	121.972	126.772	128.021	118.212	0.910305	0.899418	0.901512	0.906536	0.907699	0.895511	TRUE
Bcat2	13.6701	15.04	15.6826	18.7266	18.1599	14.4841	0.527751	0.533706	0.540823	0.571296	0.564457	0.537334	TRUE
Bccip	58.2611	55.4484	59.3741	63.8928	60.1031	56.3671	0.782089	0.767062	0.781438	0.799116	0.785345	0.770598	TRUE
Bcdin3d	4.35835	5.19243	4.26443	4.87712	4.77543	4.7775	0.43131	0.437544	0.426611	0.440754	0.438614	0.438055	TRUE
Bche	12.7456	14.419	12.2453	9.03146	9.89656	14.1994	0.518214	0.528123	0.510723	0.487043	0.494999	0.535008	TRUE
Bckdha	57.6937	50.3569	57.3778	56.3627	57.8008	58.8502	0.780088	0.746453	0.774599	0.774738	0.777437	0.778879	TRUE
Bckdhb	113.716	106.238	113.483	110.671	111.69	113.039	0.892952	0.881368	0.892161	0.88909	0.889463	0.889184	TRUE
Bckdk	46.0655	43.488	51.3212	41.1937	44.2511	43.6233	0.733938	0.716911	0.752361	0.711189	0.722121	0.719237	TRUE
Bcl10	23.342	21.5889	24.4807	23.0666	22.1502	25.1949	0.603954	0.584043	0.608141	0.603768	0.593022	0.617911	TRUE
Bcl11a	26.6288	28.0054	26.4399	26.6468	24.9831	29.1662	0.626797	0.629681	0.621121	0.627867	0.614189	0.64415	TRUE
Bcl11b	10.7085	10.4534	11.1069	10.6116	11.159	11.0308	0.500116	0.494487	0.501419	0.500768	0.505932	0.507002	TRUE
Bcl2	22.7029	24.8815	22.3875	24.4264	22.8275	24.8433	0.599674	0.608886	0.592929	0.613538	0.598604	0.614608	TRUE
Bcl2a1a	0	0	0.809077	0	1.0322	0	0.174994	0.173971	0.33766	0.170854	0.354361	0.180507	FALSE
Bcl2a1b	1.07822	1.68904	1.19735	2.14979	1.64114	0	0.354222	0.373343	0.357292	0.391021	0.377995	0.180507	TRUE
Bcl2a1c	0	0	0	0	0	0	0.174994	0.173971	0.166527	0.170854	0.171133	0.180507	FALSE
Bcl2a1d	0	0	0	0	0	0	0.174994	0.173971	0.166527	0.170854	0.171133	0.180507	FALSE
Bcl2l1	145.232	136.424	133.459	127.948	123.129	83.7711	0.923564	0.916539	0.913143	0.907606	0.902256	0.843638	TRUE
Bcl2l10	0	0	0	0	0	0	0.174994	0.173971	0.166527	0.170854	0.171133	0.180507	FALSE
Bcl2l11	7.22883	8.26088	7.56944	5.75982	6.2808	10.0701	0.46876	0.474343	0.469365	0.45271	0.457037	0.498721	TRUE
Bcl2l12	3.91382	4.58086	5.9235	3.03041	5.28959	2.45244	0.424657	0.429728	0.449593	0.4107	0.445545	0.398046	TRUE
Bcl2l13	32.9595	29.9063	33.2597	32.8133	32.6059	33.5842	0.666527	0.641917	0.663457	0.667458	0.662433	0.669877	TRUE
Bcl2l14	0	0	0	0	0	0	0.174994	0.173971	0.166527	0.170854	0.171133	0.180507	FALSE
Bcl2l15	3.28601	7.28401	4.28603	6.52734	7.20758	7.66958	0.414701	0.464527	0.426797	0.461317	0.46769	0.474389	TRUE
Bcl2l2	113.508	120.45	111.239	116.001	119.818	117.328	0.892859	0.900721	0.889835	0.894952	0.898348	0.894487	TRUE
Bcl3	1.35971	1.53454	1.18718	0.848622	0.844496	0	0.367388	0.367667	0.356874	0.34394	0.343754	0.180507	TRUE
Bcl6	57.5715	53.6149	56.3005	59.8189	62.045	61.1965	0.779623	0.761014	0.771342	0.786462	0.791254	0.787067	TRUE
Bcl6b	0	0	0	0	0.828921	0	0.174994	0.173971	0.166527	0.170854	0.342731	0.180507	FALSE
Bcl7a	56.5944	54.551	57.4759	48.6708	54.5717	54.0371	0.776553	0.763712	0.774924	0.745336	0.76562	0.761526	TRUE
Bcl7b	70.5623	62.6383	69.1101	68.6688	68.6542	57.8436	0.81833	0.792091	0.812049	0.812282	0.810095	0.775436	TRUE
Bcl7c	24.3812	24.0358	23.4458	20.3115	19.4348	22.7403	0.611631	0.602466	0.600791	0.582973	0.573715	0.59907	TRUE
Bcl9	48.6482	47.8121	49.6174	46.4997	46.8687	52.4273	0.745104	0.735659	0.745569	0.734869	0.734357	0.755897	TRUE
Bcl9l	38.2503	44.3411	41.5002	43.6858	47.3336	50.5889	0.697046	0.720074	0.708956	0.723005	0.736218	0.747802	TRUE
Bclaf1	125.67	139.393	126.535	122.196	128.288	173.747	0.906071	0.918772	0.905839	0.901931	0.908072	0.940637	TRUE
Bclaf3	23.2552	24.8321	22.6229	22.306	23.0843	32.9377	0.603303	0.608281	0.594185	0.598093	0.600512	0.66676	TRUE
Bco1	0	0	0	0	0	0	0.174994	0.173971	0.166527	0.170854	0.171133	0.180507	FALSE
Bco2	1.68166	1.96247	1.39698	2.15274	2.17343	0	0.378274	0.381996	0.366271	0.391114	0.392789	0.180507	TRUE
Bcor	24.8713	23.0222	24.6096	25.3236	27.1214	27.4662	0.614748	0.594789	0.608886	0.619958	0.62903	0.633171	TRUE
Bcorl1	18.7919	18.914	18.2228	19.0305	20.7974	19.9283	0.571249	0.564178	0.560828	0.574087	0.583624	0.578972	TRUE
Bcr	80.3912	80.1355	79.5674	78.4865	83.5091	76.8446	0.840009	0.837311	0.83759	0.836799	0.84415	0.828844	TRUE
Bcs1l	35.239	32.6686	30.6875	34.8441	37.3608	37.408	0.679739	0.657967	0.647546	0.678483	0.689416	0.689463	TRUE
Bdh1	53.0408	50.0769	55.9826	45.2827	47.6117	40.5873	0.763526	0.745243	0.770179	0.729518	0.737567	0.705839	TRUE
Bdh2	7.20715	6.05733	7.49471	7.51089	6.41346	6.94426	0.468528	0.44936	0.468481	0.472156	0.458804	0.467178	TRUE
Bdkrb1	0	0	0	0	0	0	0.174994	0.173971	0.166527	0.170854	0.171133	0.180507	FALSE
Bdkrb2	3.03932	3.73896	3.47619	2.73266	2.30039	2.61429	0.410654	0.416795	0.414701	0.404187	0.395813	0.40214	TRUE
Bdnf	7.90144	7.26945	7.87633	10.7419	11.1028	9.52571	0.476111	0.464434	0.472761	0.502163	0.505327	0.493184	TRUE
Bdp1	26.7185	34.0635	26.1702	31.2307	31.2032	28.3036	0.627309	0.66555	0.619446	0.65792	0.654245	0.638334	TRUE
Bean1	35.148	36.623	37.9535	38.0873	40.9323	52.8726	0.679274	0.680158	0.691696	0.696208	0.706955	0.757525	TRUE
Becn1	50.0867	56.8519	54.9135	54.1434	53.5913	49.5427	0.751942	0.772273	0.766783	0.766829	0.761759	0.744173	TRUE
Becn2	0	0	0	0	0	0	0.174994	0.173971	0.166527	0.170854	0.171133	0.180507	FALSE
Begain	159.689	162.223	163.034	153.913	170.482	164.826	0.933054	0.934915	0.934962	0.929518	0.939009	0.934171	TRUE
Bend3	5.79438	6.17681	6.22664	6.00987	6.03152	6.07182	0.452245	0.450896	0.453873	0.455967	0.454292	0.456153	TRUE
Bend4	7.27937	7.45738	7.5952	7.0686	7.9777	8.05022	0.469318	0.466294	0.469505	0.467271	0.476436	0.478437	TRUE
Bend5	6.67845	7.95529	7.39993	8.04706	5.97088	7.70026	0.462945	0.471458	0.467458	0.477832	0.453501	0.474901	TRUE
Bend6	695.341	669.832	661.073	707.326	720.606	850.813	0.995487	0.995394	0.995162	0.995627	0.995813	0.997674	TRUE
Bend7	27.4537	25.6583	25.6591	27.8104	26.3598	30.8028	0.631682	0.614562	0.616236	0.635962	0.623913	0.653966	TRUE
Best1	2.0016	1.96308	2.34275	1.8053	2.07349	2.04482	0.387858	0.382042	0.392742	0.381577	0.39037	0.387718	TRUE
Best2	0	0	0	0	0	0	0.174994	0.173971	0.166527	0.170854	0.171133	0.180507	FALSE
Best3	0	0	0	0	0	0	0.174994	0.173971	0.166527	0.170854	0.171133	0.180507	FALSE
Bet1	44.1576	47.0869	46.0639	45.8752	44.0628	36.5332	0.725843	0.732635	0.729751	0.731938	0.721424	0.685136	TRUE
Bet1l	21.7359	16.4968	21.5106	20.3769	20.0398	13.5656	0.593254	0.545848	0.585904	0.583578	0.578227	0.529239	TRUE
Bex1	66.2329	58.2073	68.9456	63.2676	67.747	69.977	0.806094	0.776785	0.811584	0.797116	0.807583	0.811072	TRUE
Bex2	173.277	155.26	192.925	194.276	178.807	132.492	0.941103	0.931054	0.950174	0.950221	0.943243	0.910723	TRUE
Bex3	312.532	271.715	303.653	325.007	292.784	224.513	0.975715	0.970365	0.975204	0.97739	0.973017	0.959712	TRUE
Bex4	11.0981	10.4333	11.9295	13.1885	10.5817	6.21678	0.503838	0.494301	0.508351	0.522866	0.500395	0.457967	TRUE
Bex6	0	0	0	0	0	0	0.174994	0.173971	0.166527	0.170854	0.171133	0.180507	FALSE
Bfar	42.4278	42.3159	40.5228	40.8585	41.3341	46.1422	0.717609	0.711933	0.704629	0.710026	0.709188	0.729705	TRUE
Bfsp1	1.7259	0	1.66918	0	0.891355	0	0.37953	0.173971	0.374599	0.170854	0.346406	0.180507	FALSE
Bfsp2	18.7122	18.2989	21.1788	35.4301	29.9676	24.1409	0.570644	0.559525	0.583205	0.682019	0.646895	0.609304	TRUE
Bglap	0	0	0	0	0	0	0.174994	0.173971	0.166527	0.170854	0.171133	0.180507	FALSE
Bglap2	0	0	0	0	0	0	0.174994	0.173971	0.166527	0.170854	0.171133	0.180507	FALSE
Bglap3	0	0	0	0	0	0	0.174994	0.173971	0.166527	0.170854	0.171133	0.180507	FALSE
Bgn	19.5425	24.488	18.6612	16.0833	18.6728	24.8871	0.577018	0.605862	0.564596	0.549802	0.568551	0.614934	TRUE
Bhlha15	0	0	0	0	0	0	0.174994	0.173971	0.166527	0.170854	0.171133	0.180507	FALSE
Bhlha9	0	0	0.988986	1.00918	1.21683	0	0.174994	0.173971	0.348081	0.351756	0.362736	0.180507	FALSE
Bhlhb9	48.0716	56.5284	48.313	49.8938	52.3712	51.9047	0.742591	0.771342	0.739707	0.750872	0.757711	0.753478	TRUE
Bhlhe22	10.6245	9.5736	10.6824	10.315	11.2031	11.9707	0.499232	0.486392	0.498535	0.498162	0.506211	0.51491	TRUE
Bhlhe23	0	0	0	0	0	0	0.174994	0.173971	0.166527	0.170854	0.171133	0.180507	FALSE
Bhlhe40	106.503	103.071	107.63	103.414	104.136	127.666	0.884345	0.877041	0.885229	0.880112	0.878856	0.905559	TRUE
Bhlhe41	87.8354	86.4825	85.866	88.4433	88.7487	75.287	0.854478	0.849826	0.849919	0.855362	0.853966	0.825076	TRUE
Bhmt	0	0	0	0	0	0	0.174994	0.173971	0.166527	0.170854	0.171133	0.180507	FALSE
Bhmt2	0	0	0	0	0	0	0.174994	0.173971	0.166527	0.170854	0.171133	0.180507	FALSE
Bicc1	8.85272	10.6586	10.4663	8.77542	10.0923	9.20753	0.485322	0.496162	0.496813	0.484764	0.497046	0.489788	TRUE
Bicd1	96.3843	107.908	89.4705	92.4782	94.5579	109.287	0.869225	0.884113	0.855641	0.862107	0.863689	0.883926	TRUE
Bicd2	64.0221	70.7379	66.7862	70.7775	72.0539	66.2178	0.799907	0.815352	0.804885	0.817865	0.819539	0.801861	TRUE
Bicdl1	72.4493	83.1828	81.6323	73.188	79.7581	61.8814	0.822703	0.842615	0.84187	0.824052	0.838381	0.788974	TRUE
Bicdl2	0	0	0	0	0	0	0.174994	0.173971	0.166527	0.170854	0.171133	0.180507	FALSE
Bicra	25.2835	25.1537	24.5373	27.773	27.638	28.3797	0.617818	0.610607	0.608374	0.635683	0.632659	0.638939	TRUE
Bicral	80.8029	84.3182	80.9855	82.7782	86.6166	91.4963	0.840754	0.845592	0.840335	0.844941	0.849919	0.857269	TRUE
Bid	15.8642	14.5648	16.3114	14.2687	14.3979	14.1524	0.546174	0.5291	0.545569	0.533752	0.533101	0.534822	TRUE
Bik	0	0	0	0	0	0	0.174994	0.173971	0.166527	0.170854	0.171133	0.180507	FALSE
Bin1	360.328	342.163	358.309	344.058	336.06	271.134	0.981717	0.980507	0.981996	0.979902	0.979204	0.970412	TRUE
Bin2	2.95077	4.23259	3.02743	2.96682	4.25331	2.8784	0.408653	0.424983	0.406187	0.409398	0.431077	0.406653	TRUE
Bin3	16.3887	16.1215	16.392	13.0375	15.392	9.92686	0.549802	0.54287	0.546127	0.52147	0.542452	0.497418	TRUE
Birc2	49.9458	45.1867	44.0452	42.8358	45.4727	46.6276	0.751338	0.724494	0.72147	0.718679	0.728076	0.731705	TRUE
Birc3	1.88362	2.34435	3.24924	3.23798	2.30321	2.18164	0.384555	0.390556	0.410933	0.414841	0.39586	0.391905	TRUE
Birc5	1.23399	1.58567	3.09463	1.6221	1.41048	2.11005	0.361712	0.369435	0.407676	0.376087	0.369435	0.389765	TRUE
Birc6	96.7725	128.099	101.745	102.171	106.017	115.579	0.869784	0.908444	0.876157	0.878204	0.882066	0.89258	TRUE
[truncated: 19,497 more rows]
[truncated: 1 more columns]

## Sheet: B - IP_4ebp_tpm_pctl
≥35pctl IN	Gene Name	TPM IP						PERCENTILES						≥15pctl IP
		BP1 1 IP	BP1 2 IP	BP1 3 IP	WT 1 IP	WT 2 IP	WT 3 IP	BP1 1 IP	BP1 2 IP	BP1 3 IP	WT 1 IP	WT 2 IP	WT 3 IP
TRUE	0610009B22Rik	52.7648	50.2027	55.6231	57.7037	54.4395	48.6189	0.623396	0.601435	0.639052	0.654635	0.632529	0.596289	FALSE
TRUE	0610010K14Rik	28.9196	22.2581	28.5474	36.7182	27.8931	20.0788	0.425455	0.34377	0.419511	0.503588	0.416757	0.324853	TRUE
TRUE	0610012G03Rik	19.1773	20.8402	20.8276	23.7021	23.6954	20.6149	0.312314	0.325506	0.332609	0.373197	0.371168	0.332174	TRUE
TRUE	0610030E20Rik	25.9996	22.1225	25.1301	21.3988	25.4877	24.631	0.394216	0.341886	0.382837	0.343698	0.39052	0.37943	TRUE
TRUE	0610040J01Rik	60.1763	33.5116	63.7958	45.9292	49.6751	40.207	0.667609	0.463652	0.684424	0.578024	0.602522	0.532072	TRUE
TRUE	1110004F10Rik	147.047	138.012	146.808	126.189	127.741	140.582	0.890338	0.877437	0.890773	0.861347	0.864753	0.882076	TRUE
TRUE	1110017D15Rik	3.26098	4.01598	3.36268	5.2163	3.59763	5.1923	0.0721896	0.0801624	0.072697	0.116257	0.0798724	0.108792	TRUE
TRUE	1110032A03Rik	49.9539	55.6959	74.1032	50.7503	70.6067	79.311	0.603754	0.634051	0.730231	0.611365	0.716388	0.748279	TRUE
TRUE	1110032F04Rik	5.11957	6.05391	4.08884	5.07189	4.49651	4.41386	0.109662	0.121838	0.0892948	0.112706	0.100022	0.0935711	TRUE
TRUE	1110038F14Rik	19.0257	20.4987	19.3188	18.9569	20.9946	14.278	0.31072	0.321664	0.314561	0.313257	0.339132	0.244691	TRUE
TRUE	1110051M20Rik	124.102	137.905	103.038	142.898	133.016	116.86	0.859245	0.87722	0.818801	0.885555	0.872943	0.844966	TRUE
TRUE	1110059E24Rik	36.4899	35.7241	39.17	32.887	34.37	36.3945	0.497427	0.484163	0.521273	0.470175	0.480829	0.498007	TRUE
TRUE	1110059G10Rik	14.5201	12.5329	10.221	11.0501	11.6805	10.3719	0.247155	0.215844	0.186925	0.207219	0.213597	0.190259	TRUE
TRUE	1110065P20Rik	18.591	22.1934	16.8504	18.4325	14.9438	15.0643	0.304559	0.342828	0.279046	0.307168	0.258752	0.2552	TRUE
TRUE	1190005I06Rik	9.80117	11.9566	9.66809	11.4556	10.6383	8.10026	0.181489	0.208306	0.1783	0.212582	0.200261	0.156846	TRUE
TRUE	1190007I07Rik	23.1639	32.3781	28.2291	25.3509	25.0613	25.9021	0.360948	0.4522	0.416467	0.392477	0.386388	0.393564	TRUE
TRUE	1500009L16Rik	24.6318	27.7274	25.7686	32.6317	28.8096	31.6879	0.379648	0.406755	0.389722	0.468073	0.426832	0.453939	TRUE
TRUE	1500011B03Rik	146.141	165.115	149.884	168.352	161.128	174.235	0.889541	0.906936	0.893238	0.909328	0.904979	0.914764	TRUE
TRUE	1600012H06Rik	23.3627	21.178	24.9282	20.5753	22.5064	20.0446	0.363485	0.329274	0.380735	0.33471	0.356599	0.324056	TRUE
TRUE	1600014C10Rik	40.1624	37.8439	38.8917	37.5114	38.1999	35.6352	0.53055	0.503805	0.518591	0.511343	0.514605	0.490904	TRUE
TRUE	1700001L19Rik	4.20261	5.69511	4.33365	5.26926	4.28787	4.36864	0.0917591	0.11546	0.0937885	0.117344	0.0953106	0.0927738	TRUE
TRUE	1700001O22Rik	2.48785	3.79075	3.43779	2.931	2.52111	1.2611	0.0542147	0.0748713	0.074509	0.0664637	0.0561716	0.0174676	TRUE
TRUE	1700001P01Rik	0	0	0.842563	1.49424	1.00852	0	0.00195695	0.00108719	0.00717547	0.0263101	0.0110169	0.00326158	TRUE
TRUE	1700003E16Rik	16.8818	19.5406	17.2085	19.9734	21.162	21.8956	0.281221	0.309053	0.282888	0.3271	0.340509	0.345727	TRUE
TRUE	1700007K13Rik	6.13069	6.34848	6.49802	10.4317	8.47744	9.16096	0.124447	0.126549	0.131478	0.198231	0.167935	0.172719	TRUE
TRUE	1700008O03Rik	1.7392	1.3318	2.98385	2.15362	1.61131	1.03355	0.0348627	0.0126839	0.0634196	0.0458795	0.0295716	0.0108719	TRUE
TRUE	1700010I14Rik	2.06049	2.52078	1.90642	1.43761	2.14825	2.10214	0.0431253	0.0458795	0.0375444	0.0245706	0.0467493	0.0411684	TRUE
TRUE	1700012B09Rik	1.62134	1.6425	1.39173	2.06662	2.11927	3.71293	0.0312387	0.021309	0.023121	0.0436327	0.0457346	0.0787852	TRUE
TRUE	1700016K19Rik	3.19818	3.22611	3.16341	3.73947	4.02395	4.00172	0.070885	0.0628397	0.0681308	0.0837863	0.0889324	0.0853084	TRUE
TRUE	1700017B05Rik	156.173	83.8222	149.156	109.143	115.633	98.0865	0.900993	0.76118	0.89273	0.831413	0.844459	0.804595	TRUE
TRUE	1700019A02Rik	0.811621	1.34124	0.829624	1.56865	0	1.10025	0.00681308	0.0128289	0.0067406	0.0288469	0.00242806	0.012394	TRUE
TRUE	1700019D03Rik	10.1697	12.3326	11.3961	13.5076	12.5124	12.1808	0.18678	0.213307	0.20461	0.240342	0.224976	0.215844	TRUE
TRUE	1700020L24Rik	0	1.88155	0.986058	0	2.00604	1.01905	0.00195695	0.0287019	0.0106545	0.00326158	0.0428354	0.0102196	TRUE
TRUE	1700025G04Rik	37.4211	48.0649	37.6112	46.2638	45.6696	45.6421	0.506487	0.586069	0.506704	0.580633	0.574328	0.575125	FALSE
TRUE	1700028J19Rik	1.10218	1.59214	1.93245	1.23557	0	0	0.0144234	0.0200768	0.0386316	0.0176125	0.00242806	0.00326158	TRUE
TRUE	1700028P14Rik	1.97075	2.14264	1.86169	2.33863	1.91023	2.15479	0.0409509	0.0360948	0.0366022	0.0513155	0.0398637	0.0437052	TRUE
TRUE	1700029I15Rik	1.86078	2.00359	1.78635	3.1831	1.89413	1.43708	0.0385591	0.0324708	0.0350076	0.0723346	0.0394289	0.0228311	TRUE
TRUE	1700029J07Rik	1.87597	3.76183	2.77864	2.26939	2.16212	3.11236	0.0387041	0.0740016	0.0584185	0.0492136	0.0469667	0.0644343	TRUE
TRUE	1700030J22Rik	5.6645	7.65976	6.7523	6.99889	8.46043	7.23864	0.117852	0.147568	0.135972	0.147351	0.167645	0.143654	TRUE
TRUE	1700030K09Rik	9.61805	7.78664	7.89335	8.80304	9.54223	10.3179	0.179242	0.149525	0.153657	0.174023	0.183083	0.189606	TRUE
TRUE	1700037C18Rik	4.99341	5.54853	3.4699	2.12398	2.04984	3.07454	0.107415	0.112923	0.0753062	0.0451547	0.044285	0.0635645	TRUE
TRUE	1700037H04Rik	65.1547	77.905	65.1599	77.2014	77.7542	84.1289	0.691382	0.740306	0.690512	0.74277	0.742988	0.764297	TRUE
TRUE	1700066M21Rik	46.3325	47.8944	45.3794	44.5113	46.6006	48.1	0.580633	0.5852	0.570631	0.567587	0.581141	0.593535	TRUE
TRUE	1700088E04Rik	4.56121	6.98221	3.90784	4.19909	4.12631	3.90142	0.0984997	0.137421	0.0851634	0.0948032	0.0911792	0.0825542	TRUE
TRUE	1700102P08Rik	1.87254	2.47083	1.71191	3.76455	3.25825	3.40734	0.0386316	0.0443575	0.0331956	0.0846561	0.0723346	0.0710299	TRUE
TRUE	1700109H08Rik	4.9091	10.9792	5.11232	6.96921	7.87319	7.68245	0.105748	0.194608	0.107994	0.147061	0.159455	0.14996	TRUE
TRUE	1700123O20Rik	41.4176	37.3555	40.4905	43.0596	42.4547	43.3884	0.541495	0.500109	0.533522	0.557078	0.549685	0.557947	TRUE
TRUE	1810009A15Rik	16.9111	6.56911	16.7487	14.735	9.9042	18.4383	0.281583	0.130246	0.277162	0.258172	0.189172	0.301805	TRUE
TRUE	1810010H24Rik	4.00585	5.92464	4.90008	4.34795	4.92002	5.31417	0.0877002	0.120316	0.104588	0.097485	0.108792	0.110459	TRUE
TRUE	1810013L24Rik	152.597	162.084	150.155	145.013	138.781	154.651	0.896862	0.904544	0.893528	0.888164	0.880119	0.897224	TRUE
TRUE	1810020O05Rik	1.82506	3.23606	2.71281	2.29397	1.67018	3.1072	0.037327	0.0630572	0.056534	0.0499384	0.0318185	0.0640719	TRUE
TRUE	1810024B03Rik	2.13535	3.68956	3.06599	1.74542	1.92704	2.14259	0.0452997	0.0726245	0.0653765	0.0345003	0.0400812	0.0431978	TRUE
TRUE	1810030O07Rik	39.7802	37.5894	38.0824	34.7149	35.1696	33.7536	0.527578	0.502573	0.511271	0.48641	0.487207	0.472711	TRUE
TRUE	1810037I17Rik	33.8957	31.8449	34.7378	32.3299	30.6848	31.8646	0.473074	0.447416	0.481264	0.464376	0.447851	0.456186	TRUE
TRUE	1810055G02Rik	26.9477	26.8946	24.8753	25.7691	25.9578	21.7622	0.405016	0.39755	0.379793	0.396825	0.395883	0.344713	TRUE
TRUE	1810058I24Rik	30.6168	25.4912	26.8994	22.6219	26.5932	22.9394	0.442777	0.382692	0.402624	0.360006	0.402551	0.359281	TRUE
TRUE	2010315B03Rik	22.0242	27.6301	23.7818	20.8876	20.2586	18.9386	0.347684	0.405885	0.367544	0.338117	0.329854	0.30898	TRUE
TRUE	2210016F16Rik	16.8553	13.122	16.0463	14.2231	15.1095	13.5509	0.280641	0.224034	0.267522	0.250997	0.261071	0.234834	TRUE
TRUE	2210016L21Rik	80.5503	92.4695	80.7792	88.1723	86.8059	88.6789	0.754584	0.787563	0.754584	0.777633	0.774879	0.77901	TRUE
TRUE	2210408I21Rik	19.7646	23.8832	20.9481	23.9451	26.6761	21.9759	0.31862	0.363485	0.333986	0.376169	0.403349	0.346597	TRUE
TRUE	2210418O10Rik	15.1232	19.4498	16.3479	15.2905	14.8401	14.6909	0.255273	0.3084	0.271508	0.26484	0.257157	0.250344	TRUE
TRUE	2300009A05Rik	31.8271	39.5359	29.607	38.2305	37.9189	34.1599	0.453867	0.517286	0.430601	0.517721	0.511778	0.477713	TRUE
TRUE	2310009B15Rik	23.6708	27.0624	25.4179	28.0652	24.6039	26.3956	0.368268	0.39958	0.386461	0.420309	0.381822	0.398203	TRUE
TRUE	2310011J03Rik	41.9202	34.3721	41.6656	38.0794	38.9498	38.4145	0.546206	0.471624	0.544176	0.516489	0.521345	0.515184	TRUE
TRUE	2310022A10Rik	39.229	43.3954	42.7306	44.6461	41.5728	41.3914	0.523085	0.550699	0.553671	0.568747	0.543017	0.542147	TRUE
TRUE	2310022B05Rik	114.316	120.688	119.499	118.958	113.684	131.312	0.841052	0.852504	0.852069	0.85004	0.8404	0.869102	TRUE
TRUE	2310030G06Rik	2.57633	3.1413	2.38865	4.11621	4.29237	2.76196	0.0558092	0.0607378	0.0486338	0.0928463	0.0953831	0.0563166	TRUE
TRUE	2310033P09Rik	22.1745	21.0391	22.8941	21.4652	19.034	20.5553	0.349569	0.327245	0.357034	0.344785	0.313619	0.331449	TRUE
TRUE	2310034G01Rik	1.15319	1.28466	1.69652	1.73409	1.64294	1.29816	0.0162354	0.0115967	0.0329057	0.0339929	0.0310212	0.0189172	TRUE
TRUE	2310039H08Rik	7.80079	5.87045	6.77901	6.00526	5.96544	5.75789	0.152352	0.119446	0.136769	0.129956	0.128289	0.118866	TRUE
TRUE	2310057M21Rik	17.4462	22.1871	17.2453	19.8578	17.6853	18.6093	0.289338	0.342611	0.28354	0.325723	0.293107	0.303979	TRUE
TRUE	2310061I04Rik	115.245	125.471	117.099	131.842	132.467	137.497	0.842864	0.859607	0.846996	0.870986	0.871784	0.877437	TRUE
TRUE	2410002F23Rik	55.5546	61.9824	61.7109	47.742	48.8249	56.8177	0.640791	0.67174	0.674784	0.590781	0.597231	0.646952	TRUE
TRUE	2410004B18Rik	39.4264	37.3321	35.7822	37.1097	39.7653	34.5481	0.524679	0.499964	0.490976	0.507574	0.528158	0.480974	TRUE
TRUE	2410004P03Rik	2.70194	3.55628	3.49235	2.90596	2.87924	4.22138	0.0593607	0.0697253	0.0758136	0.0653765	0.0638545	0.0890773	TRUE
TRUE	2510002D24Rik	24.4305	29.1077	25.7035	27.6879	24.8865	21.9373	0.377618	0.420671	0.388998	0.416177	0.384794	0.346235	TRUE
TRUE	2510009E07Rik	85.396	69.9068	84.3221	69.2953	66.3143	72.6205	0.770675	0.706965	0.767413	0.712909	0.697253	0.723853	TRUE
TRUE	2510039O18Rik	55.7416	45.3588	54.618	42.9635	46.3966	44.8402	0.641661	0.565775	0.633181	0.556063	0.579401	0.569399	TRUE
TRUE	2610002M06Rik	65.4047	68.753	62.0116	70.448	63.4196	70.7209	0.692179	0.702327	0.676089	0.71791	0.683337	0.716243	TRUE
TRUE	2610008E11Rik	21.9867	27.0333	21.8785	24.4891	22.443	22.4633	0.346815	0.399217	0.345292	0.382185	0.356019	0.352323	TRUE
TRUE	2610021A01Rik	34.4943	36.8176	36.5035	40.0623	39.7891	45.1462	0.478945	0.495615	0.496702	0.533159	0.528666	0.571139	TRUE
TRUE	2610042L04Rik	2.93106	2.38288	3.38225	2.57844	2.65372	2.85524	0.0647242	0.042473	0.0730594	0.0576212	0.0590708	0.0586359	TRUE
TRUE	2610044O15Rik8	24.6301	29.4992	24.0288	25.5782	27.6949	22.444	0.379575	0.424295	0.370443	0.395231	0.414945	0.351961	TRUE
TRUE	2610507B11Rik	148.669	166.735	148.966	153.041	153.92	153.704	0.892078	0.908458	0.892513	0.896354	0.898094	0.896354	TRUE
TRUE	2700049A03Rik	12.2377	12.7895	11.8544	12.5075	11.2731	11.9663	0.215699	0.219396	0.210915	0.226499	0.208089	0.212003	TRUE
TRUE	2700062C07Rik	37.3826	35.7148	36.5421	36.2179	37.7611	34.3209	0.506052	0.484018	0.496992	0.497499	0.510256	0.479235	TRUE
TRUE	2700097O09Rik	13.3743	16.1834	15.2115	15.8034	12.2894	13.4324	0.232152	0.265203	0.255925	0.272016	0.221715	0.233312	TRUE
TRUE	2810004N23Rik	24.372	20.3948	20.9734	19.4996	19.4159	19.096	0.377038	0.32007	0.334348	0.320215	0.31891	0.311445	TRUE
TRUE	2810021J22Rik	9.05844	10.4179	9.78023	9.60896	10.0496	9.99019	0.171487	0.186272	0.180257	0.186707	0.191201	0.185185	TRUE
TRUE	2810459M11Rik	5.6288	9.24532	6.83847	5.10193	6.77283	8.92128	0.117634	0.170037	0.137566	0.113213	0.142205	0.168587	TRUE
TRUE	2900026A02Rik	15.4461	15.095	13.9992	15.6135	14.2508	13.7422	0.259839	0.250489	0.23998	0.269624	0.249402	0.237443	TRUE
TRUE	3110009E18Rik	4.76532	5.91634	7.04636	6.42649	7.06638	7.86117	0.103356	0.119954	0.14003	0.138001	0.147206	0.153294	TRUE
TRUE	3110021N24Rik	6.45333	9.63491	5.62979	7.62889	7.44263	7.18833	0.130463	0.17569	0.116257	0.157498	0.153657	0.142567	TRUE
TRUE	3110040N11Rik	12.9533	11.0095	12.5686	13.0946	12.4544	13.2254	0.226064	0.195042	0.220338	0.234036	0.223817	0.22976	TRUE
TRUE	3110082I17Rik	13.9111	10.5689	13.3309	9.31126	10.1677	8.64018	0.239327	0.188229	0.231645	0.182431	0.19323	0.164311	TRUE
TRUE	3110082J24Rik	1.7406	1.48109	2.01487	1.89031	1.8314	1.85242	0.0349351	0.0165978	0.0403711	0.0384141	0.0375444	0.035225	TRUE
TRUE	3300002I08Rik	9.54494	8.74484	9.76227	8.78723	9.74296	10.7458	0.178445	0.162717	0.179967	0.173806	0.186562	0.194897	TRUE
TRUE	3830406C13Rik	51.0112	57.1344	52.5326	53.0911	49.9615	51.2927	0.610857	0.643546	0.620642	0.62673	0.604407	0.614191	TRUE
TRUE	4833420G17Rik	27.4442	38.4637	29.5436	16.7947	27.7455	21.6828	0.409799	0.509821	0.429514	0.284845	0.41567	0.34377	TRUE
TRUE	4833439L19Rik	222.127	207.919	220.66	225.55	220.811	220.09	0.941147	0.934406	0.940857	0.940422	0.939914	0.939045	TRUE
TRUE	4921507P07Rik	2.31498	2.34622	1.56988	1.60167	1.4912	1.2618	0.0506632	0.0415308	0.0287019	0.0296441	0.0256578	0.017685	TRUE
TRUE	4921524J17Rik	12.5258	9.43821	12.1283	11.1053	10.98	11.8165	0.219396	0.172574	0.214105	0.207944	0.2049	0.208958	TRUE
TRUE	4930430F08Rik	21.4797	19.6	19.6368	19.7352	22.1136	22.9659	0.340001	0.309777	0.318765	0.323476	0.352468	0.359498	TRUE
TRUE	4930447C04Rik	22.1171	29.891	24.2177	21.3429	25.3001	27.3427	0.348699	0.427919	0.372762	0.343336	0.388128	0.408712	TRUE
TRUE	4930453N24Rik	26.8427	30.8452	28.0105	31.5322	21.2918	30.5127	0.403928	0.437341	0.414365	0.456766	0.342248	0.442053	TRUE
TRUE	4930469K13Rik	1.45549	3.74884	1.46338	2.43658	2.83732	1.23439	0.0266725	0.0737117	0.024933	0.0542872	0.0630572	0.0165978	TRUE
TRUE	4930503L19Rik	17.0656	21.6823	19.1503	20.4448	20.116	20.8788	0.28354	0.336233	0.311734	0.333116	0.327607	0.335653	TRUE
TRUE	4930505A04Rik	1.32559	1.76034	1.02416	1.37537	1.83334	1.13084	0.0222512	0.024933	0.0117417	0.0226136	0.0376169	0.0133362	TRUE
TRUE	4930522L14Rik	4.95	4.66676	4.79767	3.71409	3.99176	4.47027	0.106762	0.0933536	0.103138	0.0834964	0.0880626	0.0943683	TRUE
TRUE	4930556J24Rik	1.73427	2.07935	2.16734	1.28244	1.76568	0.995034	0.0347177	0.0345727	0.0440676	0.0197869	0.035225	0.00934986	TRUE
TRUE	4930563E22Rik	2.8855	5.49039	3.8905	2.97972	4.61609	3.61072	0.0632746	0.111546	0.0847286	0.0679133	0.102486	0.0763209	TRUE
TRUE	4930579G24Rik	6.46877	5.04959	5.38136	5.87338	5.92137	6.10769	0.130753	0.101399	0.112851	0.128434	0.127491	0.125245	TRUE
TRUE	4930590J08Rik	8.45435	11.9732	7.33291	10.3175	10.5867	9.72184	0.162644	0.208524	0.144524	0.196637	0.199391	0.181561	TRUE
TRUE	4931406C07Rik	51.2647	49.5934	51.1626	36.9239	41.4788	40.5099	0.613177	0.597666	0.610785	0.506125	0.542074	0.534754	TRUE
TRUE	4931414P19Rik	4.81409	3.80562	5.04607	4.52652	4.30377	2.96673	0.104443	0.0753787	0.106907	0.101109	0.0956005	0.0616076	TRUE
TRUE	4931428F04Rik	14.8643	18.1186	15.3005	17.7054	20.2295	19.7731	0.252084	0.290498	0.257012	0.297094	0.329564	0.319562	TRUE
TRUE	4932438A13Rik	76.613	88.9383	73.7796	73.7565	78.0391	77.7551	0.739799	0.776618	0.728057	0.731753	0.744292	0.74248	TRUE
TRUE	4932438H23Rik	2.94781	3.86052	2.77015	1.68748	1.55976	2.8826	0.0655215	0.0767558	0.0579836	0.0331956	0.0280496	0.0592158	TRUE
TRUE	4933405O20Rik	1.38524	1.60029	1.50367	1.62088	2.00446	1.50538	0.0241357	0.0202218	0.0262376	0.029934	0.0426904	0.0255128	TRUE
TRUE	4933407L21Rik	1.07845	2.62878	2.29194	1.97793	2.41641	1.51473	0.0136986	0.0481989	0.0465319	0.0414583	0.0538523	0.0258027	TRUE
TRUE	4933427D14Rik	13.3688	19.4428	10.0912	11.9487	10.1328	13.1978	0.231862	0.30811	0.184895	0.22012	0.192506	0.22947	TRUE
TRUE	4933430I17Rik	2.20329	2.54085	1.89578	2.12409	1.68164	2.37703	0.0471117	0.046097	0.0372545	0.0452272	0.0320359	0.0485613	TRUE
TRUE	4933434E20Rik	109.748	110.144	117.752	84.9781	105.263	110.111	0.833007	0.832355	0.848663	0.768573	0.823657	0.8325	TRUE
TRUE	5031439G07Rik	125.947	130.522	122.2	118.347	122.187	119.354	0.861927	0.867218	0.85707	0.84888	0.855693	0.849098	TRUE
TRUE	5430403G16Rik	2.23429	2.33408	2.57956	1.63921	1.79691	1.78349	0.0483438	0.0413133	0.0532	0.0307313	0.0364572	0.0327607	TRUE
TRUE	5730409E04Rik	111.142	126.81	113.894	128.489	127.163	127.716	0.835399	0.861492	0.841632	0.864971	0.863304	0.863304	TRUE
TRUE	5730455P16Rik	61.3721	72.2754	62.5467	64.7968	65.8344	64.1177	0.673915	0.71762	0.678336	0.69189	0.694571	0.686671	TRUE
TRUE	5730480H06Rik	17.2288	15.7004	18.2428	16.4619	13.5734	16.5167	0.286077	0.258752	0.298978	0.280641	0.240487	0.276727	TRUE
TRUE	5730507C01Rik	2.59398	5.08705	3.9677	5.79195	4.76382	5.27337	0.0562441	0.102269	0.0864681	0.127129	0.105313	0.110096	TRUE
TRUE	5730522E02Rik	3.33776	4.93587	4.80589	3.38626	3.71807	2.10776	0.0734942	0.0995144	0.103283	0.0767558	0.0827716	0.0414583	TRUE
TRUE	6030458C11Rik	38.34	31.7519	35.7313	31.7511	32.4154	31.7166	0.514822	0.446474	0.490396	0.45865	0.464739	0.454157	TRUE
TRUE	6330403K07Rik	174.293	184.526	174.874	199.857	182.941	200.331	0.916359	0.921577	0.917228	0.929695	0.921215	0.92955	TRUE
TRUE	6330411D24Rik	12.684	19.6206	14.2927	17.6256	15.245	20.3586	0.22128	0.310357	0.243676	0.295716	0.262303	0.328332	TRUE
TRUE	6430548M08Rik	149.772	178.237	148.035	178.249	167.606	173.975	0.893673	0.917301	0.891861	0.916794	0.909763	0.914547	TRUE
TRUE	6430571L13Rik	8.56466	13.4536	8.98858	8.36312	9.41232	9.89324	0.164311	0.228673	0.16895	0.167138	0.181054	0.183953	TRUE
TRUE	6430628N08Rik	1.417	2.21855	0	1.41698	0.783519	0	0.0253678	0.0384141	0.00192071	0.0241357	0.00507357	0.00326158	TRUE
TRUE	6720489N17Rik	12.305	14.646	10.9301	12.1431	9.28694	10.2816	0.216496	0.244618	0.196492	0.222585	0.179459	0.189099	TRUE
TRUE	6820408C15Rik	2.67348	2.87671	1.74363	2.3266	2.24775	2.07947	0.058346	0.0544321	0.0342103	0.0511705	0.049431	0.0405885	TRUE
TRUE	8030462N17Rik	85.8441	92.6375	86.3092	96.5892	90.6122	99.8777	0.772124	0.787925	0.774516	0.801696	0.785823	0.808727	TRUE
TRUE	9030025P20Rik	12.1591	18.1798	12.9779	14.0095	12.33	13.116	0.214612	0.291295	0.225339	0.247228	0.222077	0.227803	TRUE
TRUE	9030624G23Rik	5.06893	5.6337	4.07603	6.54199	6.05329	7.10186	0.108647	0.114155	0.0888599	0.140538	0.130246	0.14061	TRUE
TRUE	9130019O22Rik	6.90959	6.57212	6.16852	5.36401	6.17808	5.82518	0.138581	0.130463	0.125679	0.118504	0.131913	0.120099	TRUE
TRUE	9130023H24Rik	12.9534	12.2974	14.0579	10.573	9.40674	9.39621	0.226136	0.213017	0.240777	0.200188	0.180981	0.17714	TRUE
TRUE	9130401M01Rik	29.9925	29.7192	30.8834	30.7921	31.8251	26.8585	0.435674	0.426107	0.443067	0.449446	0.459448	0.403638	TRUE
TRUE	9330159F19Rik	56.7631	67.7865	55.2524	64.9268	64.7086	71.7066	0.647677	0.698485	0.636515	0.692542	0.689135	0.720012	TRUE
TRUE	9430015G10Rik	13.203	19.2817	15.5732	16.7494	16.4549	15.4312	0.22976	0.306226	0.261071	0.28441	0.278249	0.260926	TRUE
TRUE	9430038I01Rik	8.23536	7.53934	7.16929	5.37859	5.16109	5.62275	0.159382	0.146191	0.14206	0.118794	0.11343	0.116257	TRUE
TRUE	9530068E07Rik	127.107	119.199	130.565	115.742	115.004	120.606	0.863666	0.850112	0.870044	0.843517	0.843227	0.851852	TRUE
TRUE	9530077C05Rik	10.9834	14.0852	10.4701	14.7905	15.1279	13.654	0.198014	0.237298	0.189606	0.259114	0.261434	0.235993	TRUE
TRUE	9930012K11Rik	4.21594	3.49001	3.46314	2.56964	3.65348	3.12853	0.0919765	0.0681308	0.0750888	0.0574038	0.081322	0.0650141	TRUE
TRUE	9930021J03Rik	50.2681	52.7549	51.4628	51.9177	49.8276	61.5293	0.606291	0.616946	0.612742	0.618178	0.603682	0.672465	TRUE
TRUE	9930104L06Rik	16.7698	18.8308	17.7801	15.5937	17.7919	15.9798	0.279698	0.30021	0.291078	0.269116	0.295064	0.269189	TRUE
TRUE	9930111J21Rik1	49.3337	27.2093	49.6446	32.6683	32.88	28.8496	0.599551	0.401537	0.600855	0.46829	0.469015	0.425237	TRUE
TRUE	9930111J21Rik2	50.6475	28.4181	52.1617	32.7871	33.504	28.4783	0.608611	0.413931	0.617888	0.46945	0.474089	0.420526	TRUE
TRUE	A030005L19Rik	0.907723	0.850336	0.779769	0	1.02244	0	0.00934986	0.00304414	0.00536348	0.00326158	0.0113068	0.00326158	TRUE
TRUE	A130010J15Rik	12.2732	11.3745	12.7553	9.55619	9.4311	9.12367	0.216279	0.200188	0.222585	0.18562	0.181416	0.171632	TRUE
TRUE	A2m	35.3221	45.5885	34.5239	30.9485	28.8124	44.0907	0.487207	0.568095	0.479307	0.450968	0.426904	0.563891	TRUE
TRUE	A2ml1	25.6443	30.0933	25.8506	35.9015	29.215	34.129	0.390302	0.429731	0.390955	0.494818	0.431398	0.47735	TRUE
TRUE	A430005L14Rik	50.5163	44.4387	47.9217	45.9048	48.6247	45.9328	0.608031	0.558527	0.588461	0.577879	0.595999	0.577589	TRUE
TRUE	A430033K04Rik	20.9051	21.4158	17.7004	17.464	19.2054	18.7971	0.333696	0.332536	0.29028	0.293687	0.316156	0.306371	TRUE
TRUE	A4galt	13.7618	5.89312	10.2802	4.87391	5.49264	8.49257	0.236936	0.119591	0.187577	0.108502	0.120171	0.161702	TRUE
TRUE	A630089N07Rik	7.22003	8.33305	3.39504	8.31259	8.87713	6.4374	0.143437	0.157136	0.0734942	0.166268	0.173733	0.130246	TRUE
TRUE	A730046J19Rik	4.47104	5.05208	4.4395	5.10463	4.23811	6.55791	0.0965427	0.101544	0.0963978	0.113358	0.0944408	0.132493	TRUE
TRUE	A830018L16Rik	38.5709	44.4629	39.5149	46.1901	39.7574	47.5968	0.517214	0.558817	0.524897	0.580126	0.528086	0.589621	TRUE
TRUE	A930003A15Rik	0.698115	0.786067	0.836928	0	0	0.976098	0.00463869	0.00217439	0.00695803	0.00326158	0.00242806	0.00869754	TRUE
TRUE	A930007A09Rik	4.64361	4.57101	4.08482	3.77385	3.4395	3.85604	0.100819	0.0910343	0.0892223	0.084946	0.0764659	0.0816844	TRUE
TRUE	A930017K11Rik	3.43847	3.58859	3.47155	4.36381	3.20159	2.77965	0.0752337	0.0703051	0.0754512	0.0976299	0.0713923	0.0568964	TRUE
TRUE	AA467197	1.05086	1.65408	1.33974	1.0389	1.87449	0	0.0127564	0.0215989	0.0215264	0.0108719	0.0387041	0.00326158	TRUE
TRUE	AA986860	6.91262	7.13153	6.54884	6.49349	6.49925	7.16083	0.138653	0.139523	0.132493	0.139306	0.137494	0.141987	TRUE
TRUE	Aaas	23.8202	26.1905	25.6083	25.8819	24.8554	25.2096	0.370153	0.389432	0.387983	0.397913	0.384431	0.386171	TRUE
TRUE	Aacs	33.1963	36.5763	32.516	29.8141	30.7293	30.1537	0.466261	0.493513	0.46039	0.439733	0.448503	0.438501	TRUE
TRUE	Aagab	30.0834	28.7124	29.3673	29.6821	31.7933	26.191	0.436472	0.417192	0.427267	0.438066	0.459158	0.396535	TRUE
TRUE	Aak1	108.763	133.331	110.437	131.198	130.585	130.737	0.831123	0.871421	0.834312	0.869754	0.868957	0.867942	TRUE
TRUE	Aamdc	24.0051	24.4651	26.6186	29.4063	25.9252	24.194	0.372037	0.37066	0.399072	0.434805	0.395376	0.374429	TRUE
TRUE	Aamp	150.542	135.495	154.341	148.136	154.239	147.047	0.89447	0.873813	0.898529	0.891426	0.898674	0.889686	TRUE
TRUE	Aar2	41.1551	40.7323	37.1673	37.8408	41.0464	38.9794	0.539393	0.527796	0.502428	0.514242	0.53874	0.52062	TRUE
TRUE	Aard	26.3771	30.8522	30.7122	29.1303	30.9688	32.4653	0.398203	0.437414	0.44169	0.431761	0.450678	0.461332	TRUE
TRUE	Aars	92.1533	89.7179	86.0453	90.5868	91.2468	86.241	0.791549	0.779082	0.773574	0.784881	0.787852	0.770312	TRUE
TRUE	Aars2	9.85908	12.6302	9.59295	11.9702	13.1657	9.96903	0.182503	0.217294	0.17714	0.22041	0.235558	0.18504	TRUE
TRUE	Aarsd1	32.5003	33.0082	26.8636	32.0243	27.3388	22.2515	0.459738	0.458216	0.402044	0.461115	0.410669	0.349424	TRUE
TRUE	Aasdh	10.6479	17.1144	12.0134	13.953	14.4424	12.1447	0.192506	0.276292	0.213017	0.246358	0.251939	0.215047	TRUE
TRUE	Aasdhppt	42.6689	43.3991	40.5553	42.4053	42.0375	43.8974	0.552366	0.550772	0.534174	0.552004	0.546133	0.561861	TRUE
TRUE	Aass	1.78042	2.16205	1.87742	1.95829	1.49849	2.31385	0.0358774	0.0371095	0.0369646	0.040661	0.0260926	0.0470392	TRUE
TRUE	Aatf	20.8452	24.3607	20.9824	23.1791	19.46	24.7167	0.333116	0.369066	0.334421	0.367181	0.319707	0.379865	TRUE
TRUE	Aatk	269.058	290.522	255.891	269.684	267.365	280.234	0.956585	0.960789	0.952961	0.954773	0.954845	0.958614	TRUE
TRUE	Abat	330.208	388.849	333.837	384.02	371.636	394.322	0.968471	0.976879	0.969341	0.975212	0.973907	0.977169	TRUE
TRUE	Abca1	51.6937	45.1875	49.6172	45.0382	42.0258	47.9593	0.615569	0.564181	0.600565	0.572008	0.545988	0.592085	TRUE
TRUE	Abca2	311.179	353.05	291.456	314.757	311.282	335.596	0.964847	0.97311	0.961006	0.964775	0.964123	0.968544	TRUE
TRUE	Abca3	74.5212	90.1982	74.1893	80.5985	80.6508	83.7654	0.731463	0.780749	0.730811	0.754367	0.753715	0.763064	TRUE
TRUE	Abca5	49.8637	64.2803	47.8941	55.3777	53.0287	55.5858	0.602957	0.684134	0.588389	0.641734	0.623976	0.640502	TRUE
TRUE	Abca6	6.95153	7.77183	5.81677	6.64505	5.87389	6.56499	0.139378	0.14909	0.120099	0.141697	0.126839	0.132638	TRUE
TRUE	Abca7	18.1872	21.6316	17.062	19.699	20.0295	18.9819	0.299558	0.335798	0.281148	0.323259	0.326955	0.309633	TRUE
TRUE	Abca8a	34.2148	17.9296	26.8665	19.6386	13.9746	22.4072	0.476118	0.287889	0.402189	0.321809	0.246285	0.351453	TRUE
TRUE	Abca8b	10.4441	13.4101	10.8132	10.0037	10.9183	10.887	0.190114	0.228238	0.195187	0.191853	0.204102	0.196999	TRUE
TRUE	Abca9	135.672	81.5772	121.495	101.014	105.892	90.1883	0.87577	0.752627	0.855766	0.812785	0.824889	0.782924	TRUE
TRUE	Abcb10	28.1739	30.1267	26.3937	25.295	25.4147	23.8736	0.417844	0.429949	0.396246	0.391389	0.38936	0.371095	TRUE
TRUE	Abcb1a	12.5111	8.52667	16.6618	9.40464	8.05238	16.3996	0.219033	0.159962	0.276147	0.183156	0.161702	0.274987	TRUE
TRUE	Abcb1b	10.1162	9.14435	11.1517	7.08347	7.3638	7.19656	0.186272	0.16924	0.200188	0.148293	0.152352	0.142857	TRUE
TRUE	Abcb4	13.8353	10.3088	14.2374	10.0456	10.8217	9.13571	0.23795	0.184315	0.243096	0.192361	0.202653	0.172066	TRUE
TRUE	Abcb6	6.94447	6.59444	5.68925	6.9006	5.77955	5.03527	0.139306	0.131043	0.117489	0.145539	0.125535	0.106545	TRUE
TRUE	Abcb7	48.9871	52.6471	46.9299	50.1043	49.286	48.693	0.597449	0.616076	0.581576	0.607088	0.599696	0.596724	TRUE
TRUE	Abcb8	47.7962	46.7164	42.4942	45.0647	42.4706	49.4982	0.588969	0.57556	0.551497	0.572371	0.549975	0.601942	TRUE
TRUE	Abcb9	29.064	37.8021	29.712	33.8741	35.9172	33.4094	0.426759	0.503588	0.431326	0.47851	0.493078	0.469377	TRUE
TRUE	Abcc1	22.6294	23.6548	22.0229	20.4332	21.0614	19.5283	0.355077	0.360803	0.347249	0.332898	0.339712	0.316663	TRUE
TRUE	Abcc10	7.42733	11.4653	7.26236	7.85725	9.75938	8.91393	0.146771	0.201421	0.143582	0.160325	0.186852	0.16837	TRUE
TRUE	Abcc12	0.871011	0.938879	1.12383	0	0	0	0.00855258	0.00492861	0.0147133	0.00326158	0.00242806	0.00326158	TRUE
TRUE	Abcc4	9.6136	8.75503	9.66917	8.78149	7.84504	10.9889	0.179097	0.163079	0.178372	0.173661	0.15902	0.198304	TRUE
TRUE	Abcc5	113.278	160.634	109.194	141.089	158.568	147.81	0.838878	0.903095	0.83221	0.88338	0.90208	0.890556	TRUE
TRUE	Abcc8	18.0515	26.7839	18.3066	18.6287	21.5938	23.0024	0.297528	0.396318	0.299703	0.30927	0.34609	0.360078	TRUE
TRUE	Abcc9	7.49794	6.57692	8.05888	4.89395	4.80255	8.02014	0.148221	0.130608	0.155831	0.109082	0.106327	0.155686	TRUE
TRUE	Abcd1	44.6904	33.089	46.8083	36.1417	36.0596	32.6647	0.56795	0.458723	0.580633	0.496992	0.49431	0.463072	TRUE
TRUE	Abcd2	56.3076	56.7964	58.1468	57.3693	59.4476	52.7541	0.645358	0.641444	0.654055	0.652606	0.662753	0.622382	TRUE
TRUE	Abcd3	79.3866	81.0142	78.935	73.9273	74.3638	80.6094	0.750236	0.750815	0.747264	0.731898	0.730739	0.753787	TRUE
TRUE	Abcd4	14.6022	17.0401	13.0227	11.6723	14.0939	12.7432	0.24817	0.275567	0.226426	0.215844	0.248025	0.223237	TRUE
TRUE	Abce1	117.798	120.511	120.056	116.688	119.486	124.065	0.847865	0.851997	0.852939	0.845619	0.851997	0.85736	TRUE
TRUE	Abcf1	64.4753	61.1492	64.5524	60.1935	62.4706	62.2629	0.688048	0.667174	0.688193	0.670073	0.678046	0.676741	TRUE
TRUE	Abcf2	105.342	102.076	100.294	104.847	110.808	104.655	0.824745	0.812351	0.812278	0.823295	0.834529	0.821048	TRUE
TRUE	Abcf3	64.8343	76.3641	69.0086	72.0216	74.2659	75.4727	0.689788	0.733783	0.706893	0.724505	0.730231	0.735015	TRUE
TRUE	Abcg1	86.5964	79.2365	76.6045	83.028	80.2843	88.0638	0.774951	0.74451	0.740306	0.762412	0.7527	0.776183	TRUE
TRUE	Abcg2	16.619	13.3636	20.4473	16.1459	13.3095	15.0275	0.276437	0.227441	0.328405	0.276799	0.237225	0.254838	TRUE
TRUE	Abcg4	54.9262	71.7049	52.9917	71.3293	69.7375	62.8855	0.637168	0.715445	0.623106	0.721679	0.712329	0.679351	TRUE
TRUE	Abhd1	1.32095	1.24406	0.813221	1.08713	0.968958	1.48716	0.0221787	0.0108719	0.00623324	0.0128289	0.00971226	0.024788	TRUE
TRUE	Abhd10	37.0112	39.719	35.9941	38.6905	37.46	39.5874	0.502066	0.519316	0.492716	0.522215	0.507647	0.526781	TRUE
TRUE	Abhd11	30.1298	27.5405	28.4466	29.1018	31.5261	28.8276	0.437341	0.404798	0.418497	0.431398	0.456693	0.424585	TRUE
TRUE	Abhd12	553.218	515.902	564.117	524.692	543.608	518.047	0.989128	0.987316	0.989635	0.986664	0.988113	0.986736	TRUE
TRUE	Abhd13	30.2451	31.9807	31.6384	28.624	26.6756	27.4156	0.438501	0.449083	0.449953	0.426614	0.403276	0.409074	TRUE
TRUE	Abhd14b	21.3229	22.8185	21.8572	17.4624	18.6187	17.8291	0.337972	0.350439	0.344785	0.293542	0.307386	0.29347	TRUE
TRUE	Abhd15	32.9871	18.0346	27.3143	17.0434	18.7178	15.607	0.464376	0.289338	0.407045	0.288686	0.309053	0.263608	TRUE
TRUE	Abhd16a	84.9444	103.489	84.1031	93.2221	85.7318	82.2613	0.769515	0.816192	0.766616	0.792564	0.771327	0.759078	TRUE
TRUE	Abhd17a	209.232	219.132	208.208	217.508	227.566	217.284	0.936508	0.93919	0.935711	0.93803	0.941944	0.93774	TRUE
TRUE	Abhd17b	82.9957	82.2927	82.0677	84.4617	78.47	83.8842	0.763137	0.754947	0.759658	0.767413	0.745887	0.763354	TRUE
TRUE	Abhd17c	64.0589	49.9812	61.6607	50.4612	53.6781	46.8707	0.686454	0.600275	0.674494	0.609553	0.628035	0.584402	TRUE
TRUE	Abhd18	17.47	23.387	18.1298	18.813	18.5498	19.3862	0.289701	0.357686	0.297311	0.311517	0.305791	0.314634	TRUE
TRUE	Abhd2	76.0224	75.4285	76.2936	66.4903	63.7838	77.4471	0.738131	0.729724	0.739074	0.699355	0.684714	0.741103	TRUE
TRUE	Abhd3	33.5278	44.0044	33.1319	42.2166	36.3999	39.6544	0.469305	0.555845	0.466333	0.550917	0.497499	0.527289	TRUE
TRUE	Abhd4	219.134	179.271	211.35	181.878	177.692	201.347	0.940204	0.917808	0.937378	0.919113	0.917591	0.930202	TRUE
TRUE	Abhd5	42.2295	33.1925	38.3969	36.3678	32.0087	34.9124	0.548887	0.45981	0.51504	0.499311	0.461405	0.484381	TRUE
TRUE	Abhd6	71.6573	74.8653	73.8128	78.3853	80.1546	84.0107	0.719939	0.727115	0.728419	0.747481	0.751903	0.763717	TRUE
TRUE	Abhd8	121.632	141.875	122.161	142.284	156.79	129.476	0.855403	0.882511	0.856925	0.88454	0.900631	0.865768	TRUE
TRUE	Abi1	127.84	104.366	121.975	117.863	123.744	118.133	0.865478	0.818874	0.856418	0.8483	0.858013	0.846996	TRUE
TRUE	Abi2	186.632	225.521	205.909	231.484	178.095	180.503	0.924549	0.942451	0.934551	0.943321	0.918171	0.918895	TRUE
TRUE	Abi3	130.474	100.44	134.268	121.777	132.443	89.4932	0.869682	0.807857	0.874321	0.854679	0.871639	0.781402	TRUE
TRUE	Abi3bp	3.63689	4.58545	2.81881	3.52113	2.39636	2.60785	0.0792926	0.0913242	0.0592158	0.0799449	0.0533449	0.053055	TRUE
TRUE	Abitram	29.9822	30.3947	27.7834	27.7894	25.6352	29.4189	0.435602	0.433065	0.411829	0.41683	0.391969	0.431761	TRUE
TRUE	Abl1	118.438	103.061	111.484	90.6978	97.2456	96.3403	0.848735	0.81496	0.836559	0.785533	0.802783	0.799304	TRUE
TRUE	Abl2	41.3343	42.7618	41.7702	40.93	35.6206	33.0865	0.54077	0.544031	0.545626	0.540842	0.491266	0.466551	TRUE
TRUE	Ablim1	68.6608	84.5476	79.2614	77.2045	80.4864	91.6929	0.706023	0.764079	0.749148	0.742915	0.753207	0.786765	TRUE
TRUE	Ablim2	123.314	159.132	130.674	137.356	140.885	148.888	0.85794	0.901138	0.870262	0.8778	0.882583	0.891426	TRUE
TRUE	Ablim3	16.7727	23.5996	17.24	23.5702	22.2365	21.2096	0.279916	0.360151	0.283395	0.371892	0.353845	0.339784	TRUE
TRUE	Abr	242.006	270.472	232.609	271.156	276.342	268.775	0.948757	0.956367	0.945858	0.954918	0.956947	0.955063	TRUE
TRUE	Abracl	43.7715	36.9111	46.8185	35.8596	41.869	39.9003	0.561354	0.49634	0.580706	0.49431	0.544466	0.52939	TRUE
TRUE	Abraxas1	19.8499	20.3965	16.8488	19.4717	18.5752	18.986	0.32007	0.320215	0.278974	0.319562	0.306298	0.309705	TRUE
TRUE	Abraxas2	46.6439	42.9975	50.4256	42.9253	43.3228	41.6793	0.582373	0.546568	0.605929	0.555556	0.556063	0.544974	TRUE
TRUE	Abt1	8.70479	9.26465	8.76796	8.5772	8.54653	9.13306	0.166123	0.170327	0.165833	0.170399	0.168442	0.171776	TRUE
TRUE	Abtb1	19.1426	18.348	20.1644	16.2368	17.5337	14.636	0.312097	0.293687	0.325216	0.277959	0.29144	0.249547	TRUE
TRUE	Abtb2	24.5142	24.6764	23.512	23.6596	22.7763	24.5736	0.378633	0.372907	0.364355	0.372472	0.359643	0.378706	TRUE
TRUE	Acaa1a	47.162	47.0013	50.9894	40.1237	41.2886	41.3739	0.58491	0.578387	0.60977	0.533594	0.540552	0.542002	TRUE
TRUE	Acaa1b	4.86977	4.28728	4.81318	5.01185	4.20296	4.84772	0.105168	0.0853809	0.103428	0.111039	0.0937885	0.102486	TRUE
TRUE	Acaa2	30.3909	23.4337	27.7928	23.1353	25.6502	21.5045	0.439806	0.357976	0.412046	0.366529	0.392114	0.342393	TRUE
TRUE	Acaca	98.056	103.527	85.3404	90.3446	97.1291	96.0455	0.806335	0.816482	0.7714	0.784083	0.802493	0.798507	TRUE
TRUE	Acacb	6.73597	6.41493	6.01179	4.49127	4.51853	4.98706	0.135392	0.128289	0.123288	0.100312	0.100167	0.105458	TRUE
TRUE	Acad10	3.83751	4.17457	2.87164	2.85037	2.59547	1.61231	0.0837863	0.0837139	0.0604479	0.0642893	0.0580561	0.0285569	TRUE
TRUE	Acad11	40.1077	40.2722	40.8287	39.0694	37.6714	43.2946	0.529825	0.523882	0.537363	0.525622	0.509531	0.557223	TRUE
TRUE	Acad12	5.04523	4.26052	4.46724	5.14437	5.0993	5.18557	0.108212	0.0848735	0.0967602	0.114155	0.112561	0.108574	TRUE
TRUE	Acad8	21.1044	21.1112	19.2121	17.8049	17.65	20.5244	0.336088	0.32797	0.313257	0.298326	0.292672	0.331231	TRUE
TRUE	Acad9	38.3048	53.9801	41.6433	46.3953	45.5964	44.6965	0.51446	0.624846	0.543886	0.581648	0.573603	0.568095	TRUE
TRUE	Acadl	74.9021	71.4752	73.4793	59.9628	62.9051	65.048	0.733203	0.714358	0.72726	0.668769	0.680293	0.6916	TRUE
TRUE	Acadm	38.7035	36.7159	40.1194	31.9907	36.6109	31.7888	0.518736	0.494745	0.530188	0.460607	0.499601	0.455461	TRUE
TRUE	Acads	43.5036	28.7938	41.6837	30.9084	34.376	29.7401	0.559252	0.417844	0.544466	0.45046	0.480902	0.43495	TRUE
TRUE	Acadsb	43.3436	49.4122	43.5876	48.5239	44.3545	46.8237	0.557368	0.596434	0.559397	0.595782	0.564253	0.58404	TRUE
TRUE	Acadvl	42.783	47.0469	42.7259	44.1948	45.5717	41.6102	0.553381	0.578894	0.553526	0.56505	0.573168	0.544466	TRUE
TRUE	Acan	12.9082	21.4566	15.4121	20.4803	20.1614	19.4064	0.225121	0.333261	0.258752	0.333623	0.328622	0.315141	TRUE
TRUE	Acap2	140.083	136.983	149.864	119.208	119.463	126.314	0.881713	0.87606	0.893093	0.850475	0.851852	0.861637	TRUE
TRUE	Acap3	28.1933	32.0472	26.4077	29.2285	31.8159	31.3237	0.417989	0.449518	0.396463	0.432848	0.459303	0.449735	TRUE
TRUE	Acat1	58.7298	59.8051	56.4187	51.8281	59.2935	57.4274	0.659346	0.658984	0.644126	0.617453	0.662173	0.650794	TRUE
TRUE	Acat2	99.2842	116.094	103.593	97.6347	103.229	94.5044	0.810104	0.844242	0.820251	0.804015	0.818149	0.793723	TRUE
TRUE	Acat3	17.5571	21.1627	18.9687	18.8678	18.0873	19.2419	0.291005	0.329057	0.309343	0.312097	0.299413	0.312822	TRUE
TRUE	Acbd3	72.872	72.653	76.4816	71.4528	70.3194	74.5628	0.724215	0.719214	0.739871	0.722114	0.715155	0.731246	TRUE
TRUE	Acbd5	103.254	101	105.715	100.873	101.828	100.906	0.820396	0.809524	0.825252	0.81264	0.814235	0.811118	TRUE
TRUE	Acbd6	27.4785	28.6012	26.6347	28.5163	30.7189	28.8087	0.410307	0.415888	0.399217	0.42531	0.448358	0.424295	TRUE
TRUE	Acbd7	1.51016	1.63616	1.04493	1.01623	0	2.3894	0.0279771	0.021164	0.0123215	0.0103646	0.00242806	0.0487787	TRUE
TRUE	Accs	11.787	9.79051	11.5466	8.7313	8.68237	7.08519	0.209466	0.177865	0.206857	0.172864	0.170617	0.140393	TRUE
TRUE	Acd	37.6828	39.2176	40.2549	41.6039	42.0096	42.3106	0.508806	0.514822	0.532072	0.545916	0.545553	0.549395	TRUE
TRUE	Ace	18.6794	24.0074	20.3923	22.5726	23.0146	21.7338	0.305574	0.364717	0.327897	0.359064	0.362253	0.344423	TRUE
TRUE	Acer2	11.6074	9.14717	10.1517	8.09218	7.28622	11.9348	0.206132	0.169312	0.185693	0.163151	0.151265	0.211459	TRUE
TRUE	Acer3	29.3143	30.6043	29.9206	28.1543	25.7915	22.5125	0.429586	0.435385	0.433065	0.421323	0.393564	0.353048	TRUE
TRUE	Ache	170.814	211.829	168.469	197.649	193.183	188.341	0.913677	0.93629	0.912735	0.928825	0.927665	0.922954	TRUE
TRUE	Acin1	140.777	153.306	130.4	146.69	154.817	156.348	0.882511	0.895557	0.869609	0.890266	0.899326	0.898891	TRUE
TRUE	Ackr1	93.6137	122.461	89.3383	109.176	99.2265	105.89	0.79481	0.854968	0.783214	0.831558	0.808292	0.823657	TRUE
TRUE	Ackr3	8.22528	7.29047	7.41526	6.1734	6.01044	8.97086	0.159093	0.14206	0.145829	0.132855	0.129376	0.169167	TRUE
TRUE	Acly	361.689	359.215	347.483	372.271	378.372	369.943	0.973328	0.973907	0.971805	0.9734	0.974705	0.973907	TRUE
TRUE	Aco1	40.3392	35.1498	36.8028	34.8944	37.3505	32.6082	0.532072	0.479235	0.499311	0.48728	0.506704	0.462637	TRUE
TRUE	Aco2	391.291	447.949	393.153	432.11	432.786	425.654	0.977241	0.982098	0.976879	0.979923	0.980068	0.979851	TRUE
TRUE	Acot1	15.5613	13.5598	15.046	14.2817	13.0084	16.948	0.261071	0.230195	0.253026	0.251721	0.233022	0.282018	TRUE
TRUE	Acot11	41.9895	51.6416	43.5489	45.1217	44.4224	51.586	0.546858	0.609625	0.559035	0.572588	0.564905	0.615424	TRUE
TRUE	Acot13	99.6287	108.616	101.491	116.249	111.146	104.435	0.810828	0.828803	0.814525	0.844676	0.835471	0.820396	TRUE
TRUE	Acot2	22.2673	18.8125	22.4978	17.6334	18.9272	22.211	0.350873	0.300065	0.353193	0.295789	0.311589	0.348989	TRUE
TRUE	Acot3	1.16599	1.92312	1.44751	1.36565	1.05358	1.15407	0.0168152	0.029934	0.0247155	0.0223962	0.012539	0.0139161	TRUE
TRUE	Acot5	0	1.43724	0.799024	1.39656	1.52774	0	0.00195695	0.0155106	0.00579836	0.0235558	0.0272523	0.00326158	TRUE
TRUE	Acot6	12.9169	12.5311	14.3916	9.47546	9.29687	11.886	0.225194	0.215772	0.244981	0.184605	0.179677	0.21077	TRUE
TRUE	Acot7	336.634	356.136	317.022	369.888	367.329	359.997	0.969486	0.973617	0.966152	0.973038	0.973328	0.97282	TRUE
TRUE	Acot8	20.1178	23.8473	18.8844	19.4909	19.9097	22.8721	0.323766	0.363195	0.307821	0.319852	0.325506	0.358194	TRUE
TRUE	Acot9	35.0508	33.4365	38.1041	33.3158	37.2921	34.4192	0.484163	0.462927	0.511778	0.473074	0.506269	0.480322	TRUE
TRUE	Acox1	144.73	142.262	144.185	140.301	144.449	150.206	0.887947	0.883091	0.886425	0.882801	0.887512	0.893093	TRUE
TRUE	Acox3	86.7013	73.9263	82.6043	67.5904	71.0823	62.1563	0.775313	0.723708	0.761397	0.705443	0.71849	0.675872	TRUE
TRUE	Acp1	55.0126	58.9657	51.0213	57.8612	55.9884	53.0071	0.637385	0.654273	0.61006	0.65536	0.642314	0.624194	TRUE
TRUE	Acp2	111.757	92.2722	117.27	95.1455	98.4256	93.0797	0.836631	0.787128	0.847431	0.797202	0.805972	0.789737	TRUE
TRUE	Acp6	20.6062	26.2879	22.462	25.9534	25.6983	24.0201	0.330362	0.390592	0.352613	0.398927	0.392549	0.372835	TRUE
TRUE	Acp7	2.22641	1.79826	1.50114	1.88214	1.82712	1.48631	0.047909	0.0265275	0.0261651	0.0381967	0.0372545	0.024643	TRUE
TRUE	Acpp	0.796139	1.00343	0	0	0.81765	0	0.00630572	0.00645068	0.00192071	0.00326158	0.00579836	0.00326158	TRUE
TRUE	Acr	1.98379	3.66378	1.8327	1.10686	1.79444	2.12909	0.0414583	0.0718272	0.0359498	0.0134087	0.0363847	0.042618	TRUE
TRUE	Acrbp	4.71839	4.64102	2.36166	2.19564	5.76208	3.47763	0.102486	0.0926288	0.0482714	0.0469667	0.125245	0.0732043	TRUE
TRUE	Acsbg1	163.331	187.876	161.893	153.676	157.71	183.018	0.907589	0.923969	0.906139	0.896789	0.9015	0.919693	TRUE
TRUE	Acsf2	42.5533	39.7157	42.0455	34.7351	33.3803	40.0777	0.551352	0.519243	0.548308	0.486555	0.472929	0.530985	TRUE
TRUE	Acsf3	29.5695	32.9249	29.6126	28.9422	31.5358	30.316	0.432775	0.457708	0.430673	0.429876	0.456911	0.439806	TRUE
TRUE	Acsl1	67.0036	63.9309	66.6063	61.983	61.4877	65.8915	0.698485	0.68225	0.696891	0.679641	0.673407	0.695586	TRUE
TRUE	Acsl3	94.8128	119.009	90.0596	110.361	94.0623	114.236	0.797347	0.849388	0.785533	0.834602	0.795608	0.84069	TRUE
TRUE	Acsl4	67.3979	60.5149	69.4359	57.665	57.4239	58.2878	0.700949	0.663695	0.709212	0.654273	0.651663	0.65623	TRUE
TRUE	Acsl5	32.1973	27.1392	30.5558	29.8497	30.4594	23.6226	0.457128	0.400522	0.440168	0.440096	0.445024	0.367906	TRUE
TRUE	Acsl6	143.17	197.233	143.978	161.326	160.215	164.403	0.885772	0.929043	0.88599	0.903385	0.903965	0.906067	TRUE
TRUE	Acsm5	1.25488	1.90784	1.49993	1.37993	1.64072	1.39372	0.0205117	0.0296441	0.0258752	0.0227586	0.0308763	0.0215264	TRUE
TRUE	Acss1	26.8992	21.8972	24.7151	20.1036	21.4395	18.3583	0.404436	0.339204	0.378198	0.328985	0.344133	0.300573	TRUE
TRUE	Acss2	101.191	135.212	98.7446	106.72	113.959	125.403	0.81525	0.873451	0.808219	0.827136	0.840835	0.859897	TRUE
TRUE	Acss3	3.1585	3.85196	3.45101	3.33373	3.40963	5.00336	0.0699427	0.0763209	0.0748713	0.0755237	0.0756686	0.10582	TRUE
TRUE	Acta1	0.962467	1.59974	2.07059	1.34083	1.57342	4.75905	0.0105095	0.0201493	0.0416032	0.0217439	0.0285569	0.100602	TRUE
TRUE	Acta2	4.91753	3.74761	5.12345	3.89034	4.31019	6.48118	0.105893	0.0735667	0.108284	0.0874103	0.0958179	0.131188	TRUE
TRUE	Actb	3271.22	2707.64	3286.04	3017.17	3006.26	2881.14	0.999928	0.999928	0.999928	0.999928	0.999928	0.999928	TRUE
TRUE	Actg1	1012.15	978.098	1043.57	926.761	954.794	986.59	0.996956	0.996738	0.996956	0.995869	0.996231	0.996738	TRUE
TRUE	Actl6a	27.5033	22.4207	27.9434	27.4257	24.4399	20.361	0.410524	0.345872	0.413351	0.413641	0.380083	0.328477	TRUE
TRUE	Actl6b	48.2048	62.4857	57.225	57.8732	51.6951	61.8351	0.59194	0.674567	0.649706	0.655505	0.615134	0.674205	TRUE
TRUE	Actn1	34.566	34.6735	34.9489	36.1206	33.7489	38.9591	0.479597	0.474016	0.483801	0.496775	0.476046	0.520041	TRUE
TRUE	Actn2	3.87424	3.93406	3.08668	3.9602	5.58816	3.55029	0.084946	0.0785678	0.0658839	0.0891498	0.121766	0.0750163	TRUE
TRUE	Actn4	99.5093	86.0305	97.4116	90.0307	84.3494	109.5	0.810539	0.768863	0.805682	0.783069	0.766181	0.831195	TRUE
TRUE	Actr10	109.296	118.205	112.843	124.167	116.24	125.357	0.832282	0.847938	0.83953	0.858158	0.845474	0.859752	TRUE
TRUE	Actr1a	217	206.355	216.189	221.304	216.331	217.104	0.939335	0.933609	0.93919	0.938972	0.937668	0.937523	TRUE
TRUE	Actr1b	153.416	174.524	152.364	179.796	186.073	164.906	0.898311	0.914402	0.896137	0.917736	0.923752	0.906719	TRUE
TRUE	Actr2	320.8	282.338	311.18	299.78	308.508	272.881	0.966732	0.958832	0.96521	0.962238	0.96376	0.95673	TRUE
TRUE	Actr3	239.295	223.092	242.184	239.452	226.041	218.236	0.947235	0.940712	0.948757	0.946148	0.941582	0.938175	TRUE
TRUE	Actr3b	45.4286	52.5065	48.0483	55.5178	50.4307	53.9979	0.573748	0.615134	0.589403	0.642966	0.607233	0.630137	TRUE
TRUE	Actr5	7.10798	6.86852	6.5362	6.88342	7.23436	4.24259	0.141915	0.135319	0.132203	0.145249	0.150105	0.0895122	TRUE
TRUE	Actr6	29.1456	27.9416	26.5598	28.5782	26.7826	31.4423	0.427484	0.408857	0.398347	0.426035	0.404581	0.450895	TRUE
TRUE	Actr8	71.2064	84.1888	72.9155	78.7684	81.9606	80.7304	0.717692	0.762775	0.724288	0.748424	0.758643	0.754294	TRUE
TRUE	Actrt3	1.73059	2.14283	1.47168	2.13393	2.44545	1.81918	0.0345727	0.0361673	0.0253678	0.0454447	0.0545046	0.0343553	TRUE
TRUE	Acvr1	48.0831	38.2527	43.8867	43.9041	43.4483	44.133	0.590926	0.507647	0.562224	0.562948	0.557295	0.564326	TRUE
TRUE	Acvr1b	50.9075	56.7361	49.1512	53.8835	53.5478	55.1071	0.609843	0.640864	0.597594	0.632311	0.627383	0.637892	TRUE
TRUE	Acvr1c	2.97537	4.77316	3.21817	3.89988	4.15103	3.62294	0.0658839	0.0953106	0.0697253	0.0877002	0.091904	0.0767558	TRUE
TRUE	Acvr2a	21.7142	23.1991	21.0711	21.4873	21.4974	23.6924	0.343191	0.355005	0.335363	0.34522	0.344713	0.368993	TRUE
TRUE	Acvr2b	11.1725	8.50238	9.60592	8.26269	8.18437	9.58487	0.200696	0.159455	0.177502	0.165761	0.164166	0.179822	TRUE
TRUE	Acvrl1	17.1177	9.84351	18.664	10.1008	9.96807	14.1847	0.2847	0.178445	0.304269	0.193158	0.190186	0.243531	TRUE
TRUE	Acy1	33.6933	26.8951	34.9718	26.0015	26.6724	31.9141	0.470899	0.397623	0.484018	0.399435	0.403131	0.456621	TRUE
TRUE	Acy3	36.9898	25.0406	33.8902	26.8813	22.9791	32.4571	0.501921	0.377618	0.473799	0.408422	0.36189	0.461187	TRUE
TRUE	Acyp1	28.2318	25.2379	25.93	26.6705	29.797	27.2539	0.418352	0.379865	0.391897	0.406175	0.438284	0.40777	TRUE
TRUE	Acyp2	73.511	74.1977	68.8756	72.0136	72.0353	70.7388	0.726027	0.724723	0.706313	0.724433	0.722114	0.716315	TRUE
TRUE	Ada	5.77347	2.60224	2.75882	1.12331	0.882823	1.05861	0.118866	0.0474016	0.0578387	0.0143509	0.00724795	0.0113068	TRUE
TRUE	Adal	37.3183	41.5207	32.2233	44.143	35.7143	40.461	0.505472	0.533159	0.456693	0.56476	0.491991	0.534464	TRUE
TRUE	Adam10	164.241	137.468	160.193	144.854	143.715	140.01	0.908241	0.876857	0.903965	0.887874	0.886425	0.880989	TRUE
TRUE	Adam11	30.4753	44.6851	29.3966	36.6446	38.3806	38.638	0.441038	0.560702	0.427412	0.502356	0.515764	0.516996	TRUE
TRUE	Adam12	1.7009	3.01579	1.87636	1.78599	1.65836	1.88714	0.033558	0.0582735	0.0368921	0.035225	0.0314561	0.0360948	TRUE
TRUE	Adam15	205.662	174.535	206.556	171.436	178.239	175.184	0.934696	0.914547	0.934986	0.91172	0.918316	0.915126	TRUE
TRUE	Adam17	59.4021	43.208	60.8653	43.9267	48.4805	43.5007	0.662898	0.548598	0.669783	0.563238	0.594839	0.558527	TRUE
TRUE	Adam19	32.6287	34.9865	33.698	34.6795	34.1052	38.9707	0.461115	0.477495	0.471842	0.486048	0.478655	0.520403	TRUE
TRUE	Adam1a	3.14757	5.0405	3.73558	3.93204	4.47712	3.7325	0.0697253	0.101254	0.0810321	0.08857	0.0995144	0.0792201	TRUE
TRUE	Adam1b	1.10988	1.50961	1.27535	1.56734	1.3497	1.31481	0.0148583	0.0169602	0.0195695	0.0287019	0.021164	0.0194245	TRUE
TRUE	Adam21	1.15116	2.5563	1.37638	1.42571	1.963	1.48982	0.0160905	0.0466043	0.0226136	0.0243531	0.0412408	0.024933	TRUE
TRUE	Adam22	166.071	224.07	160.644	198.235	192.732	205.861	0.909691	0.941437	0.904762	0.929043	0.927448	0.932449	TRUE
TRUE	Adam23	301.633	430.957	327.77	460.707	405.832	393.988	0.963398	0.980575	0.968326	0.982387	0.977821	0.977096	TRUE
TRUE	Adam33	1.53953	3.57245	2.56799	2.70177	3.87786	3.81075	0.0284845	0.0701602	0.0528376	0.0608103	0.0856708	0.0805248	TRUE
TRUE	Adam4	3.47605	8.9872	3.85625	4.8107	5.0581	4.27831	0.0763209	0.167428	0.0840038	0.106762	0.111763	0.090382	TRUE
TRUE	Adam9	59.0593	59.304	58.2164	54.753	55.141	56.4405	0.661013	0.656012	0.654418	0.637747	0.637312	0.645068	TRUE
TRUE	Adamts1	15.0612	17.3779	16.5961	14.7582	13.3618	15.4906	0.254548	0.280206	0.27506	0.258534	0.237733	0.261651	TRUE
TRUE	Adamts10	6.12442	10.4027	7.21515	4.57107	7.81283	4.09155	0.124375	0.185838	0.142567	0.102341	0.158513	0.0871204	TRUE
TRUE	Adamts15	1.15502	2.01896	1.26562	1.30734	1.49427	1.94435	0.0163804	0.0333406	0.0191346	0.0206929	0.0257302	0.0376169	TRUE
TRUE	Adamts16	7.89375	10.4277	7.89946	5.89829	6.62045	6.00723	0.153657	0.186417	0.153874	0.128724	0.139378	0.123723	TRUE
TRUE	Adamts17	3.25743	6.39887	5.68679	4.22268	5.41587	4.34324	0.0721171	0.127926	0.117417	0.0953106	0.118359	0.0919765	TRUE
TRUE	Adamts18	0.928484	1.44529	0.920505	1.03486	0.836111	0	0.00978474	0.0157281	0.0092049	0.010727	0.0060158	0.00326158	TRUE
TRUE	Adamts19	1.14965	2.36321	0.984394	1.33934	0.898024	2.11238	0.016018	0.0421831	0.0105095	0.0216714	0.00782779	0.0416757	TRUE
TRUE	Adamts2	15.898	17.9232	16.0321	13.7873	14.4802	15.2784	0.266507	0.287744	0.26716	0.244401	0.253026	0.259187	TRUE
TRUE	Adamts20	10.4497	15.3423	10.0762	7.45567	9.12778	9.33884	0.190186	0.254113	0.184678	0.154671	0.176995	0.176198	TRUE
TRUE	Adamts3	15.1474	25.852	16.2217	20.1391	19.6898	17.9783	0.255563	0.386316	0.269841	0.329347	0.322461	0.295282	TRUE
TRUE	Adamts4	60.1669	60.9907	56.4694	61.1572	57.9122	69.1154	0.667464	0.666232	0.644633	0.675872	0.653838	0.710444	TRUE
TRUE	Adamts5	5.75541	5.81461	5.34331	5.44823	5.04539	6.28074	0.118721	0.117779	0.112271	0.119954	0.111546	0.127781	TRUE
TRUE	Adamts6	12.2541	15.595	11.3967	14.4937	15.7375	13.7458	0.215917	0.25723	0.204682	0.254983	0.269261	0.237515	TRUE
TRUE	Adamts9	2.93186	4.48567	2.93576	2.90939	3.08944	3.40659	0.0647967	0.0890049	0.0622599	0.0655215	0.0692904	0.0709575	TRUE
TRUE	Adamtsl1	16.7438	16.9183	15.6636	14.7664	11.5954	18.3819	0.279336	0.273683	0.262448	0.258607	0.212293	0.30108	TRUE
TRUE	Adamtsl2	5.98425	3.9613	5.42682	5.02636	6.75003	5.51975	0.121766	0.0789302	0.113865	0.111691	0.141842	0.114155	TRUE
TRUE	Adamtsl3	1.76584	2.90263	1.98707	2.0884	2.43709	2.20557	0.0358049	0.0551569	0.0398637	0.0443575	0.0542872	0.0447199	TRUE
TRUE	Adamtsl4	40.3291	38.1668	37.3162	36.5801	35.1483	43.2532	0.531927	0.506777	0.503443	0.501631	0.48699	0.55657	TRUE
TRUE	Adamtsl5	11.0474	15.741	11.6035	13.7917	14.4126	11.4031	0.198884	0.259187	0.207509	0.244618	0.251576	0.203957	TRUE
TRUE	Adap1	126.065	137.033	123.659	144.691	141.382	136.781	0.862144	0.876205	0.858737	0.887657	0.88338	0.876857	TRUE
TRUE	Adap2	105.85	59.6259	102.761	68.2257	72.4057	59.3288	0.825759	0.657897	0.817859	0.708487	0.723781	0.660723	TRUE
TRUE	Adar	147.28	161.44	146.948	155.413	160.732	161.635	0.890773	0.903747	0.891063	0.898094	0.904617	0.904472	TRUE
TRUE	Adarb1	173.235	217.032	168.357	213.876	213.74	210.28	0.915634	0.938392	0.912445	0.936435	0.936653	0.934044	TRUE
TRUE	Adarb2	22.1071	32.0946	24.299	27.8114	23.6044	26.9045	0.348482	0.44988	0.373487	0.417337	0.370008	0.404146	TRUE
TRUE	Adat1	10.779	13.0065	10.0122	12.7933	11.9943	10.6885	0.19497	0.22244	0.183663	0.22947	0.217728	0.194245	TRUE
TRUE	Adat2	10.4084	10.7679	8.32919	8.97854	7.34391	7.64144	0.189534	0.191346	0.159238	0.17714	0.151917	0.148945	TRUE
TRUE	Adck1	43.7564	45.0465	44.7589	45.7056	43.5807	44.3905	0.561209	0.563238	0.567225	0.576575	0.558165	0.566283	TRUE
TRUE	Adck2	22.4553	26.5354	22.9822	24.7598	22.8429	24.4437	0.35283	0.393346	0.358701	0.384794	0.359861	0.377473	TRUE
TRUE	Adck5	8.96376	10.5066	7.82798	11.3015	9.09655	7.07223	0.169892	0.18736	0.152859	0.210336	0.176705	0.139958	TRUE
TRUE	Adcy1	71.4075	89.3779	68.0452	85.1917	84.9568	84.3664	0.718707	0.777633	0.703051	0.769225	0.768863	0.764876	TRUE
TRUE	Adcy2	42.6038	56.3756	45.8495	49.7468	52.8795	53.7187	0.551714	0.638617	0.574328	0.604407	0.622382	0.62847	TRUE
TRUE	Adcy3	39.0634	52.3917	37.9493	42.7562	44.6497	46.4625	0.521128	0.614554	0.509966	0.554323	0.566645	0.581286	TRUE
TRUE	Adcy5	64.3752	75.6042	59.5985	62.8586	65.4459	66.3782	0.687686	0.730449	0.662753	0.683699	0.693049	0.697253	TRUE
TRUE	Adcy6	18.8112	22.531	16.4436	19.7455	25.1285	21.9754	0.307965	0.347322	0.273175	0.323621	0.387041	0.346525	TRUE
TRUE	Adcy7	41.6728	27.1365	41.3039	27.5367	27.5345	23.0065	0.543886	0.400377	0.540625	0.414873	0.412988	0.360368	TRUE
TRUE	Adcy8	22.1839	31.3491	23.6969	30.9643	30.5467	31.3073	0.349786	0.44256	0.366601	0.451113	0.446111	0.449446	TRUE
TRUE	Adcy9	44.1533	55.7141	39.4268	49.5857	49.9431	46.1122	0.564036	0.634196	0.524099	0.602885	0.604262	0.579111	TRUE
TRUE	Adcyap1	24.7895	27.8406	22.3449	29.962	25.8076	28.3872	0.381315	0.40777	0.351236	0.441328	0.393781	0.419656	TRUE
TRUE	Adcyap1r1	124.461	161.189	116.859	129.015	127.329	132.553	0.859752	0.90353	0.846488	0.86584	0.863811	0.871204	TRUE
TRUE	Add1	278.908	286.156	280.198	273.774	271.625	287.554	0.958977	0.959919	0.958687	0.956005	0.955715	0.959701	TRUE
TRUE	Add2	112.522	129.114	107.939	132.537	128.828	125.024	0.837646	0.864391	0.829238	0.872364	0.865985	0.858955	TRUE
TRUE	Add3	146.133	131.354	144.616	128.304	126.707	134.983	0.889469	0.868377	0.887077	0.864681	0.862506	0.874248	TRUE
TRUE	Adgra1	47.3058	59.1522	47.2086	50.6256	51.1345	57.4694	0.585924	0.655432	0.583388	0.61064	0.611872	0.651011	TRUE
TRUE	Adgra2	10.7886	7.45758	11.1746	7.12296	5.25947	9.08963	0.19526	0.144959	0.200768	0.149018	0.115387	0.171197	TRUE
TRUE	Adgra3	21.9756	25.4851	20.5682	22.5224	22.3679	23.0168	0.346742	0.382474	0.329637	0.358049	0.355222	0.360513	TRUE
TRUE	Adgrb1	67.0566	89.4253	68.1824	80.319	78.0618	82.1134	0.69892	0.777923	0.703704	0.75328	0.744437	0.758426	TRUE
TRUE	Adgrb2	63.0579	80.5025	57.7871	68.7465	66.8802	69.1526	0.682032	0.748858	0.651953	0.710734	0.699355	0.710589	TRUE
TRUE	Adgrb3	66.3831	102.03	67.3664	84.2054	86.0969	86.9669	0.695296	0.812206	0.699935	0.766181	0.772487	0.772559	TRUE
TRUE	Adgre1	82.4183	52.5859	87.8699	65.9211	61.8904	55.7525	0.760963	0.615569	0.779372	0.696673	0.675437	0.641516	TRUE
TRUE	Adgre5	17.1653	14.0096	16.6886	11.0936	10.7546	17.1563	0.285279	0.235993	0.276582	0.207654	0.201638	0.284772	TRUE
TRUE	Adgrf2	0.928209	2.09257	1.32815	1.13909	1.07835	1.21789	0.00971226	0.0352975	0.0212365	0.0146409	0.0132638	0.0157281	TRUE
TRUE	Adgrf4	1.07088	2.02065	0.834289	1.46676	1.40715	1.21025	0.0135537	0.0334131	0.00688555	0.0257302	0.0228311	0.0153657	TRUE
TRUE	Adgrf5	13.2744	10.8264	12.3966	6.31922	7.01979	16.4208	0.23063	0.192723	0.217873	0.135464	0.146626	0.27535	TRUE
TRUE	Adgrg1	292.465	231.421	289.068	240.25	231.426	218.863	0.961151	0.944336	0.960644	0.946293	0.943393	0.938392	TRUE
TRUE	Adgrg2	2.03005	2.03637	2.6766	2.50248	2.40906	2.9021	0.0425455	0.0338479	0.0554468	0.0556643	0.0536348	0.0599406	TRUE
TRUE	Adgrg6	2.98027	4.01503	3.38142	3.02562	1.95967	3.15392	0.0660288	0.0800899	0.0729144	0.0685656	0.0411684	0.0656664	TRUE
TRUE	Adgrl1	122.933	160.437	121.477	143.728	144.044	138.338	0.85707	0.902805	0.855548	0.88657	0.886715	0.878814	TRUE
TRUE	Adgrl2	77.0046	108.48	80.5033	87.4885	91.1705	94.6673	0.741538	0.828513	0.753207	0.775966	0.787635	0.794448	TRUE
TRUE	Adgrl3	143.079	184.048	132.932	151.419	147.53	165.274	0.8857	0.921287	0.872871	0.894615	0.891281	0.907154	TRUE
TRUE	Adgrl4	10.8018	7.3068	17.1927	8.91924	8.63453	19.6682	0.19555	0.14264	0.28238	0.176415	0.170109	0.31833	TRUE
TRUE	Adgrv1	1.4403	1.94449	1.37022	1.64141	1.4866	1.43865	0.0258752	0.0306588	0.0223962	0.0308763	0.0254403	0.0230485	TRUE
TRUE	Adh1	76.6047	22.0283	61.2321	32.4287	26.5622	47.8654	0.739726	0.340799	0.672175	0.465246	0.402116	0.591288	TRUE
TRUE	Adh5	116.535	104.994	111.652	103.123	102.869	106.635	0.845329	0.820468	0.836776	0.819091	0.817207	0.825107	TRUE
TRUE	Adhfe1	12.7867	13.7542	13.3424	13.4633	12.5035	15.2191	0.223092	0.232659	0.231862	0.239472	0.224759	0.257955	TRUE
TRUE	Adi1	137.96	109.747	130.62	115.484	114.213	132.707	0.878379	0.831123	0.870189	0.843082	0.841052	0.871349	TRUE
TRUE	Adipor1	171.871	144.403	167.564	150.283	149.602	158.807	0.914547	0.885772	0.91143	0.8936	0.894107	0.90121	TRUE
TRUE	Adipor2	160.692	126.042	128.642	121.247	107.138	125.269	0.905704	0.860187	0.866638	0.854026	0.827716	0.859535	TRUE
TRUE	Adk	86.816	90.6072	78.7595	79.4818	76.3419	74.3657	0.775748	0.781909	0.746757	0.750743	0.738566	0.730304	TRUE
TRUE	Adm	6.67589	6.38022	5.31461	6.65789	6.05652	7.33509	0.133942	0.127491	0.111908	0.14177	0.130463	0.145032	TRUE
TRUE	Adnp	117.686	120.533	110.113	105.827	105.888	75.4406	0.847648	0.852142	0.833877	0.825179	0.824817	0.734942	TRUE
TRUE	Adnp2	38.9393	35.5446	38.0883	33.1981	34.5767	33.8042	0.520258	0.482714	0.511416	0.472422	0.482061	0.473436	TRUE
TRUE	Ado	125.832	114.533	121.367	112.208	106.582	117.492	0.861564	0.84069	0.855476	0.837501	0.826194	0.846126	TRUE
TRUE	Adora1	129.151	156.933	120.07	141.79	142.248	140.591	0.867507	0.898964	0.853012	0.88396	0.88483	0.882148	TRUE
TRUE	Adora2b	9.12692	11.0121	9.54249	9.27286	8.73929	10.2876	0.172501	0.19526	0.176415	0.181706	0.171487	0.189244	TRUE
TRUE	Adpgk	34.2016	39.1169	31.526	35.9477	33.3288	31.797	0.475901	0.514242	0.448866	0.495398	0.472639	0.455606	TRUE
TRUE	Adprh	40.1068	43.3766	40.9295	41.9612	43.0889	37.528	0.529753	0.550482	0.53816	0.549032	0.554468	0.507792	TRUE
TRUE	Adprm	31.3922	33.6373	36.3765	32.1238	37.1497	34.679	0.449808	0.464956	0.49547	0.462057	0.504675	0.482496	TRUE
TRUE	Adprs	19.4185	17.0785	18.2478	18.0417	18.6153	15.854	0.315141	0.27593	0.299051	0.301805	0.307241	0.267377	TRUE
TRUE	Adra1a	37.7587	46.2985	33.6747	40.6338	40.1648	41.3673	0.509241	0.572588	0.471334	0.538668	0.53171	0.541929	TRUE
TRUE	Adra1b	12.0806	14.792	11.5291	13.3472	13.9966	13.5421	0.213525	0.24672	0.206494	0.23766	0.246793	0.234616	TRUE
TRUE	Adra1d	10.0018	12.7488	11.3382	13.4318	15.4938	14.6828	0.18446	0.218888	0.203523	0.23882	0.265927	0.250127	TRUE
TRUE	Adra2a	31.9008	41.6263	31.6779	35.8595	34.1447	39.7865	0.454881	0.534247	0.45046	0.494238	0.479307	0.528593	TRUE
TRUE	Adra2c	7.28981	9.10935	7.86212	8.10366	8.59385	9.4552	0.144887	0.16895	0.153294	0.163514	0.169167	0.17772	TRUE
TRUE	Adrb1	36.3074	27.4707	32.066	16.594	14.7762	13.1978	0.49518	0.403711	0.454954	0.282743	0.256578	0.229543	TRUE
TRUE	Adrb2	44.5084	25.7514	38.636	32.2673	34.9395	29.3833	0.567152	0.385519	0.516417	0.463507	0.485758	0.431398	TRUE
TRUE	Adrm1	88.388	101.227	109.203	102.595	100.551	92.7296	0.78046	0.809886	0.832282	0.817786	0.811843	0.78894	TRUE
TRUE	Adsl	20.0608	20.3906	21.5321	18.3582	18.2533	17.4475	0.322896	0.319997	0.341451	0.306661	0.30137	0.288831	TRUE
TRUE	Adss	114.224	124.296	110.97	125.353	124.106	120.025	0.840907	0.85823	0.835471	0.860477	0.858592	0.851055	TRUE
TRUE	Adssl1	96.5963	86.3245	87.8997	81.1791	78.2513	83.9926	0.801986	0.770022	0.779445	0.756179	0.745234	0.763644	TRUE
TRUE	Aebp1	58.0044	48.6581	55.1651	37.7533	32.052	50.0153	0.654925	0.590563	0.636008	0.513372	0.461912	0.605711	TRUE
TRUE	Aebp2	50.4915	53.7579	50.9665	51.0384	53.3436	49.0287	0.607741	0.623541	0.60948	0.613104	0.625933	0.598971	TRUE
TRUE	Aen	17.6849	20.085	22.2701	20.9834	21.5005	18.3111	0.293107	0.316446	0.350004	0.339059	0.344785	0.300065	TRUE
TRUE	Afap1	36.0033	37.7798	34.56	31.9448	31.3214	35.1709	0.492643	0.503443	0.479597	0.45981	0.454519	0.4867	TRUE
TRUE	Afap1l1	18.752	14.7492	19.5732	15.5602	15.5841	18.2645	0.306951	0.246213	0.317968	0.268609	0.267232	0.299413	TRUE
TRUE	Afap1l2	6.29991	8.35241	9.71459	7.16108	6.89677	10.7304	0.127854	0.157643	0.179097	0.149815	0.144017	0.194752	TRUE
TRUE	Afdn	72.9446	78.5681	65.3818	76.6555	71.1234	71.6684	0.724505	0.74277	0.691092	0.741031	0.718707	0.719867	TRUE
TRUE	Aff1	45.7815	39.2845	42.0533	38.629	38.5243	37.4833	0.576357	0.515329	0.548453	0.521563	0.517286	0.507429	TRUE
TRUE	Aff2	34.5537	40.8397	36.9807	39.8609	44.1436	43.9707	0.479452	0.528811	0.500689	0.531855	0.562659	0.562731	TRUE
TRUE	Aff3	68.4441	81.499	67.9411	74.4559	73.434	76.2072	0.705298	0.75241	0.702327	0.73342	0.727042	0.737334	TRUE
TRUE	Aff4	131.153	137.907	126.713	126.935	126.513	131.111	0.870262	0.877292	0.864173	0.862216	0.861927	0.868667	TRUE
TRUE	Afg1l	13.0826	14.0056	14.385	13.9774	19.7113	14.1537	0.228093	0.235921	0.244908	0.246865	0.322751	0.242879	TRUE
TRUE	Afg3l1	20.5658	26.7752	20.9676	17.1487	17.4312	19.7823	0.329709	0.396101	0.334203	0.289701	0.289846	0.319707	TRUE
TRUE	Afg3l2	62.416	77.5869	61.9197	65.4775	70.9641	63.431	0.678553	0.738856	0.675654	0.695079	0.71791	0.68225	TRUE
TRUE	Afmid	8.07759	7.67849	6.36114	7.45711	7.15356	6.63779	0.157063	0.148003	0.128941	0.154816	0.148293	0.133797	TRUE
TRUE	Aftph	142.496	141.64	138.099	142.77	148.185	136.245	0.884685	0.881641	0.879177	0.885192	0.892078	0.875843	TRUE
TRUE	Aga	25.3521	18.3577	27.84	24.1818	20.4826	22.706	0.387548	0.293832	0.412408	0.378561	0.332898	0.355874	TRUE
TRUE	Agap1	116.903	135.353	119.131	130.437	124.299	139.797	0.846271	0.873668	0.851127	0.868957	0.85881	0.880626	TRUE
TRUE	Agap2	46.1177	56.7228	45.3992	54.3796	54.0055	53.1532	0.578894	0.640719	0.570921	0.6355	0.629992	0.625208	TRUE
TRUE	Agap3	189.976	224.777	191.175	230.476	219.406	200.984	0.926578	0.942161	0.927013	0.942741	0.939117	0.929985	TRUE
TRUE	Agbl1	0.920073	1.15496	1.15619	0.879045	0.971985	1.08237	0.0095673	0.00855258	0.0156556	0.00688555	0.00985722	0.0118866	TRUE
TRUE	Agbl3	22.6967	24.2574	23.292	18.4231	16.2018	23.6305	0.355947	0.368051	0.361238	0.307023	0.27448	0.368051	TRUE
TRUE	Agbl4	14.8863	20.916	12.3351	16.8259	17.122	19.1575	0.252591	0.325868	0.217076	0.285642	0.286077	0.311807	TRUE
TRUE	Agbl5	11.3551	11.4278	9.7261	8.53376	9.93163	10.6538	0.202725	0.201131	0.179314	0.16953	0.189534	0.193593	TRUE
TRUE	Agfg1	79.1169	79.4514	80.437	85.4838	78.7604	90.3038	0.749076	0.745162	0.752845	0.770167	0.746322	0.783286	TRUE
TRUE	Agfg2	61.5181	62.6737	59.7825	62.3695	56.0038	61.1227	0.674639	0.676089	0.663695	0.681163	0.642531	0.670218	TRUE
TRUE	Aggf1	45.2831	43.776	41.9484	40.4321	43.2094	39.6615	0.572878	0.553816	0.547293	0.536204	0.555556	0.527434	TRUE
TRUE	Agk	29.8811	37.4534	31.5706	32.1798	32.8906	36.4963	0.43466	0.500834	0.449446	0.462419	0.469087	0.498877	TRUE
TRUE	Agl	61.1156	68.7663	60.5011	49.6051	56.7564	64.9491	0.671958	0.702472	0.667754	0.602957	0.647605	0.690802	TRUE
TRUE	Agmat	1.59727	1.41136	2.1423	1.75209	1.90878	1.9968	0.0301515	0.0149308	0.0436327	0.0346452	0.0397913	0.038994	TRUE
TRUE	Agmo	51.056	32.4468	45.1031	39.2105	37.4142	40.5536	0.61122	0.452635	0.569472	0.526781	0.507284	0.535334	TRUE
TRUE	Ago1	110.087	105.786	111.416	106.082	106.877	104.946	0.833587	0.82228	0.836414	0.825904	0.826919	0.821773	TRUE
TRUE	Ago2	62.5863	67.741	63.5168	68.6375	65.5514	67.9933	0.680075	0.69834	0.682902	0.710082	0.693702	0.705008	TRUE
TRUE	Ago3	54.2017	66.6	53.357	61.1417	60.6905	61.3612	0.632094	0.693774	0.625788	0.675727	0.668624	0.671523	TRUE
TRUE	Ago4	9.07668	8.51613	8.12813	8.53749	10.3276	7.61345	0.171704	0.15989	0.156628	0.169602	0.195622	0.148656	TRUE
TRUE	Agpat1	93.4078	98.0622	88.8436	101.767	102.734	105.908	0.794448	0.802058	0.781619	0.815177	0.816699	0.823802	TRUE
TRUE	Agpat2	19.0714	8.55677	16.4615	13.4889	13.6545	12.4316	0.311227	0.160325	0.273538	0.23998	0.241647	0.219106	TRUE
TRUE	Agpat3	164.304	189.025	158.287	175.8	177.1	169.875	0.908313	0.924476	0.902298	0.914692	0.917156	0.911358	TRUE
TRUE	Agpat4	123.054	116.461	119.302	101.148	88.5589	115.088	0.857288	0.845111	0.851562	0.813003	0.779735	0.841922	TRUE
TRUE	Agpat5	23.7723	29.2488	24.4917	24.5627	23.8143	25.189	0.369428	0.421831	0.375516	0.382619	0.3724	0.385881	TRUE
TRUE	Agps	66.3948	58.0533	63.1218	55.7616	53.1791	55.0236	0.695441	0.648909	0.680728	0.644343	0.624991	0.637385	TRUE
TRUE	Agrn	35.003	49.3111	36.3549	37.71	37.8608	40.5774	0.483656	0.595347	0.495253	0.513083	0.511416	0.535696	TRUE
TRUE	Agt	158.339	203.706	148.229	165.411	156.252	198.518	0.903675	0.931942	0.892006	0.907299	0.900413	0.928535	TRUE
TRUE	Agtpbp1	119.498	144.681	122.73	152.389	148.159	135.834	0.851417	0.886425	0.857433	0.89534	0.892006	0.87548	TRUE
TRUE	Agtr1a	0.78895	0	0.943846	0	0.859992	1.78574	0.00608828	0.00108719	0.0100022	0.00326158	0.00645068	0.0329057	TRUE
TRUE	Agtr2	7.89617	9.86652	8.87634	10.6092	8.62159	11.1475	0.153802	0.178807	0.16721	0.200913	0.169747	0.200478	FALSE
TRUE	Agtrap	14.8248	14.1173	15.0611	11.7218	12.667	13.3334	0.251576	0.237515	0.253388	0.216714	0.227006	0.231862	TRUE
TRUE	Ahctf1	35.5763	37.8134	37.0146	38.0524	39.8957	37.4598	0.489164	0.50366	0.501051	0.516199	0.529825	0.507284	TRUE
TRUE	Ahcy	25.1359	31.8243	31.2945	32.2259	31.4315	32.9163	0.385156	0.447199	0.446619	0.462927	0.455461	0.465464	TRUE
TRUE	Ahcyl	27.4359	16.2748	21.4727	18.0287	16.7338	20.7386	0.409727	0.266435	0.340654	0.30166	0.281221	0.333623	TRUE
TRUE	Ahcyl1	342.455	406.338	344.773	388.072	367.878	385.595	0.970501	0.978836	0.971298	0.975937	0.973545	0.975937	TRUE
TRUE	Ahcyl2	176.679	204.005	174.71	195.221	184.881	192.682	0.918098	0.932232	0.917083	0.92752	0.922447	0.925708	TRUE
TRUE	Ahdc1	70.3032	72.8878	71.0048	72.8443	75.1862	72.7061	0.712764	0.720084	0.71675	0.727984	0.734073	0.724433	TRUE
TRUE	Ahi1	194.213	212.026	188.177	203.245	201.461	221.796	0.928463	0.936653	0.924766	0.931724	0.931869	0.93977	TRUE
TRUE	Ahnak	25.4375	30.0622	24.2225	21.2414	16.8563	24.4385	0.38849	0.429369	0.372907	0.342031	0.28267	0.377328	TRUE
TRUE	Ahnak2	38.6852	54.8068	37.4117	50.0232	50.1395	44.122	0.518446	0.628977	0.504313	0.606436	0.605204	0.564181	TRUE
TRUE	Ahr	4.56198	3.94477	4.33683	3.98872	4.32727	3.79924	0.0986446	0.0787128	0.0939335	0.0900196	0.0963978	0.0801624	TRUE
TRUE	Ahsa1	123.651	141.719	137.634	161.325	159.723	142.544	0.85852	0.882003	0.878307	0.903312	0.903167	0.884975	TRUE
TRUE	Ahsa2	13.2699	16.8503	14.7638	22.2619	22.2092	20.0958	0.230485	0.27274	0.249547	0.353845	0.353628	0.325071	TRUE
TRUE	AI413582	33.4178	35.4258	26.9669	35.3842	29.9394	28.3059	0.468073	0.481699	0.403276	0.491194	0.439733	0.418859	TRUE
TRUE	AI429214	3.46578	2.20276	3.01499	2.39506	2.53941	2.53205	0.0761035	0.0381242	0.0642893	0.053055	0.0566065	0.0516054	TRUE
TRUE	AI593442	127.567	155.623	126.698	150.085	143.88	153.781	0.864753	0.897949	0.864101	0.89331	0.88657	0.896499	TRUE
TRUE	AI597479	35.3077	32.4906	33.0072	31.6189	32.6356	32.6746	0.48699	0.453214	0.464884	0.457636	0.466986	0.463289	TRUE
TRUE	AI837181	125.853	115.474	115.352	120.638	119.22	117.134	0.861709	0.843372	0.844097	0.852577	0.8512	0.845546	TRUE
TRUE	AI854703	45.5137	51.8157	45.686	53.8388	55.2004	51.6775	0.5744	0.610785	0.573313	0.632239	0.637892	0.615786	TRUE
TRUE	AI987944	20.3563	23.9123	20.7929	16.5271	17.6271	16.376	0.32681	0.364065	0.332391	0.281583	0.2926	0.274625	TRUE
TRUE	Aida	56.377	65.0129	53.339	53.54	49.9371	64.6179	0.645865	0.687468	0.625643	0.629557	0.604189	0.689208	TRUE
TRUE	Aif1	119.542	80.7979	141.672	100.229	110.316	80.439	0.851562	0.749873	0.883235	0.811191	0.833659	0.752917	TRUE
TRUE	Aif1l	20.0319	15.042	19.1158	17.6506	14.6502	18.0663	0.322316	0.249909	0.310865	0.296151	0.254548	0.296296	TRUE
TRUE	Aifm1	20.9863	24.7924	23.3999	30.0306	29.4346	27.974	0.334783	0.374719	0.362832	0.441835	0.43379	0.41538	TRUE
TRUE	Aifm2	8.13569	11.3212	8.38393	6.69485	10.3379	7.2923	0.15757	0.199391	0.160325	0.142277	0.195767	0.144379	TRUE
TRUE	Aifm3	33.1159	40.5682	31.8226	37.488	39.9079	36.8482	0.465536	0.526274	0.452272	0.510908	0.530043	0.501848	TRUE
TRUE	Aig1	94.4974	100.714	86.6625	93.6382	83.7655	89.355	0.796912	0.808654	0.776328	0.793071	0.764297	0.780967	TRUE
TRUE	Aim2	35.9349	14.7017	23.585	18.288	15.1584	13.1487	0.491919	0.245561	0.365297	0.305574	0.261724	0.228383	TRUE
TRUE	Aimp1	71.2154	71.4007	64.8663	76.979	67.9265	72.0947	0.717837	0.713923	0.68899	0.741828	0.703994	0.721896	TRUE
TRUE	Aimp2	49.1977	41.3646	48.6979	49.2327	45.6405	50.7814	0.598681	0.531782	0.594477	0.600638	0.57382	0.611002	TRUE
TRUE	Aip	100.558	104.869	103.017	117.205	108.067	101.41	0.813655	0.820106	0.818729	0.846343	0.829456	0.813003	TRUE
TRUE	Ajap1	34.6455	42.96	35.855	38.4333	37.7274	39.2962	0.480177	0.546061	0.491774	0.519461	0.509966	0.524027	TRUE
TRUE	Ajm1	52.6965	65.4395	55.1859	62.4352	58.605	62.1028	0.622962	0.689425	0.636153	0.68167	0.658621	0.675437	TRUE
TRUE	Ajuba	4.53405	2.24027	4.90471	2.51539	3.87934	2.90201	0.0979198	0.0390665	0.104733	0.0559542	0.0857433	0.0598681	TRUE
TRUE	Ak1	154.235	159.804	150.137	150.486	168.582	152.203	0.899181	0.90179	0.893383	0.893745	0.910415	0.894905	TRUE
TRUE	AK157302	53.401	56.9734	55.4344	56.2193	56.1432	63.5174	0.628397	0.642893	0.637602	0.646807	0.643401	0.682612	TRUE
TRUE	Ak2	33.43	30.4221	33.0389	29.2829	32.3909	29.0034	0.46829	0.4335	0.465174	0.43321	0.464304	0.426904	TRUE
TRUE	Ak3	164.659	150.411	158.779	162.094	148.223	179.048	0.908676	0.892875	0.902732	0.903965	0.892223	0.917881	TRUE
TRUE	Ak4	11.8387	14.3512	12.8766	15.4004	15.8758	15.383	0.209973	0.240342	0.224179	0.26658	0.270421	0.260274	TRUE
TRUE	Ak5	40.3445	45.8818	39.9415	47.3482	48.0472	47.9636	0.532217	0.569834	0.528376	0.588679	0.591143	0.59223	TRUE
TRUE	Ak6	162.087	154.397	162.807	153.404	148.347	168.925	0.907081	0.896427	0.907009	0.896644	0.892368	0.910415	TRUE
TRUE	Ak7	3.56539	5.31708	3.09678	4.3963	5.03498	4.92709	0.077988	0.10756	0.0662463	0.0981373	0.111039	0.104226	TRUE
TRUE	Ak8	2.29228	2.92046	3.17753	2.20061	2.1759	2.66956	0.049721	0.0556643	0.0690005	0.0471117	0.047619	0.0546496	TRUE
TRUE	Akain1	26.1528	31.1936	24.0622	29.2055	26.1821	26.7686	0.395811	0.440893	0.371095	0.432558	0.397913	0.402334	TRUE
TRUE	Akap1	21.3988	26.7722	23.6617	24.2796	22.8786	22.4748	0.338914	0.396028	0.366312	0.380735	0.360731	0.352395	TRUE
TRUE	Akap10	51.4155	55.7131	50.2814	55.8104	57.834	54.9232	0.614119	0.634123	0.604624	0.644705	0.653113	0.63666	TRUE
TRUE	Akap11	126.12	153.011	123.764	139.747	135.875	143.504	0.862289	0.895122	0.858882	0.881786	0.876495	0.8857	TRUE
TRUE	Akap12	40.3814	53.1891	40.4553	49.6728	48.4558	48.1077	0.532507	0.61999	0.533159	0.603465	0.59455	0.593607	TRUE
TRUE	Akap13	80.466	52.7594	85.6906	57.5986	62.9769	53.7016	0.754149	0.617018	0.772414	0.65391	0.68051	0.628397	TRUE
TRUE	Akap17b	15.2772	17.3476	15.2739	16.4512	17.2361	16.5417	0.25752	0.279554	0.256867	0.280351	0.287744	0.277089	TRUE
TRUE	Akap5	8.99503	9.49566	8.7091	9.07197	10.0726	9.74488	0.170399	0.173444	0.165036	0.179242	0.191563	0.181924	TRUE
TRUE	Akap6	85.8813	117.351	88.2692	111.94	112.816	109.374	0.772269	0.846271	0.780315	0.837283	0.838733	0.830905	TRUE
TRUE	Akap7	59.6764	63.6775	58.3953	59.7082	58.6961	65.2953	0.664782	0.680945	0.655287	0.667319	0.659419	0.692977	TRUE
TRUE	Akap8	50.7648	59.4435	55.52	49.9644	55.4154	54.2115	0.609118	0.657099	0.638255	0.606074	0.638907	0.631514	TRUE
TRUE	Akap8l	33.3668	37.5307	27.4072	35.0972	38.8887	38.8367	0.467493	0.501631	0.407915	0.48844	0.520765	0.518953	TRUE
TRUE	Akap9	37.0617	54.4944	39.8031	45.8837	47.6182	46.9689	0.50279	0.627093	0.526999	0.577517	0.588026	0.584982	TRUE
TRUE	Akip1	21.6224	12.477	19.996	10.2465	13.4449	13.7854	0.341813	0.214902	0.323549	0.195477	0.239255	0.238023	TRUE
TRUE	Akirin1	97.5101	83.9044	97.2493	90.5205	94.6531	86.496	0.80503	0.761542	0.805465	0.784663	0.797347	0.771182	TRUE
TRUE	Akirin2	139.712	116.473	147.676	127.715	130.776	131.126	0.880916	0.845256	0.891716	0.863376	0.869319	0.86874	TRUE
TRUE	Akna	53.1505	29.6497	55.2741	33.6629	35.4075	29.2268	0.625933	0.426035	0.636733	0.476118	0.489309	0.429731	TRUE
TRUE	Akr1a1	401.555	356.362	391.443	384.728	394.084	356.885	0.977966	0.97369	0.976372	0.975429	0.976372	0.972603	TRUE
TRUE	Akr1b10	58.208	52.3119	57.0779	61.4653	65.5908	53.8307	0.656012	0.614119	0.648837	0.677249	0.693991	0.628832	TRUE
TRUE	Akr1b3	78.4319	64.977	83.8104	63.3212	67.5845	64.4046	0.746684	0.687323	0.765456	0.684932	0.702327	0.688338	TRUE
TRUE	Akr1b8	2.84959	3.15993	3.00495	2.89859	2.3622	4.47924	0.0624049	0.0610278	0.0640719	0.0648692	0.0523302	0.0945858	TRUE
TRUE	Akr1e1	22.9214	24.0378	23.8922	25.5478	27.0964	27.1086	0.358194	0.365224	0.368703	0.394723	0.408205	0.406393	TRUE
TRUE	Akr7a5	25.972	27.0427	26.9106	25.1889	29.132	25.3001	0.393564	0.399435	0.402696	0.390012	0.430093	0.386968	TRUE
TRUE	Akt1	209.926	202.008	216.353	206.931	217.679	195.773	0.93658	0.931072	0.939262	0.933391	0.938465	0.927448	TRUE
TRUE	Akt1s1	52.0729	48.7941	51.0424	54.6339	49.3454	54.1883	0.61825	0.59165	0.610278	0.63695	0.600275	0.631369	TRUE
TRUE	Akt2	46.6369	45.0626	44.9111	43.1482	58.3108	41.6615	0.582228	0.563456	0.568384	0.55773	0.65652	0.544829	TRUE
TRUE	Akt3	117.661	138.389	121.139	142.859	140.291	139.594	0.847576	0.877944	0.855258	0.88541	0.881931	0.880481	TRUE
TRUE	Aktip	203.525	235.245	178.106	228.104	242.819	213.841	0.933536	0.94651	0.919403	0.941871	0.94738	0.936146	TRUE
TRUE	Alad	52.4826	53.3589	59.4973	51.0074	47.6865	58.1514	0.621367	0.62115	0.662173	0.612742	0.588824	0.655432	TRUE
TRUE	Alas1	76.7002	68.4116	72.9292	75.0771	75.8813	76.4867	0.740306	0.701022	0.724433	0.73516	0.736537	0.738421	TRUE
TRUE	Alas2	4.94371	6.12712	4.4312	5.87792	8.05052	5.49396	0.106545	0.12365	0.0961078	0.128579	0.161557	0.11372	TRUE
TRUE	Alcam	70.5471	81.9233	61.5005	69.1052	70.6059	70.9163	0.713923	0.753787	0.673625	0.712039	0.716243	0.716895	TRUE
TRUE	Aldh16a1	10.0298	8.84032	12.9491	8.16828	10.9297	9.20571	0.18475	0.164529	0.225049	0.164166	0.20432	0.173878	TRUE
TRUE	Aldh18a1	28.6382	29.2961	30.5611	26.0647	30.6791	24.7201	0.422483	0.422266	0.440386	0.400014	0.447706	0.38001	TRUE
TRUE	Aldh1a1	240.126	227.836	224.958	178.538	172.143	195.693	0.948105	0.943176	0.942596	0.917228	0.91317	0.927231	TRUE
TRUE	Aldh1a2	23.4343	9.67912	17.8974	8.90812	8.35545	11.0567	0.364572	0.176198	0.293325	0.176125	0.166196	0.199464	TRUE
TRUE	Aldh1a7	1.84003	1.81302	1.69004	1.4755	1.56998	1.23129	0.0379068	0.0268899	0.0326158	0.0259477	0.028412	0.0165253	TRUE
TRUE	Aldh1b1	3.61548	4.15437	3.97779	4.282	3.63945	3.85992	0.0785678	0.0834239	0.086758	0.0962528	0.0809596	0.0818294	TRUE
TRUE	Aldh1l1	8.28705	11.4187	4.42918	5.05474	1.55425	11.0469	0.160325	0.200913	0.0960354	0.112198	0.0277597	0.199174	TRUE
TRUE	Aldh1l2	11.338	13.1118	9.47888	9.87364	9.70277	9.36125	0.202508	0.223817	0.175545	0.190186	0.185838	0.176705	TRUE
TRUE	Aldh2	70.9219	64.9269	82.5408	80.8017	72.5169	73.7437	0.71588	0.687106	0.761325	0.755019	0.724143	0.728637	TRUE
TRUE	Aldh3a1	1.20531	1.22987	1.00934	1.03378	1.42763	0.903939	0.0185548	0.0103646	0.0111618	0.010582	0.0234834	0.00710299	TRUE
TRUE	Aldh3a2	101.039	83.3232	100.607	89.125	89.5201	88.166	0.815105	0.759078	0.813075	0.781112	0.782199	0.776836	TRUE
TRUE	Aldh3b1	10.5652	6.83713	9.79073	6.47841	7.29978	6.03792	0.191563	0.134884	0.180402	0.138943	0.151555	0.124302	TRUE
TRUE	Aldh4a1	23.411	22.1363	20.1313	22.4915	22.5658	22.1898	0.364137	0.341958	0.324926	0.357179	0.357252	0.348554	TRUE
TRUE	Aldh5a1	60.1224	66.7694	57.4554	66.5852	65.2646	67.5371	0.667174	0.694209	0.650431	0.700152	0.692107	0.702906	TRUE
TRUE	Aldh6a1	92.7662	89.8001	91.9951	81.4448	76.5086	93.1141	0.793143	0.779372	0.791476	0.757049	0.739219	0.789809	TRUE
TRUE	Aldh7a1	35.2204	34.6507	30.4272	31.8705	38.9611	35.9841	0.485903	0.473654	0.438429	0.45952	0.521635	0.494238	TRUE
TRUE	Aldh9a1	60.9642	54.3874	58.3643	52.5486	52.9529	55.4106	0.67116	0.626368	0.655142	0.622527	0.622962	0.639414	TRUE
TRUE	Aldoa	1510.95	1540.07	1477.59	1660.69	1642.34	1666.96	0.99884	0.999203	0.99884	0.999275	0.999203	0.999348	TRUE
TRUE	Aldoa	1.94877	2.95252	1.57667	2.25601	2.00688	3.61895	0.0405885	0.056534	0.0289193	0.0487062	0.0429079	0.0764659	TRUE
TRUE	Aldob	1.72071	2.43903	1.41621	0	2.20145	2.30496	0.0342828	0.0434877	0.0235558	0.00326158	0.0482714	0.0467493	TRUE
TRUE	Aldoc	494.155	586.128	467.815	581.293	568.97	555.286	0.986084	0.990215	0.983547	0.989998	0.989708	0.988548	TRUE
TRUE	Alg1	37.512	42.0616	39.7387	38.2587	38.1848	34.858	0.507284	0.537798	0.526346	0.517866	0.51446	0.483728	TRUE
TRUE	Alg10b	27.5138	28.768	27.1581	22.045	23.8705	24.5853	0.410741	0.417699	0.405016	0.350656	0.372617	0.378778	TRUE
TRUE	Alg11	46.7861	49.9211	44.3634	45.8778	43.144	45.9449	0.583098	0.599986	0.564978	0.577372	0.554903	0.577879	TRUE
TRUE	Alg12	22.6028	23.3846	21.5583	22.8844	21.3633	22.6371	0.354715	0.357614	0.341668	0.36363	0.343553	0.354787	TRUE
TRUE	Alg13	12.7636	15.5522	13.7408	15.59	12.6606	12.496	0.223019	0.256722	0.23737	0.268972	0.226861	0.220338	TRUE
TRUE	Alg14	26.0834	22.5981	26.6076	24.765	23.7347	28.2484	0.395013	0.348264	0.398855	0.384866	0.371603	0.418569	TRUE
TRUE	Alg2	160.85	183.697	154.523	170.237	160.034	178.614	0.905777	0.920925	0.898746	0.910705	0.903675	0.917663	TRUE
TRUE	Alg3	37.3219	35.3924	35.7158	30.4987	36.07	39.3477	0.505545	0.481264	0.490179	0.446546	0.4946	0.524389	TRUE
TRUE	Alg5	26.2443	23.7673	28.6689	19.3088	18.7785	22.7788	0.396825	0.362035	0.420526	0.317678	0.309633	0.357034	TRUE
TRUE	Alg6	15.2732	18.7438	13.9936	11.0609	14.9015	15.7466	0.257302	0.299195	0.239907	0.207364	0.2581	0.265565	TRUE
TRUE	Alg8	16.7282	12.633	16.6556	16.7408	12.4446	13.4371	0.278901	0.217366	0.276002	0.284265	0.223599	0.233529	TRUE
TRUE	Alg9	39.0057	39.7305	39.7367	33.9922	35.2237	41.0182	0.52062	0.519533	0.526274	0.479959	0.48757	0.53932	TRUE
TRUE	Alk	8.61876	12.2889	8.36168	11.1515	10.9724	10.8151	0.164963	0.212872	0.15989	0.208596	0.204827	0.195767	TRUE
TRUE	Alkbh1	19.8085	26.496	18.229	20.635	16.8553	22.2073	0.3192	0.392984	0.298761	0.335943	0.282598	0.348916	TRUE
TRUE	Alkbh2	5.46727	5.27084	4.95313	5.44376	4.8572	5.49542	0.114808	0.10669	0.105385	0.119809	0.10756	0.113865	TRUE
TRUE	Alkbh3	46.0918	53.0932	48.266	41.7619	43.3988	37.6588	0.578604	0.61941	0.591215	0.547655	0.556715	0.509096	TRUE
TRUE	Alkbh4	17.2111	11.9025	16.0501	17.3903	15.308	15.4003	0.285932	0.207581	0.267667	0.292455	0.263318	0.260491	TRUE
TRUE	Alkbh5	84.92	80.8475	86.5786	88.2076	87.0566	88.4333	0.76937	0.750018	0.775966	0.77785	0.775748	0.77785	TRUE
TRUE	Alkbh6	46.268	48.7138	43.5897	49.3197	42.1906	41.9005	0.580054	0.590998	0.559542	0.601363	0.54809	0.546133	TRUE
TRUE	Alkbh7	28.1427	24.7319	25.6409	30.6443	25.5954	26.2057	0.41741	0.373559	0.388273	0.448068	0.391607	0.396753	TRUE
TRUE	Alkbh8	27.2637	31.5759	39.4189	32.1507	28.3129	43.3308	0.408132	0.444734	0.524027	0.462274	0.421396	0.557513	TRUE
TRUE	Alms1	14.947	21.5811	16.3019	19.2601	19.4237	20.046	0.253243	0.335145	0.270928	0.316663	0.319055	0.324128	TRUE
TRUE	Alox12b	1.19681	1.72983	1.28714	1.41354	1.56408	0.939027	0.0181199	0.0240632	0.0198594	0.0239907	0.0281221	0.00761035	TRUE
TRUE	Alox5ap	129.386	76.2437	141.513	112.291	117.86	100.364	0.867797	0.733203	0.882801	0.837718	0.84859	0.809524	TRUE
TRUE	Alox8	13.3236	14.1943	13.0254	15.0833	14.3416	13.6608	0.231572	0.23882	0.226716	0.262666	0.250562	0.236211	TRUE
TRUE	Aloxe3	2.12322	1.9933	2.25145	1.06124	0.805639	1.57778	0.0447923	0.0321809	0.0455171	0.0118142	0.00550844	0.0276872	TRUE
TRUE	Alpk1	5.61586	3.46349	4.04965	3.46977	5.47961	7.72747	0.117489	0.0674784	0.0880626	0.0786403	0.119954	0.150612	TRUE
TRUE	Alpl	9.46327	12.8134	10.5808	9.56879	9.01838	13.4064	0.176923	0.219758	0.191418	0.186055	0.175545	0.232949	TRUE
TRUE	Als2	27.226	31.5704	26.7131	29.1519	31.1404	28.1577	0.407697	0.444662	0.400232	0.431833	0.452635	0.417337	TRUE
TRUE	Als2cl	6.1613	8.5403	6.61283	4.93124	5.98896	7.7345	0.125245	0.16018	0.133725	0.109879	0.128579	0.150902	TRUE
TRUE	Alyref	28.7949	29.5318	26.9824	27.8523	30.6684	26.6488	0.423643	0.42473	0.403421	0.417989	0.447561	0.401102	TRUE
TRUE	Amacr	11.722	10.9464	10.559	11.0339	10.4928	12.4486	0.207871	0.1941	0.190984	0.207074	0.197797	0.219396	TRUE
TRUE	Ambra1	51.693	57.2443	52.7415	55.6849	56.3476	52.4049	0.615496	0.643836	0.621367	0.643763	0.645213	0.620207	TRUE
TRUE	Amd1	111.959	108.946	106.945	117.231	114.557	120.143	0.836921	0.829673	0.827354	0.846706	0.84185	0.8512	TRUE
TRUE	Amd2	33.8708	31.7141	32.0708	35.856	34.7399	38.1159	0.472566	0.446111	0.455026	0.494165	0.483728	0.513228	TRUE
TRUE	Amdhd2	29.0633	27.2851	31.6666	22.7615	23.6871	23.4697	0.426687	0.401899	0.450098	0.362108	0.371023	0.366094	TRUE
TRUE	Amer1	14.9064	17.1644	14.3465	15.5978	14.8036	16.3798	0.252809	0.276944	0.244328	0.269261	0.256795	0.27477	TRUE
TRUE	Amer2	51.1139	58.3091	46.1474	52.7823	48.0693	54.4105	0.611727	0.650504	0.576285	0.624629	0.591288	0.632601	TRUE
TRUE	Amer3	14.9915	16.9776	14.2198	16.017	16.0321	15.6984	0.253606	0.27477	0.242879	0.274625	0.272595	0.264695	TRUE
TRUE	Amfr	197.501	186.009	191.441	173.989	174.063	178.977	0.929767	0.922809	0.927231	0.913387	0.914764	0.917808	TRUE
TRUE	Amh	1.70407	2.51436	2.64003	3.18256	2.74054	3.20772	0.033703	0.0453722	0.0547945	0.0722621	0.0606654	0.0666087	TRUE
TRUE	Amhr2	3.97083	5.36737	2.40228	3.44484	5.24915	5.91752	0.0869754	0.108937	0.0492136	0.0781329	0.11488	0.121983	TRUE
TRUE	Amigo1	46.4255	60.7686	49.1283	52.5896	58.4118	56.9428	0.581431	0.665	0.597449	0.622889	0.657462	0.647894	TRUE
TRUE	Amigo2	9.87459	12.8961	11.453	11.2768	11.403	14.1796	0.182793	0.22099	0.205624	0.210118	0.209683	0.243386	TRUE
TRUE	Amigo3	1.62016	1.5298	1.61041	2.31054	1.71398	1.84378	0.0311662	0.01783	0.0301515	0.0504457	0.0334131	0.0349351	TRUE
TRUE	Ammecr1	5.10764	3.76906	4.4802	3.56179	3.72659	4.01869	0.109444	0.0744365	0.0972675	0.0804523	0.0828441	0.0856708	TRUE
TRUE	Ammecr1l	48.8776	48.7455	46.7465	46.2701	44.3862	45.8752	0.596506	0.591288	0.580271	0.580706	0.564615	0.577082	TRUE
TRUE	Amn	4.62254	5.08218	4.56369	2.5033	4.6029	5.87849	0.100384	0.102196	0.0984997	0.0557368	0.102414	0.121258	TRUE
TRUE	Amn1	20.4596	20.8271	22.788	21.1335	22.089	26.0794	0.328332	0.325361	0.356092	0.340944	0.352033	0.395666	TRUE
TRUE	Amot	20.7336	23.0154	18.3965	19.6475	20.6261	24.6302	0.331956	0.35312	0.30137	0.322171	0.334638	0.379358	TRUE
TRUE	Amotl1	32.932	36.7232	33.0062	33.6748	31.0634	36.1845	0.463869	0.495035	0.464811	0.476335	0.451837	0.49634	TRUE
TRUE	Amotl2	44.8748	38.9683	39.5088	38.5345	39.2786	48.0561	0.569689	0.512648	0.524824	0.520475	0.524389	0.593172	TRUE
TRUE	Ampd2	74.0355	84.6677	76.0304	82.8084	81.134	86.2782	0.728999	0.764297	0.738276	0.761397	0.755382	0.770457	TRUE
TRUE	Ampd3	34.2394	37.5808	35.8452	36.0503	37.0755	36.092	0.476408	0.502211	0.491629	0.496195	0.503878	0.495253	TRUE
TRUE	Amph	141.59	168.914	144.77	165.167	160.251	161.27	0.883091	0.91027	0.887439	0.907009	0.90411	0.90411	TRUE
TRUE	Amt	25.2139	26.6776	28.129	25.8993	25.3751	25.2881	0.385591	0.394506	0.41538	0.397985	0.38907	0.386678	TRUE
TRUE	Amy1	18.0277	25.5668	14.2804	19.6444	20.6403	18.7487	0.297311	0.383924	0.243604	0.322027	0.334855	0.305719	TRUE
TRUE	Amz1	17.3733	10.7277	16.1735	14.1306	14.4598	15.8462	0.288469	0.191056	0.268972	0.24933	0.252591	0.267232	TRUE
TRUE	Amz2	66.47	77.8721	76.1756	65.4414	68.4829	77.31	0.695803	0.740161	0.738639	0.694644	0.706893	0.740668	TRUE
TRUE	Anapc1	59.0713	70.801	58.3132	55.7996	60.6644	58.6444	0.661086	0.710807	0.654997	0.644488	0.668406	0.657534	TRUE
TRUE	Anapc10	14.0076	14.984	15.9608	16.0671	15.2273	16.514	0.240342	0.249402	0.266362	0.275205	0.262086	0.276654	TRUE
TRUE	Anapc11	89.6941	86.6635	93.4381	100.622	101.367	96.2257	0.784591	0.770602	0.795245	0.812206	0.813583	0.798869	TRUE
TRUE	Anapc13	75.1911	78.1081	75.4966	74.5383	72.6718	69.032	0.734797	0.740886	0.736247	0.73371	0.724723	0.709792	TRUE
TRUE	Anapc15	35.7529	33.5187	36.0673	42.5243	45.6457	33.3728	0.490396	0.463724	0.493368	0.552874	0.573965	0.468943	TRUE
TRUE	Anapc16	81.0856	73.145	82.5186	80.481	83.5051	77.7042	0.757049	0.720664	0.76118	0.754004	0.763572	0.742263	TRUE
TRUE	Anapc2	88.4316	85.6696	92.0145	86.2679	89.4057	82.9262	0.780604	0.767631	0.791694	0.772777	0.781619	0.76118	TRUE
TRUE	Anapc4	54.6483	60.9378	53.3145	52.7314	52.2485	62.0894	0.634486	0.666014	0.625498	0.624194	0.61883	0.675364	TRUE
TRUE	Anapc5	162.222	181.817	163.528	158.32	183.513	157.641	0.907154	0.919693	0.907879	0.900631	0.921577	0.899978	TRUE
TRUE	Anapc7	28.8225	25.3587	30.2235	25.3145	27.1611	24.0506	0.423933	0.381532	0.436037	0.391752	0.408857	0.373125	TRUE
TRUE	Ang	57.4892	36.2422	60.1086	53.6735	58.7401	40.3231	0.652461	0.489817	0.665652	0.630644	0.659926	0.533087	TRUE
TRUE	Angel1	18.7543	19.2895	18.1082	17.2996	17.6045	18.9029	0.307096	0.306298	0.296876	0.29144	0.29231	0.308328	TRUE
TRUE	Angel2	44.8389	43.8208	42.0036	40.9611	44.5222	40.695	0.569327	0.554323	0.5478	0.54106	0.565848	0.536783	TRUE
TRUE	Angpt1	6.34788	6.82198	5.45428	5.84611	6.02886	5.34083	0.128361	0.134522	0.114155	0.128144	0.129666	0.110749	TRUE
TRUE	Angptl2	14.4819	8.87338	12.8676	4.87073	6.04594	5.92434	0.246575	0.165253	0.224107	0.108212	0.130101	0.122128	TRUE
TRUE	Angptl6	1.813	1.7588	2.13023	2.26626	1.77249	2.17796	0.037037	0.0248605	0.0432703	0.0491411	0.035515	0.0442125	TRUE
TRUE	Ank	273.307	307.478	265.77	282.099	269.203	291.9	0.957672	0.964775	0.95586	0.957889	0.95528	0.960426	TRUE
TRUE	Ank1	129.483	173.736	130.436	192.593	170.091	174.889	0.868015	0.913967	0.869754	0.925926	0.911285	0.914909	TRUE
TRUE	Ank2	412.915	578.843	389.264	491.828	480.794	605.932	0.979126	0.98978	0.976227	0.984344	0.983692	0.99065	TRUE
TRUE	Ank3	343.456	460.143	330.706	373.409	367.33	373.872	0.970791	0.983112	0.968689	0.973762	0.9734	0.974342	TRUE
TRUE	Ankdd1a	1.83227	2.60818	1.50085	2.45667	1.80623	2.38205	0.0376169	0.0475466	0.0260201	0.0547945	0.0366022	0.0486338	TRUE
TRUE	Ankef1	3.8662	4.83139	4.00491	4.74824	5.30053	3.47561	0.084801	0.0969776	0.0873378	0.105458	0.11633	0.0730594	TRUE
TRUE	Ankfn1	9.73071	15.1406	14.629	16.6117	16.1662	20.0359	0.180546	0.250924	0.247518	0.282888	0.274335	0.323694	TRUE
TRUE	Ankfy1	79.4001	68.9366	81.288	66.1705	68.5403	65.892	0.750308	0.703414	0.757049	0.698123	0.707255	0.695658	TRUE
TRUE	Ankhd1	61.2465	68.7597	65.5941	63.3805	66.4149	69.593	0.672827	0.702399	0.692035	0.685294	0.697543	0.712111	TRUE
TRUE	Ankib1	79.99	88.3548	81.0141	77.2202	81.9621	78.6453	0.751903	0.775096	0.756251	0.742988	0.758716	0.745524	TRUE
TRUE	Ankle2	50.9792	42.9701	51.531	43.2074	41.9874	41.8723	0.610495	0.546206	0.613249	0.558092	0.545336	0.545988	TRUE
TRUE	Ankmy2	69.6065	71.6801	70.995	72.5359	69.6575	74.4873	0.709937	0.7153	0.716678	0.726752	0.711966	0.730811	TRUE
TRUE	Ankra2	38.4828	39.6519	36.7771	36.3019	33.7695	36.672	0.516344	0.518663	0.498949	0.498514	0.476118	0.500761	TRUE
TRUE	Ankrd10	45.6388	63.9777	50.4593	61.5496	60.7452	56.3486	0.575198	0.682395	0.606219	0.677756	0.668986	0.64456	TRUE
TRUE	Ankrd11	169.973	197.007	172.5	187.199	179.596	178.051	0.912952	0.928898	0.915779	0.922882	0.91904	0.917156	TRUE
TRUE	Ankrd12	69.1822	88.7507	72.3995	83.0465	74.2183	81.962	0.70769	0.775966	0.722766	0.762485	0.729869	0.758136	TRUE
TRUE	Ankrd13a	160.136	123.046	154.734	121.077	135.944	138.701	0.905124	0.856056	0.898964	0.853374	0.876567	0.879322	TRUE
TRUE	Ankrd13b	35.3534	36.1694	37.2524	37.7668	38.1236	42.087	0.487425	0.488729	0.503008	0.51359	0.51359	0.5478	TRUE
TRUE	Ankrd13c	74.2764	85.7955	81.8257	78.6982	79.5935	84.044	0.730594	0.768066	0.758571	0.748206	0.749801	0.763934	TRUE
TRUE	Ankrd13d	37.7856	48.2328	36.9573	47.5627	46.6403	42.6188	0.509531	0.587084	0.500544	0.589802	0.581576	0.551497	TRUE
TRUE	Ankrd16	27.6449	50.8474	33.6872	28.0642	33.1061	34.9006	0.411901	0.604842	0.471697	0.420236	0.470682	0.484091	TRUE
TRUE	Ankrd17	122.125	138.652	123.628	139.56	140.373	143.485	0.856056	0.878524	0.858592	0.881423	0.882076	0.885627	TRUE
TRUE	Ankrd23	5.09733	6.10736	3.25995	6.39484	6.64676	3.72851	0.109154	0.123288	0.0709575	0.137494	0.139958	0.0791476	TRUE
TRUE	Ankrd24	36.7189	45.0527	33.6082	34.2304	30.2416	45.2145	0.499456	0.563311	0.470755	0.481844	0.442922	0.571791	TRUE
TRUE	Ankrd26	9.98293	13.283	11.3192	11.9558	13.6623	11.0564	0.18417	0.226354	0.203305	0.220193	0.241792	0.199391	TRUE
TRUE	Ankrd27	43.9682	38.2726	39.9766	38.846	42.9199	39.4788	0.562731	0.507937	0.529101	0.523592	0.553019	0.525694	TRUE
TRUE	Ankrd28	80.0848	100.429	79.8093	81.5279	78.7258	80.9158	0.752627	0.807639	0.751033	0.757411	0.746249	0.755092	TRUE
TRUE	Ankrd29	35.3013	38.2823	33.5838	42.7476	40.7931	40.3998	0.486917	0.508226	0.47003	0.554251	0.536276	0.534029	TRUE
TRUE	Ankrd33	1.24735	0	1.55633	0.902571	1.08105	0	0.0202943	0.00108719	0.0283395	0.00797275	0.0134087	0.00326158	TRUE
TRUE	Ankrd34a	39.0173	43.9655	42.4959	50.8336	52.6675	55.4268	0.520765	0.555338	0.551569	0.611727	0.621512	0.639704	TRUE
TRUE	Ankrd34b	52.646	62.7077	55.4851	67.7864	63.204	68.1399	0.622672	0.676161	0.637965	0.706313	0.68196	0.705733	TRUE
TRUE	Ankrd34c	18.4848	19.9001	17.6458	21.4542	21.7577	21.5848	0.303254	0.313764	0.289121	0.34464	0.348119	0.342901	TRUE
TRUE	Ankrd35	9.79418	13.3019	11.169	11.8054	10.9536	9.2761	0.181416	0.226643	0.200478	0.218163	0.204537	0.175183	TRUE
TRUE	Ankrd37	2.25947	1.75459	1.97895	1.54836	2.56595	1.66368	0.0492136	0.024643	0.0396463	0.0280496	0.0572588	0.030079	TRUE
TRUE	Ankrd39	14.7532	18.2528	16.1778	14.3971	13.8957	14.6955	0.250924	0.292527	0.269189	0.253243	0.244981	0.250489	TRUE
TRUE	Ankrd40	146.516	147.573	146.08	153.46	141.056	151.326	0.889831	0.889759	0.889396	0.896717	0.882801	0.893817	TRUE
TRUE	Ankrd42	15.909	20.9632	17.5803	19.9943	18.1515	19.8146	0.26658	0.326303	0.288251	0.327318	0.29992	0.320215	TRUE
TRUE	Ankrd44	77.3005	63.4929	76.4725	46.549	45.7862	51.7747	0.742625	0.68022	0.739799	0.582735	0.575053	0.616583	TRUE
TRUE	Ankrd45	27.9804	31.906	27.101	30.5322	31.8971	31.4296	0.415598	0.448213	0.404436	0.446909	0.46039	0.450678	TRUE
TRUE	Ankrd46	205.19	203.046	196.605	201.91	188.534	206.919	0.934261	0.931579	0.929695	0.930927	0.925129	0.932739	TRUE
TRUE	Ankrd49	15.567	14.559	16.782	13.7898	14.0448	15.2205	0.261216	0.243314	0.277524	0.244473	0.247445	0.2581	TRUE
TRUE	Ankrd50	74.8277	78.0675	75.1815	79.8044	70.3038	78.9265	0.73284	0.740741	0.735087	0.75183	0.715011	0.746829	TRUE
TRUE	Ankrd52	80.0466	86.6461	81.3177	90.3247	86.3134	89.1966	0.75241	0.77053	0.757194	0.784011	0.773139	0.780242	TRUE
TRUE	Ankrd54	20.175	21.1259	17.4132	21.2856	23.6438	19.5223	0.324273	0.328405	0.286004	0.342538	0.37037	0.316591	TRUE
TRUE	Ankrd55	44.7607	55.8507	45.7249	62.3321	59.9577	54.7978	0.568602	0.635356	0.57353	0.680945	0.665217	0.635211	TRUE
TRUE	Ankrd6	34.2301	42.9108	34.6194	40.5575	41.0757	36.078	0.476263	0.545698	0.480104	0.538016	0.539175	0.495035	TRUE
TRUE	Ankrd9	22.0981	29.5816	19.2289	27.0389	27.6033	23.7585	0.348337	0.425165	0.313619	0.409654	0.413713	0.369791	TRUE
TRUE	Anks1	69.9105	79.4406	67.2441	69.3886	79.2702	71.7685	0.711676	0.74509	0.699572	0.713271	0.748351	0.720302	TRUE
TRUE	Anks1b	94.331	117.515	91.9096	98.2125	92.429	98.2504	0.796477	0.846488	0.790969	0.805972	0.791404	0.805103	TRUE
TRUE	Anks3	35.0795	45.8769	39.2703	37.8682	45.8463	44.8249	0.484526	0.569762	0.522432	0.514387	0.57556	0.569109	TRUE
TRUE	Anks6	18.0255	20.292	16.4726	17.8377	21.0642	16.2563	0.297239	0.318765	0.27361	0.299051	0.339784	0.272523	TRUE
TRUE	Ankub1	10.4675	14.0544	13.0184	13.8121	12.5413	15.2613	0.190549	0.236646	0.226281	0.245126	0.225339	0.258824	TRUE
TRUE	Ankzf1	11.3653	14.1785	11.0118	12.0311	12.8737	8.34726	0.202798	0.23853	0.197652	0.221208	0.230847	0.159817	TRUE
TRUE	Anln	194.325	154.776	173.023	179.138	156.317	195.772	0.928535	0.896934	0.916141	0.917446	0.900486	0.927303	TRUE
TRUE	Ano1	3.67999	3.99783	4.06788	2.90531	2.45706	3.64639	0.0803798	0.0793651	0.088425	0.0652316	0.0547945	0.0772632	TRUE
TRUE	Ano10	64.4757	63.085	58.9609	54.4919	52.7292	54.9475	0.688121	0.678336	0.658984	0.636298	0.621947	0.636733	TRUE
TRUE	Ano3	43.3773	56.5958	43.1688	54.2863	51.3911	54.7757	0.55773	0.639922	0.556498	0.635066	0.613612	0.635066	TRUE
TRUE	Ano4	64.8753	83.7789	62.1729	69.0786	67.7612	69.4728	0.690005	0.760818	0.676741	0.711821	0.703124	0.711821	TRUE
TRUE	Ano5	1.44277	1.92508	1.61627	1.5254	2.14715	1.48566	0.0260926	0.0300065	0.0305139	0.0273973	0.0466768	0.0244981	TRUE
TRUE	Ano6	53.8239	50.0132	54.4833	50.2323	46.0109	50.1357	0.630354	0.600493	0.632456	0.607596	0.576937	0.606364	TRUE
TRUE	Ano8	24.0098	30.3002	24.4365	25.064	25.6124	25.0123	0.372182	0.431905	0.374937	0.388635	0.391824	0.383272	TRUE
TRUE	Anp32a	123.945	109.876	129.272	133.644	122.18	130.052	0.8591	0.831485	0.86758	0.873741	0.855621	0.867145	TRUE
TRUE	Anp32b	102.627	82.7953	105.597	82.1498	86.302	84.6773	0.818221	0.756831	0.825034	0.75944	0.773067	0.765964	TRUE
TRUE	Anp32e	72.6194	71.4569	76.4885	67.8333	64.8591	64.3704	0.723346	0.714141	0.739943	0.706675	0.690005	0.687831	TRUE
TRUE	Antkmt	43.4892	52.8175	41.9324	43.5534	41.3602	40.1186	0.55918	0.617236	0.547075	0.560629	0.541277	0.531275	TRUE
TRUE	Antxr1	20.6688	28.1124	17.6478	20.0882	18.5051	20.5746	0.330869	0.410886	0.289266	0.328622	0.304776	0.331739	TRUE
TRUE	Antxr2	4.12919	2.47799	3.70951	2.28512	2.05312	3.13653	0.0901645	0.0446474	0.0800899	0.0497934	0.0443575	0.0651591	TRUE
TRUE	Anxa11	28.9898	24.3087	31.1514	24.1826	28.3086	26.3559	0.42618	0.368486	0.445604	0.378633	0.421179	0.39784	TRUE
TRUE	Anxa2	83.5312	62.4919	91.348	72.581	71.9425	76.7582	0.764587	0.674712	0.789375	0.726897	0.721751	0.739001	TRUE
TRUE	Anxa3	152.719	99.0316	176.842	102.349	129.127	105.494	0.897079	0.804305	0.918895	0.816989	0.866275	0.82257	TRUE
TRUE	Anxa4	35.0742	19.6854	32.3436	23.8202	23.5556	22.0862	0.484381	0.311082	0.458143	0.374429	0.369356	0.347974	TRUE
TRUE	Anxa5	203.322	161.772	194.295	168.78	166.141	182.606	0.933391	0.903965	0.928608	0.909618	0.908676	0.919475	TRUE
TRUE	Anxa6	203.002	211.092	207.218	216.298	215.346	214.98	0.933246	0.935928	0.935493	0.93745	0.93716	0.93658	TRUE
TRUE	Anxa7	68.4854	64.5646	73.0189	66.4268	66.1806	69.5994	0.705516	0.685584	0.72494	0.699137	0.696601	0.712256	TRUE
TRUE	Aoc2	3.18768	3.92161	2.8582	4.3356	3.72868	4.0939	0.0705951	0.0779155	0.0602305	0.09734	0.083134	0.0872653	TRUE
TRUE	Aopep	42.6147	67.7742	39.5939	48.1146	50.5752	48.7044	0.551787	0.698413	0.525477	0.593245	0.608176	0.596941	TRUE
TRUE	Aox1	4.31735	5.5966	4.74518	4.38808	4.34243	5.34809	0.093716	0.113648	0.102196	0.0979198	0.0968326	0.110966	TRUE
TRUE	Aox4	1.04531	1.08299	0.708723	1.37462	1.30907	0	0.0126839	0.00724795	0.00456621	0.0225411	0.0200043	0.00326158	TRUE
TRUE	Ap1ar	59.4869	75.518	76.4377	71.5837	70.1458	70.7993	0.663405	0.729941	0.739654	0.722766	0.713778	0.716605	TRUE
TRUE	Ap1b1	168.247	176.578	164.894	167.809	185.944	160.161	0.911647	0.916359	0.909111	0.909038	0.923534	0.902877	TRUE
TRUE	Ap1g1	147.387	119.337	129.039	131.891	130.858	131.874	0.890918	0.85033	0.867218	0.871131	0.869609	0.869899	TRUE
TRUE	Ap1g2	4.70459	3.54968	5.18633	4.91739	5.20538	4.82678	0.102196	0.0695803	0.109879	0.109517	0.1143	0.101834	TRUE
TRUE	Ap1m1	108.704	106.693	109.261	118.418	117.054	120.993	0.830978	0.8246	0.832427	0.849098	0.847648	0.852504	TRUE
TRUE	Ap1s1	148.419	159.432	153.516	167.364	165.396	156.919	0.891861	0.9015	0.897369	0.908386	0.908313	0.899471	TRUE
TRUE	Ap1s2	208.237	214.61	224.872	220.852	229.556	215.902	0.935928	0.937305	0.942524	0.938827	0.942669	0.936725	TRUE
TRUE	Ap1s3	1.63059	1.69691	2.54801	1.51156	1.52092	1.28295	0.0315286	0.0229035	0.0523302	0.0266725	0.0271073	0.0183373	TRUE
TRUE	Ap2a1	253.214	284.816	256.755	275.014	277.768	296.799	0.951294	0.959411	0.953178	0.95673	0.957092	0.961803	TRUE
TRUE	Ap2a2	150.617	143.307	143.968	144.492	145.007	150.582	0.894905	0.884468	0.885917	0.887512	0.888019	0.89331	TRUE
TRUE	Ap2b1	236.652	216.808	235.595	226.154	229.659	241.542	0.946148	0.938247	0.9468	0.940929	0.942814	0.947452	TRUE
TRUE	Ap2m1	421.848	396.611	427.07	435.735	439.728	444.776	0.980213	0.977821	0.980503	0.980213	0.980503	0.980865	TRUE
TRUE	Ap2s1	166.999	163.041	185.194	194.654	180.963	170.371	0.910923	0.905269	0.923389	0.927303	0.919765	0.911865	TRUE
TRUE	Ap3b1	75.9487	71.5574	75.4406	79.2936	78.8963	74.6741	0.737552	0.714648	0.73603	0.750236	0.746902	0.731608	TRUE
TRUE	Ap3b2	83.0527	94.8551	85.1503	94.9941	104.119	96.4467	0.763282	0.794303	0.770675	0.796695	0.820758	0.799667	TRUE
TRUE	Ap3d1	122.774	124.934	122.946	133.35	132.557	138.402	0.856853	0.859172	0.857795	0.873378	0.872074	0.878887	TRUE
TRUE	Ap3m1	50.1685	48.2228	50.3619	42.9874	44.0829	46.6215	0.605421	0.586939	0.605204	0.556353	0.562006	0.582663	TRUE
TRUE	Ap3m2	76.6915	82.2692	76.5735	81.383	80.9638	77.4779	0.740161	0.754729	0.740088	0.756759	0.754657	0.741393	TRUE
TRUE	Ap3s1	139.824	150.129	130.289	159.618	159.632	158.488	0.881061	0.892513	0.869464	0.901573	0.903095	0.900993	TRUE
TRUE	Ap3s2	49.8241	60.4584	50.0052	55.8124	55.0241	53.9069	0.602595	0.663115	0.60303	0.644778	0.636515	0.629557	TRUE
TRUE	Ap4b1	23.4377	22.9636	21.0154	22.5996	22.5887	20.3104	0.364789	0.352468	0.334783	0.359426	0.357469	0.327825	TRUE
TRUE	Ap4e1	19.5218	25.1178	19.4407	21.9351	23.0024	20.4966	0.315938	0.378633	0.316301	0.349569	0.362035	0.330579	TRUE
TRUE	Ap4m1	20.6133	19.4217	19.3199	17.5866	21.1437	22.6443	0.330434	0.307893	0.314634	0.295499	0.340291	0.355005	TRUE
TRUE	Ap4s1	69.5309	77.4658	77.0807	93.1714	82.9597	85.2532	0.709357	0.738421	0.741828	0.792419	0.761832	0.767848	TRUE
TRUE	Ap5b1	21.7111	15.403	21.1877	19.2369	20.2643	18.8862	0.343046	0.254983	0.336595	0.316156	0.329927	0.307603	TRUE
TRUE	Ap5m1	31.3098	33.8148	31.6699	30.5782	30.3923	30.9601	0.449301	0.466841	0.450243	0.447271	0.444662	0.446981	TRUE
TRUE	Ap5s1	45.5877	38.3989	46.8465	36.8081	35.2303	45.2685	0.574908	0.509241	0.580996	0.504457	0.487642	0.572371	TRUE
TRUE	Ap5z1	19.5063	20.5755	19.9271	18.5523	21.2028	21.957	0.315793	0.322679	0.322606	0.3084	0.341161	0.34638	TRUE
TRUE	Apaf1	12.9777	11.5782	13.3059	11.1734	11.6522	12.1163	0.226499	0.202653	0.23121	0.208886	0.213235	0.214467	TRUE
TRUE	Apba1	99.2264	120.669	97.6887	117.699	117.696	107.239	0.809741	0.852432	0.806697	0.848083	0.848445	0.827064	TRUE
TRUE	Apba2	97.0552	121.39	102.788	119.48	116.167	111.695	0.80387	0.853954	0.818076	0.850837	0.845329	0.835471	TRUE
TRUE	Apba3	18.9622	17.8992	19.7108	20.9318	20.9785	24.1381	0.310067	0.287454	0.31978	0.338552	0.338914	0.373777	TRUE
TRUE	Apbb1	294.57	320.858	274.797	317.386	310.114	316.626	0.961586	0.967819	0.957962	0.9655	0.96405	0.966007	TRUE
TRUE	Apbb1ip	151.332	84.1326	154.878	96.3922	98.8204	82.4573	0.895267	0.762267	0.899036	0.800899	0.806842	0.759658	TRUE
TRUE	Apbb2	137.471	143.306	137.011	139.45	132.03	138.822	0.8778	0.884395	0.877582	0.881134	0.871131	0.879539	TRUE
TRUE	Apbb3	32.2323	37.5641	34.0062	35.6659	38.0018	33.988	0.457346	0.502138	0.474886	0.492933	0.51272	0.475538	TRUE
TRUE	Apc	154.026	196.034	157.908	163.863	169.37	265.41	0.898674	0.928028	0.9015	0.905487	0.91085	0.954048	TRUE
TRUE	Apc2	87.2931	118.038	86.2464	98.9606	96.3604	99.7405	0.777415	0.847358	0.774371	0.808147	0.800754	0.808364	TRUE
TRUE	Apcdd1	8.06341	5.17956	8.4888	3.81838	4.18331	7.14568	0.156628	0.104371	0.161847	0.0859607	0.0927013	0.141625	TRUE
TRUE	Apeh	40.2875	36.6391	43.2605	38.7521	44.9342	45.0154	0.531492	0.494093	0.55715	0.522795	0.569327	0.570341	TRUE
TRUE	Apela	0.658857	1.40173	1.49641	1.40447	1.77018	1.93379	0.00391389	0.0147858	0.0256578	0.0237733	0.03537	0.0371095	TRUE
TRUE	Apex1	16.316	12.1792	19.2124	16.777	14.8533	19.8024	0.272595	0.211205	0.313329	0.284627	0.257592	0.319997	TRUE
TRUE	Apex2	14.3492	24.3237	16.8599	17.1574	19.3498	16.7878	0.244836	0.368703	0.279264	0.289846	0.317678	0.280351	TRUE
TRUE	Aph1a	79.8322	68.9574	82.7274	64.7071	65.6721	64.4417	0.751468	0.703559	0.76147	0.691382	0.694281	0.688845	TRUE
TRUE	Aph1b	24.1403	29.5039	23.7483	26.4463	23.7042	28.0219	0.374357	0.424368	0.367254	0.403928	0.371313	0.415888	TRUE
TRUE	Aph1c	6.81085	8.77588	7.16961	7.83726	7.23142	7.88967	0.136914	0.163296	0.142132	0.160035	0.150033	0.153802	TRUE
TRUE	Api5	131.221	115.346	134.052	122.562	125.247	128.092	0.870407	0.842719	0.873886	0.855766	0.860332	0.863883	TRUE
TRUE	Apip	29.8567	33.6756	33.0086	30.2766	33.8511	33.2134	0.434515	0.465319	0.464956	0.443937	0.47677	0.46771	TRUE
TRUE	Aplf	10.1005	9.06564	8.31084	6.88623	8.26374	7.43048	0.185982	0.168442	0.158875	0.145394	0.164891	0.146119	TRUE
TRUE	Apln	49.7725	61.2157	45.111	51.4081	45.4965	55.595	0.60216	0.667464	0.569544	0.614916	0.572588	0.640574	TRUE
TRUE	Aplnr	6.75465	15.9893	10.5538	7.13282	7.27495	10.4237	0.135972	0.262303	0.190839	0.149308	0.15112	0.190984	TRUE
TRUE	Aplp1	1042.92	1066.69	953.014	1000.49	925.788	992.949	0.997173	0.997536	0.996304	0.996666	0.995869	0.996883	TRUE
TRUE	Aplp2	416.313	462.036	412.443	468.143	412.371	467.277	0.979416	0.983402	0.978401	0.982822	0.978546	0.982895	TRUE
TRUE	Apmap	54.4798	62.8991	55.8862	55.9417	53.761	50.8536	0.633471	0.677321	0.640864	0.64543	0.628397	0.6118	TRUE
TRUE	Apoa2	2.79004	4.40914	3.22359	4.0467	3.30022	1.96134	0.0607378	0.0878452	0.0702327	0.0916866	0.0734942	0.0381967	TRUE
TRUE	Apobec1	28.2841	17.0342	29.4716	19.9136	23.1656	18.0949	0.418859	0.275495	0.428571	0.326375	0.3645	0.297094	TRUE
TRUE	Apobec3	39.881	21.6972	48.2576	21.8575	23.1563	20.0093	0.528448	0.336667	0.591071	0.348554	0.364282	0.323186	TRUE
TRUE	Apoc1	2.88636	1.63061	3.57631	4.85333	2.89309	3.12445	0.0633471	0.0210191	0.0776981	0.10785	0.0641444	0.0649417	TRUE
TRUE	Apod	1239.31	866.058	1075.24	926.381	770.756	1033.55	0.997826	0.995651	0.997246	0.995796	0.994129	0.997101	TRUE
TRUE	Apoe	601.615	674.453	588.428	552.468	536.144	575.056	0.990795	0.992897	0.990288	0.988403	0.987968	0.989346	TRUE
TRUE	Apol8	8.43641	9.90437	9.44671	9.43462	8.78396	12.299	0.162499	0.179242	0.175111	0.183446	0.172066	0.217294	TRUE
TRUE	Apold1	2.8833	2.73359	2.86499	2.85126	2.309	3.47662	0.0632021	0.0511705	0.060303	0.0643618	0.0505907	0.0731318	TRUE
TRUE	Apoo	80.4483	84.2172	78.5713	89.7839	89.5691	82.5984	0.753932	0.762992	0.746322	0.782416	0.782272	0.759948	TRUE
TRUE	Apool	25.7868	24.2644	28.1347	27.0791	22.6628	28.3238	0.391607	0.368124	0.415453	0.410089	0.358266	0.419222	TRUE
TRUE	App	581.299	588.548	505.49	537.508	410.435	459.891	0.99036	0.990288	0.986591	0.987389	0.978401	0.982243	TRUE
TRUE	Appbp2	127.248	130.513	127.058	130.152	122.212	136.001	0.864028	0.867145	0.864753	0.867942	0.855838	0.875625	TRUE
TRUE	Appl1	59.1016	64.0099	59.8332	61.536	54.6878	58.0452	0.661521	0.682685	0.663985	0.677539	0.634268	0.65449	TRUE
TRUE	Appl2	73.7337	101.183	78.6293	77.0486	83.2579	78.4621	0.727477	0.809741	0.746467	0.74219	0.76263	0.744872	TRUE
TRUE	Aprt	50.3496	39.6526	49.6432	45.8253	46.3143	43.9601	0.606799	0.518736	0.600783	0.577227	0.578749	0.562514	TRUE
TRUE	Aptx	23.078	25.0776	22.3362	28.8628	22.084	19.9436	0.360006	0.378198	0.351163	0.429079	0.351743	0.321954	TRUE
TRUE	Aqp11	11.8921	12.9864	12.6254	13.6639	13.2704	12.9548	0.21077	0.222222	0.22099	0.242589	0.236936	0.225774	TRUE
TRUE	Aqp4	300.831	386.675	301.38	263.625	255.992	332.244	0.963108	0.976372	0.963035	0.953396	0.951874	0.968254	TRUE
TRUE	Aqp6	3.88464	6.0736	2.93076	3.24102	5.03914	2.91573	0.0853809	0.1222	0.062115	0.0733493	0.111184	0.0605204	TRUE
TRUE	Aqp9	1.09134	1.34512	1.13126	1.18337	0.943882	0	0.014061	0.0130463	0.0150033	0.015873	0.00905994	0.00326158	TRUE
TRUE	Aqr	70.9346	66.2071	68.4221	65.1839	66.9753	67.6492	0.716025	0.692687	0.704646	0.693919	0.69979	0.703486	TRUE
TRUE	Ar	21.5263	23.8073	20.5429	23.8633	22.7085	24.5854	0.340364	0.362543	0.329419	0.374937	0.358846	0.37885	TRUE
TRUE	Araf	149.592	136.327	145.261	154.084	149.427	145.812	0.893093	0.875045	0.888526	0.897152	0.89389	0.888382	TRUE
TRUE	Arap1	62.9229	42.1443	66.3305	44.0243	44.65	36.4969	0.681452	0.538523	0.695514	0.563891	0.566717	0.499022	TRUE
TRUE	Arap2	55.5365	56.9693	55.3977	52.9139	46.408	52.0734	0.640574	0.642821	0.637457	0.625136	0.579474	0.617888	TRUE
TRUE	Arap3	50.0842	24.4259	48.3515	33.5624	40.8528	33.5103	0.604842	0.369863	0.59194	0.474668	0.537001	0.470175	TRUE
TRUE	Arc	31.6812	26.588	30.1269	34.2332	31.9446	34.631	0.452635	0.393709	0.434732	0.481916	0.460607	0.481989	TRUE
TRUE	Arcn1	156.312	145.723	162.969	148.205	148.835	151.239	0.901065	0.887874	0.907226	0.891571	0.893238	0.893745	TRUE
TRUE	Arel1	83.7971	93.2512	84.2701	81.1228	85.8718	82.5103	0.765746	0.790534	0.767123	0.756034	0.771689	0.759803	TRUE
TRUE	Arf1	356.624	343.097	360.344	372.602	362.025	346.82	0.972385	0.971516	0.97282	0.973545	0.972458	0.970428	TRUE
TRUE	Arf2	64.425	62.8122	65.6418	66.5469	67.8012	57.7093	0.687831	0.676886	0.692252	0.699717	0.703414	0.652751	TRUE
TRUE	Arf3	271.686	278.187	281.502	306.587	298.858	298.988	0.957092	0.957889	0.958977	0.963615	0.962238	0.962673	TRUE
TRUE	Arf4	163.668	141.153	166.438	145.747	147.377	150.591	0.907951	0.880989	0.910778	0.888961	0.891063	0.893383	TRUE
TRUE	Arf5	146.849	152.626	152.314	144.852	148.615	140.283	0.890194	0.894905	0.896064	0.887802	0.89302	0.881568	TRUE
TRUE	Arf6	105.505	84.1285	107.778	91.8037	93.444	90.2545	0.825034	0.762195	0.828586	0.788795	0.794013	0.783069	TRUE
TRUE	Arfgap1	57.4942	63.0003	57.9476	62.3845	59.2981	59.7664	0.652533	0.677829	0.653041	0.681308	0.662245	0.663188	TRUE
TRUE	Arfgap2	71.7754	76.5675	70.0226	60.4583	62.1334	60.2632	0.720591	0.734797	0.711966	0.671088	0.676669	0.665579	TRUE
TRUE	Arfgap3	36.7703	35.2228	40.9035	33.4582	33.3141	34.4103	0.499819	0.479887	0.538016	0.474161	0.472566	0.480104	TRUE
TRUE	Arfgef1	100.27	109.676	97.4355	103.784	103.717	104.292	0.81293	0.830978	0.8059	0.821121	0.819526	0.820106	TRUE
TRUE	Arfgef2	57.9023	64.8504	57.1829	60.9965	60.8829	61.2473	0.654418	0.686816	0.649561	0.674784	0.669783	0.670798	TRUE
TRUE	Arfgef3	62.4091	76.3439	62.9847	72.0043	71.1085	75.9713	0.678263	0.733638	0.680075	0.724288	0.718562	0.736464	TRUE
TRUE	Arfip1	53.9143	42.645	50.3448	48.4456	43.8778	41.865	0.630717	0.542509	0.604914	0.595202	0.560339	0.545916	TRUE
TRUE	Arfip2	49.348	54.8042	47.6437	50.4341	50.369	50.0245	0.599696	0.628905	0.586794	0.609408	0.606871	0.605784	TRUE
TRUE	Arfrp1	27.1727	31.7979	28.4765	27.3196	32.0569	29.0013	0.407045	0.447054	0.418859	0.412626	0.462057	0.426759	TRUE
TRUE	Arg2	1.05266	0.886844	0.934364	1.45342	0.939714	1.22134	0.0129738	0.00369646	0.0095673	0.0251504	0.0088425	0.015873	TRUE
TRUE	Arglu1	60.9672	81.7047	64.6508	67.2988	73.484	71.3349	0.671233	0.75299	0.688628	0.703631	0.727187	0.718997	TRUE
TRUE	Arhgap1	74.4846	59.3254	70.4913	62.7966	69.1301	67.9796	0.731318	0.656375	0.714213	0.683409	0.709647	0.704863	TRUE
TRUE	Arhgap10	6.19935	7.87485	6.76731	8.9809	8.99394	7.24197	0.125752	0.15083	0.136406	0.177212	0.175111	0.143727	TRUE
TRUE	Arhgap11a	9.41694	7.03082	8.98207	7.2479	8.47943	5.89638	0.176198	0.138146	0.168877	0.151192	0.168008	0.121548	TRUE
TRUE	Arhgap12	58.8604	57.0746	58.5504	59.4406	57.1052	54.5756	0.659854	0.643256	0.656157	0.665072	0.649561	0.633761	TRUE
TRUE	Arhgap15	9.34059	4.77931	7.08782	6.93509	7.11565	7.81538	0.175473	0.095528	0.14061	0.146699	0.147858	0.152787	TRUE
TRUE	Arhgap17	70.7027	47.7469	69.579	54.2219	52.6004	50.0093	0.714866	0.584185	0.710082	0.634776	0.620932	0.605566	TRUE
TRUE	Arhgap18	23.9427	21.1604	23.9099	19.5421	21.0226	20.9497	0.371385	0.328985	0.368921	0.320794	0.339349	0.336595	TRUE
TRUE	Arhgap19	7.87398	5.13044	5.98209	5.59579	5.07515	4.99804	0.153367	0.103211	0.122925	0.12336	0.112126	0.105675	TRUE
TRUE	Arhgap20	38.5624	48.7206	40.2468	48.6935	47.8442	49.6829	0.517069	0.591071	0.531855	0.597449	0.589983	0.603175	TRUE
TRUE	Arhgap21	105.992	134.549	106.019	113.106	113.968	123	0.825977	0.872581	0.825614	0.83924	0.840907	0.855476	TRUE
TRUE	Arhgap22	41.2831	28.0318	39.0873	33.8141	37.2627	33.9019	0.540262	0.409872	0.520331	0.478147	0.505907	0.474451	TRUE
TRUE	Arhgap23	143.825	153.057	139.569	126.947	125.668	139.585	0.886859	0.895267	0.880989	0.862289	0.860839	0.880409	TRUE
TRUE	Arhgap24	32.4288	32.6568	31.8323	32.6719	31.528	34.0741	0.458868	0.454809	0.452417	0.468435	0.456766	0.47677	TRUE
TRUE	Arhgap26	45.8711	54.7408	46.7434	51.7381	52.5819	58.1155	0.577082	0.628035	0.580199	0.617018	0.62086	0.65507	TRUE
TRUE	Arhgap27	74.2133	43.9696	70.9237	54.6939	59.7933	50.3924	0.729941	0.555411	0.716315	0.637457	0.66471	0.607958	TRUE
TRUE	Arhgap29	48.4952	17.9298	42.1939	26.5041	20.2026	38.0598	0.593607	0.287961	0.549757	0.404436	0.329202	0.512358	TRUE
TRUE	Arhgap31	52.0896	42.0936	53.7724	43.124	43.8486	47.9555	0.618395	0.538088	0.62818	0.557513	0.560049	0.59194	TRUE
TRUE	Arhgap32	76.1376	92.8081	75.8684	90.4267	88.4131	91.5477	0.738639	0.788577	0.737769	0.784446	0.779155	0.786475	TRUE
TRUE	Arhgap33	14.9127	19.975	14.5882	14.359	15.9807	20.1269	0.252881	0.314634	0.247155	0.252809	0.271798	0.325361	TRUE
TRUE	Arhgap35	151.435	175.866	151.207	171.519	174.215	173.813	0.895485	0.915634	0.894832	0.911792	0.914909	0.914474	TRUE
TRUE	Arhgap36	38.963	40.0057	37.7815	44.0132	40.9955	40.2725	0.520331	0.521925	0.508806	0.563673	0.538233	0.532507	TRUE
TRUE	Arhgap39	70.812	71.1344	64.5053	70.1473	74.1396	68.0536	0.715445	0.712546	0.687831	0.716895	0.729434	0.705298	TRUE
TRUE	Arhgap42	12.335	14.4638	13.1607	13.3696	12.8279	13.7992	0.216786	0.241647	0.228745	0.23795	0.229615	0.23853	TRUE
TRUE	Arhgap44	184.648	224.582	189.308	236.029	240.825	227.442	0.923027	0.941944	0.925491	0.944698	0.946293	0.942524	TRUE
TRUE	Arhgap45	90.4738	42.1893	84.6048	71.8899	81.4395	56.7681	0.78662	0.538813	0.76879	0.723636	0.756541	0.646735	TRUE
TRUE	Arhgap5	265.77	221.315	262.726	233.668	248.764	214.694	0.95615	0.939842	0.95499	0.944046	0.949482	0.936508	TRUE
TRUE	Arhgap6	16.9032	18.8858	17.0101	15.1195	12.8157	17.7913	0.281438	0.300935	0.280568	0.262811	0.22947	0.29289	TRUE
TRUE	Arhgap9	13.3015	8.44476	14.1747	9.76321	10.4524	7.99191	0.231065	0.158803	0.242227	0.188809	0.197144	0.155179	TRUE
TRUE	Arhgdia	584.427	448.496	607.349	539.499	513.029	509.696	0.990578	0.98217	0.991157	0.987461	0.986591	0.986301	TRUE
TRUE	Arhgdib	279.131	152.271	295.341	225.708	255.917	187.909	0.959049	0.894542	0.961586	0.940567	0.951729	0.922519	TRUE
TRUE	Arhgdig	71.2111	90.3161	79.3523	91.6561	90.8365	86.6028	0.717765	0.780967	0.749511	0.78836	0.786548	0.771545	TRUE
TRUE	Arhgef1	46.2518	42.2884	49.2808	44.9621	48.7164	37.0473	0.579764	0.539827	0.598391	0.571356	0.596651	0.503878	TRUE
TRUE	Arhgef10	133.164	108.476	121.498	99.586	106.098	129.24	0.873088	0.828368	0.855838	0.809669	0.825179	0.865406	TRUE
TRUE	Arhgef10l	45.0518	52.7414	51.4912	49.5203	48.9503	44.6672	0.570994	0.616873	0.612887	0.60274	0.597884	0.567877	TRUE
TRUE	Arhgef11	105.559	120.264	108.585	121.855	119.403	125.41	0.825179	0.851634	0.83076	0.854896	0.851779	0.85997	TRUE
TRUE	Arhgef12	128.449	152.034	127.321	142.324	137.144	142.062	0.866203	0.89389	0.865406	0.884685	0.877944	0.884323	TRUE
TRUE	Arhgef15	8.21088	12.2953	10.3901	12.7476	8.62329	8.84555	0.158658	0.212945	0.188592	0.228818	0.16982	0.167065	TRUE
TRUE	Arhgef17	102.126	123.743	96.925	121.579	119.049	113.574	0.816772	0.857505	0.80445	0.854389	0.85091	0.839095	TRUE
TRUE	Arhgef18	35.9736	38.216	36.4471	39.7113	37.4747	36.1614	0.492208	0.507139	0.495977	0.530985	0.507864	0.496267	TRUE
TRUE	Arhgef19	16.5654	21.9749	18.3442	19.2717	19.0583	22.2323	0.275712	0.339856	0.300138	0.31688	0.313981	0.349206	TRUE
TRUE	Arhgef2	111.024	94.5564	103.468	102.752	91.065	97.7883	0.835109	0.793796	0.819816	0.818149	0.7872	0.80387	TRUE
TRUE	Arhgef25	44.6576	48.3031	44.044	49.0842	46.5722	46.4981	0.567805	0.587592	0.563383	0.600058	0.580851	0.581721	TRUE
TRUE	Arhgef26	23.4289	33.2652	25.9752	25.1234	23.7916	28.0112	0.364427	0.460607	0.392404	0.389143	0.372182	0.41567	TRUE
TRUE	Arhgef28	32.8941	38.6298	32.367	32.3043	30.7353	36.1096	0.463289	0.510981	0.45865	0.464014	0.448648	0.495615	TRUE
TRUE	Arhgef3	85.5837	88.3591	82.7943	87.1348	93.6762	91.1054	0.771255	0.775169	0.761977	0.775024	0.794666	0.784808	TRUE
TRUE	Arhgef33	2.84868	6.72175	2.3547	2.42288	4.62488	3.64332	0.0623324	0.133072	0.0481264	0.0540697	0.102703	0.0771907	TRUE
TRUE	Arhgef37	7.53201	7.90978	6.74318	5.67817	4.35891	5.9834	0.148583	0.1517	0.135754	0.124665	0.0970501	0.12307	TRUE
TRUE	Arhgef4	181.192	232.116	183.267	243.706	207.559	210.723	0.920852	0.944916	0.921867	0.94738	0.934696	0.934116	TRUE
TRUE	Arhgef40	63.4166	51.3515	61.3663	52.4582	56.3324	49.8885	0.683264	0.607668	0.6729	0.621874	0.645068	0.604769	TRUE
TRUE	Arhgef6	88.2025	63.7821	83.9006	70.6793	75.4915	69.6413	0.779807	0.681235	0.765746	0.718779	0.735305	0.712329	TRUE
TRUE	Arhgef7	90.5568	98.1603	90.251	94.3477	94.9511	93.2797	0.78691	0.802638	0.78604	0.794521	0.79771	0.790099	TRUE
TRUE	Arhgef9	146.311	172.653	144.013	164.378	157.114	176.164	0.889614	0.912952	0.886062	0.906429	0.90092	0.915779	TRUE
TRUE	Arid1a	153.138	129.991	145.939	135.686	135.725	131.476	0.897441	0.866203	0.889324	0.87606	0.87635	0.869174	TRUE
TRUE	Arid1b	59.7909	60.7157	63.9029	63.4963	61.742	62.067	0.665362	0.66471	0.685004	0.685801	0.674567	0.675219	TRUE
TRUE	Arid2	40.7291	39.4596	39.1963	40.1382	40.5704	40.5804	0.535479	0.516851	0.521708	0.533884	0.534609	0.535769	TRUE
TRUE	Arid3a	15.7653	10.4636	13.7948	13.1245	13.9861	12.6513	0.26484	0.186852	0.238023	0.234544	0.246575	0.222367	TRUE
TRUE	Arid3b	22.8235	15.1021	23.3434	13.6127	17.4215	13.0268	0.357179	0.250634	0.36218	0.241937	0.289628	0.226933	TRUE
TRUE	Arid4a	37.3258	32.1492	35.296	34.257	33.6607	31.0919	0.505617	0.45046	0.48699	0.481989	0.475683	0.447923	TRUE
TRUE	Arid4b	45.8408	54.4842	46.673	47.842	47.5225	50.0886	0.576865	0.62702	0.579836	0.591433	0.587447	0.606146	TRUE
TRUE	Arid5a	12.7097	11.0579	13.5167	10.9626	11.5548	13.4363	0.222077	0.195767	0.234471	0.206132	0.211785	0.233457	TRUE
TRUE	Arid5b	77.2472	65.1483	63.5584	57.2723	55.8425	61.7352	0.742263	0.688266	0.683192	0.652243	0.641444	0.67348	TRUE
TRUE	Arih1	87.6958	97.7531	88.3298	92.5003	97.1654	95.7693	0.778648	0.801624	0.78046	0.790752	0.802638	0.797347	TRUE
TRUE	Arih2	47.7166	49.6241	47.971	44.894	45.39	47.1373	0.588316	0.597956	0.588969	0.570196	0.571791	0.585997	TRUE
TRUE	Arl1	116.89	117.756	113.303	112.752	116.234	103.367	0.846198	0.846851	0.8404	0.838588	0.845401	0.818149	TRUE
TRUE	Arl10	69.23	57.5553	67.4892	57.6204	58.4688	64.7954	0.707908	0.646227	0.700297	0.653983	0.657752	0.689933	TRUE
TRUE	Arl13b	13.0574	15.1772	14.0302	13.6887	11.9274	12.992	0.227658	0.251504	0.240487	0.242806	0.216569	0.226643	TRUE
TRUE	Arl14ep	52.7865	55.12	52.5109	50.0914	54.115	49.6581	0.623686	0.630499	0.620352	0.607016	0.630499	0.60303	TRUE
TRUE	Arl15	29.162	26.3042	29.0134	25.9092	27.7359	31.0547	0.428137	0.390737	0.42386	0.39813	0.415525	0.447489	TRUE
TRUE	Arl16	74.2149	67.5681	70.218	76.3254	73.933	75.2843	0.730014	0.697978	0.712836	0.739943	0.728492	0.734218	TRUE
TRUE	Arl2	113.982	109.152	114.208	125.342	117.582	122.9	0.840473	0.830036	0.842067	0.860404	0.848373	0.855186	TRUE
TRUE	Arl2bp	159.924	190.549	176.347	182.965	183.589	181.83	0.904762	0.925056	0.918461	0.91962	0.92165	0.91933	TRUE
TRUE	Arl3	72.8595	91.429	76.7972	94.7371	93.1901	93.0591	0.72407	0.784808	0.741031	0.79597	0.793651	0.789592	TRUE
TRUE	Arl4a	19.8485	17.5295	18.7487	16.7061	14.6715	14.3881	0.319997	0.282525	0.305719	0.28383	0.255055	0.246213	TRUE
TRUE	Arl4c	66.512	71.0588	75.0559	79.2716	72.7677	70.2184	0.696021	0.712039	0.734363	0.750091	0.724868	0.714503	TRUE
TRUE	Arl4d	59.8892	39.5802	40.8779	22.1974	16.1495	18.1909	0.665797	0.517866	0.537581	0.353265	0.274118	0.298398	TRUE
TRUE	Arl5a	108.597	112.624	109.484	114.127	107.295	114.085	0.830615	0.837356	0.83279	0.840907	0.828151	0.840328	TRUE
TRUE	Arl5b	29.5831	35.0161	30.6426	35.5149	34.2265	35.39	0.432993	0.477785	0.44111	0.491846	0.479814	0.488512	TRUE
TRUE	Arl5c	5.58104	4.60951	6.75867	4.1219	4.48023	3.99746	0.116765	0.0918316	0.136044	0.0930637	0.0997318	0.085091	TRUE
TRUE	Arl6	29.2042	26.3661	26.1503	31.8178	26.119	31.5174	0.428499	0.391534	0.393999	0.458868	0.397405	0.45162	TRUE
TRUE	Arl6ip1	362.445	366.055	368.397	381.473	363.985	382.395	0.973472	0.974777	0.974197	0.974995	0.972675	0.975429	TRUE
TRUE	Arl6ip4	37.2534	40.6902	37.5751	36.3297	44.6154	31.7497	0.50482	0.527434	0.506197	0.498877	0.566355	0.454664	TRUE
TRUE	Arl6ip5	166.078	143.351	168.624	155.723	150.932	151.615	0.909763	0.884613	0.91288	0.898529	0.895629	0.894252	TRUE
TRUE	Arl6ip6	16.7247	16.79	17.9786	14.4387	14.6913	12.9783	0.278756	0.272016	0.294774	0.253968	0.255418	0.226209	TRUE
TRUE	Arl8a	264.876	273.663	261.142	285.878	283.185	268.254	0.955643	0.95702	0.954555	0.958687	0.958542	0.954845	TRUE
TRUE	Arl8b	163.5	165.212	166.619	175.062	170.817	176.042	0.907734	0.907009	0.910923	0.914184	0.911865	0.915634	TRUE
TRUE	Armc1	78.3449	83.8019	79.3048	87.6247	80.8098	80.9519	0.746394	0.760963	0.749366	0.776328	0.754222	0.755237	TRUE
TRUE	Armc10	23.6586	23.2579	25.3395	19.5193	21.3146	18.9919	0.368196	0.355947	0.385229	0.320432	0.342756	0.309995	TRUE
TRUE	Armc2	5.57297	6.32059	4.62666	6.25254	8.92637	8.36439	0.116547	0.126042	0.100022	0.13416	0.174313	0.16018	TRUE
TRUE	Armc5	23.1405	20.3867	24.9625	18.9403	20.615	18.1285	0.360658	0.319925	0.381025	0.312677	0.334493	0.297456	TRUE
TRUE	Armc6	30.3281	33.4804	29.0843	29.4335	31.5118	30.2174	0.439371	0.463362	0.424223	0.435022	0.456404	0.438719	TRUE
TRUE	Armc7	21.6045	16.5273	21.696	17.5394	19.5766	17.5265	0.341524	0.268972	0.342973	0.294774	0.321302	0.289701	TRUE
TRUE	Armc8	44.5496	44.6291	42.5485	42.5055	44.6943	44.6398	0.56737	0.560339	0.552366	0.552729	0.567007	0.567515	TRUE
TRUE	Armc9	29.0673	37.6574	28.1633	30.2275	32.6067	34.6722	0.426832	0.502863	0.415815	0.443647	0.466333	0.482424	TRUE
TRUE	Armcx1	76.5083	91.7272	83.1083	90.9947	90.3305	88.584	0.739509	0.785533	0.76263	0.786548	0.784736	0.778575	TRUE
TRUE	Armcx2	104.206	115.24	102.683	110.393	111.051	113.483	0.822135	0.842285	0.817497	0.834674	0.835182	0.83895	TRUE
TRUE	Armcx3	66.0851	78.47	70.2717	75.8565	72.6016	76.0801	0.694064	0.742335	0.713054	0.738421	0.724578	0.736899	TRUE
TRUE	Armcx4	17.5013	22.0654	18.3835	21.8066	19.8302	19.0339	0.290208	0.341161	0.30108	0.347974	0.324346	0.310647	TRUE
TRUE	Armcx5	27.7941	38.908	31.9961	29.7702	28.3706	29.1351	0.413568	0.512285	0.454157	0.439008	0.422266	0.428861	TRUE
TRUE	Armcx6	13.0561	14.2628	12.4057	14.6458	15.1074	14.893	0.227586	0.239617	0.218018	0.257157	0.260999	0.253461	TRUE
TRUE	Armh3	33.2053	35.223	33.2302	32.3045	30.9366	31.3057	0.466333	0.479959	0.467131	0.464086	0.450388	0.449373	TRUE
TRUE	Armh4	23.1393	33.8336	22.4116	30.9413	28.6073	27.4533	0.360586	0.467058	0.352106	0.450823	0.42473	0.409292	TRUE
TRUE	Armt1	19.5262	22.2441	18.8289	19.2723	19.4366	18.1308	0.316011	0.34348	0.306733	0.317025	0.319345	0.297528	TRUE
TRUE	Arnt	75.3007	74.6563	74.9247	70.7474	67.8427	70.5061	0.735377	0.726245	0.733928	0.718924	0.703631	0.71559	TRUE
TRUE	Arnt2	179.6	196.158	164.52	175.348	173.798	192.733	0.919765	0.9281	0.908821	0.914329	0.914329	0.925781	TRUE
TRUE	Arntl	13.5282	21.695	18.3775	20.8921	20.7078	19.6341	0.233746	0.336522	0.300863	0.338189	0.336088	0.317388	TRUE
TRUE	Arntl2	13.8823	21.686	15.0128	16.9497	19.4681	19.3208	0.238603	0.336305	0.252519	0.287236	0.319852	0.313546	TRUE
TRUE	Arpc1a	142.72	147.971	146.19	148.989	150.959	144.447	0.884975	0.890556	0.889614	0.892368	0.895702	0.886642	TRUE
TRUE	Arpc1b	96.9089	54.7136	95.487	63.8362	69.6373	57.645	0.803001	0.627673	0.801116	0.687323	0.711676	0.652243	TRUE
TRUE	Arpc2	407.632	300.802	434.861	348.942	367.365	341.923	0.978474	0.96347	0.981083	0.970646	0.973472	0.969776	TRUE
TRUE	Arpc3	127.723	104.502	141.557	119.952	151.708	110.195	0.865043	0.819019	0.882873	0.851489	0.896282	0.832717	TRUE
TRUE	Arpc4	216.81	175.947	231.296	185.308	197.866	182.701	0.939117	0.915779	0.944771	0.921215	0.92955	0.919548	TRUE
TRUE	Arpc5	179.112	134.606	190.473	141.799	145.732	134.98	0.919258	0.872798	0.926361	0.884105	0.888961	0.874176	TRUE
TRUE	Arpc5l	69.0362	64.5501	69.9116	67.7281	67.7598	60.7284	0.707183	0.685511	0.711676	0.706168	0.703051	0.668116	TRUE
TRUE	Arpin	27.478	28.9414	26.6452	26.4022	23.312	28.0245	0.410234	0.419294	0.399362	0.403856	0.367036	0.41596	TRUE
TRUE	Arpp19	69.6917	76.3829	74.0856	77.5196	76.3473	77.9194	0.710299	0.733855	0.729941	0.744292	0.738711	0.74306	TRUE
TRUE	Arpp21	68.3769	104.025	70.6138	85.7184	91.969	89.9436	0.705153	0.818004	0.715011	0.770892	0.789737	0.782344	TRUE
TRUE	Arrb1	189.183	211.362	196.731	203.042	211.381	200.546	0.925926	0.936146	0.92984	0.931362	0.935711	0.929767	TRUE
TRUE	Arrb2	129.722	92.1311	137.157	117.092	120.836	107.149	0.86845	0.786475	0.877872	0.846271	0.854026	0.826701	TRUE
TRUE	Arrdc1	37.2846	26.4006	35.8434	26.3145	29.7017	30.4418	0.50511	0.391824	0.491556	0.402914	0.437196	0.441545	TRUE
TRUE	Arrdc2	32.5233	29.8039	22.1387	16.4521	15.5052	18.1907	0.4601	0.427267	0.348699	0.280423	0.266	0.298326	TRUE
TRUE	Arrdc3	178.87	166.636	155.938	125.967	117.853	149.662	0.919113	0.908386	0.900196	0.861274	0.848518	0.892295	TRUE
TRUE	Arrdc4	9.32573	9.39572	9.12225	6.93053	9.13744	6.37444	0.175038	0.172139	0.170689	0.146409	0.17714	0.129086	TRUE
TRUE	Arsa	40.9335	35.0714	35.3801	36.3795	37.5464	39.0765	0.537001	0.47822	0.487932	0.499456	0.508661	0.521055	TRUE
TRUE	Arsb	215.786	183.187	232.055	185.591	185.195	184.396	0.938755	0.920635	0.945495	0.921432	0.922664	0.92049	TRUE
TRUE	Arsg	110.872	102.318	101.93	85.861	74.3994	91.178	0.834674	0.812858	0.81583	0.771255	0.730884	0.785171	TRUE
TRUE	Arsk	30.9858	22.2302	28.6562	23.2976	23.4034	23.507	0.446474	0.343118	0.420454	0.368558	0.367906	0.366674	TRUE
TRUE	Art3	20.7495	24.8161	19.3396	25.6308	23.767	25.0653	0.332029	0.374937	0.314996	0.395883	0.371965	0.384286	TRUE
TRUE	Arv1	19.3228	23.2313	18.9933	14.0633	16.0017	16.2758	0.313909	0.35544	0.309705	0.248025	0.272016	0.272668	TRUE
TRUE	Arvcf	25.3586	22.3161	25.3391	21.3127	26.9427	22.5596	0.387983	0.344423	0.385156	0.342901	0.406538	0.353628	TRUE
TRUE	Arxes1	47.9481	55.4774	48.096	52.4072	48.4528	59.6279	0.589911	0.632819	0.589693	0.621222	0.594477	0.662318	TRUE
TRUE	Arxes2	92.0216	116.237	93.6559	103.009	102.046	121.563	0.791042	0.844676	0.795753	0.818656	0.815032	0.853374	TRUE
TRUE	As3mt	43.7432	33.9095	44.0251	33.1245	35.6916	30.2257	0.560992	0.46771	0.563166	0.471624	0.491846	0.438936	TRUE
TRUE	Asah1	157.62	128.083	160.421	144.979	136.266	138.147	0.902588	0.863304	0.904617	0.888092	0.877147	0.878379	TRUE
TRUE	Asah2	66.8824	80.1071	66.0508	69.6766	67.973	71.3482	0.697833	0.747771	0.693991	0.714866	0.704284	0.719214	TRUE
TRUE	Asap1	139.014	145.725	151.288	152.648	148.136	146.363	0.879612	0.887947	0.89505	0.895629	0.891861	0.888961	TRUE
TRUE	Asap2	36.2347	43.9213	36.1476	39.4846	41.1742	37.5209	0.494528	0.555048	0.493875	0.528883	0.53961	0.507719	TRUE
TRUE	Asap3	24.2783	19.7109	24.7296	22.0472	23.8323	23.6559	0.375879	0.311445	0.378416	0.350728	0.372472	0.368558	TRUE
TRUE	Asb1	30.6401	28.5918	27.7371	27.6741	27.5787	26.7513	0.44285	0.41567	0.411249	0.41596	0.413423	0.401971	TRUE
TRUE	Asb13	84.3469	103.275	79.8807	95.6889	91.17	86.2067	0.767776	0.815612	0.751468	0.798942	0.787563	0.77024	TRUE
TRUE	Asb16	14.8384	18.0784	15.6098	17.9918	18.4285	18.1236	0.251866	0.290136	0.261869	0.301152	0.303834	0.297383	TRUE
TRUE	Asb18	3.92629	5.84119	4.53728	4.49575	4.75832	4.5441	0.0861057	0.118432	0.0980648	0.100457	0.105168	0.0957455	TRUE
TRUE	Asb2	27.2626	12.8762	27.2875	16.3456	20.4626	14.6099	0.40806	0.2207	0.406755	0.279264	0.332536	0.249257	TRUE
TRUE	Asb3	28.0465	29.326	28.4551	26.815	25.7398	29.7947	0.41625	0.422918	0.418642	0.407552	0.392984	0.435457	TRUE
TRUE	Asb4	1.34827	1.3782	1.68295	1.64806	1.63367	1.76553	0.0231934	0.0138436	0.0323259	0.0312387	0.0305139	0.0325433	TRUE
TRUE	Asb6	16.3785	14.1413	14.5987	13.0562	14.7706	14.1081	0.273538	0.238095	0.2473	0.233602	0.256433	0.242516	TRUE
TRUE	Asb7	28.6744	28.9372	29.9588	26.6006	27.4741	26.1772	0.422773	0.419149	0.433428	0.405523	0.412698	0.396391	TRUE
TRUE	Asb8	104.309	101.739	108.029	106.713	101.973	109.413	0.822498	0.811046	0.829383	0.827064	0.814742	0.830978	TRUE
TRUE	Ascc1	38.4891	28.5682	34.8475	32.9741	34.3976	34.3789	0.516489	0.41538	0.482496	0.470537	0.481119	0.479742	TRUE
TRUE	Ascc2	24.5683	24.8989	22.6766	23.0287	23.4693	23.4048	0.37914	0.376096	0.354932	0.365152	0.368631	0.365224	TRUE
TRUE	Ascc3	28.7333	31.2533	26.7197	31.6174	29.5713	31.7743	0.423353	0.441473	0.400304	0.457491	0.435529	0.454881	TRUE
TRUE	Ascl1	4.76956	5.74073	5.01747	5.25452	4.90857	6.3364	0.103501	0.116257	0.106472	0.117199	0.108647	0.128579	TRUE
TRUE	Asf1a	30.2286	31.9203	28.2862	28.3838	27.9602	28.3067	0.438284	0.448576	0.416902	0.423643	0.41741	0.418932	TRUE
TRUE	Asf1b	2.34632	1.45686	2.73599	2.21978	1.22463	2.51291	0.0513155	0.0160905	0.0571139	0.047764	0.0177575	0.051388	TRUE
TRUE	Ash1l	85.9776	100.364	85.7986	92.0631	94.7669	94.4818	0.772632	0.807567	0.772559	0.789592	0.797492	0.793651	TRUE
TRUE	Ash2l	54.7614	65.5147	60.4643	56.4387	64.9153	57.2114	0.635283	0.690005	0.667609	0.647677	0.690367	0.649561	TRUE
TRUE	Asic1	48.0299	63.2944	44.7942	54.4231	53.3842	58.5929	0.590491	0.679568	0.567442	0.635863	0.626078	0.657244	TRUE
TRUE	Asic2	40.4154	55.6802	41.2851	51.9145	51.2507	49.7242	0.532797	0.633906	0.540335	0.618105	0.612524	0.603537	TRUE
TRUE	Asic4	5.06365	5.53384	4.58574	3.42963	4.71079	5.70915	0.108574	0.112561	0.099007	0.0777705	0.104298	0.118069	TRUE
TRUE	Asl	20.0669	20.4207	20.7712	20.3964	21.7157	16.6071	0.323041	0.320722	0.332101	0.332609	0.347684	0.278031	TRUE
TRUE	Asns	123.5	133.223	129.936	135.923	146.344	140.18	0.858375	0.871204	0.869102	0.876495	0.889759	0.881423	TRUE
TRUE	Asnsd1	28.1516	27.5914	30.3363	29.3427	30.6062	22.5195	0.417555	0.40545	0.437559	0.43408	0.446764	0.353193	TRUE
TRUE	Aspa	174.234	162.148	175.254	138.292	126.008	147.892	0.916214	0.904689	0.917953	0.879032	0.861274	0.890701	TRUE
TRUE	Aspdh	8.18851	14.6906	14.5952	10.4693	16.3824	15.6315	0.158368	0.245343	0.247228	0.198666	0.277234	0.263898	TRUE
TRUE	Asph	182.443	169.564	164.537	160.459	176.161	145.675	0.92165	0.910705	0.908893	0.90237	0.916359	0.887947	TRUE
TRUE	Asphd1	10.7526	13.8407	11.3447	11.9223	13.7464	11.7089	0.194825	0.234109	0.203667	0.219685	0.243096	0.207726	TRUE
TRUE	Asphd2	38.2892	51.3517	36.8553	43.5824	48.4426	46.1889	0.514242	0.607741	0.499674	0.560847	0.594187	0.579764	TRUE
TRUE	Asprv1	1.64359	1.51753	1.30821	1.38558	0	1.14009	0.0321084	0.0174676	0.0208741	0.0230485	0.00242806	0.0136262	TRUE
TRUE	Aspscr1	65.536	68.81	65.3089	65.1724	65.2279	59.5461	0.692687	0.702689	0.690947	0.693774	0.691962	0.661811	TRUE
TRUE	Asrgl1	65.2097	79.3644	69.8711	71.0694	64.6547	74.4144	0.691745	0.744872	0.711531	0.720736	0.688918	0.730594	TRUE
TRUE	Ass1	67.0154	58.927	70.5986	63.1363	58.0873	71.2458	0.698558	0.65391	0.714866	0.684352	0.654635	0.718562	TRUE
TRUE	Aste1	10.6549	16.2467	12.1618	8.18123	10.7852	13.189	0.19294	0.266	0.214757	0.164529	0.202363	0.229325	TRUE
TRUE	Astn1	82.5046	110.377	81.5328	85.9016	86.275	97.8054	0.761397	0.83308	0.757846	0.771327	0.772922	0.803943	TRUE
TRUE	Astn2	17.5795	24.449	17.8678	19.6023	21.8197	20.7719	0.291368	0.37037	0.292962	0.321519	0.348699	0.334276	TRUE
TRUE	Asxl1	42.4946	39.4315	43.8306	41.2281	42.6585	39.6572	0.550989	0.516489	0.561499	0.543089	0.551497	0.527361	TRUE
TRUE	Asxl2	60.8543	63.2975	51.7852	58.5484	57.1892	64.4024	0.670653	0.679641	0.614916	0.658839	0.649851	0.688266	TRUE
TRUE	Asxl3	8.42891	9.57195	8.49951	9.31881	8.28144	9.00785	0.162354	0.174386	0.162137	0.182576	0.165036	0.16982	TRUE
TRUE	Atad1	103.131	109.793	103.844	103.527	97.5714	107.719	0.820033	0.831268	0.820831	0.820178	0.803725	0.827861	TRUE
TRUE	Atad2	9.59261	9.51831	8.72888	11.8501	12.2118	10.0538	0.178879	0.173733	0.165253	0.218671	0.220338	0.186127	TRUE
TRUE	Atad2b	45.0835	52.3985	40.8779	52.7344	52.3608	51.051	0.571429	0.614699	0.537508	0.624266	0.619555	0.612814	TRUE
TRUE	Atad3a	18.8203	24.0637	20.9142	18.3074	20.1362	19.2219	0.308183	0.365732	0.333623	0.305864	0.328042	0.312387	TRUE
TRUE	Atad5	5.97604	5.86217	6.00325	4.16069	4.20316	4.58225	0.121548	0.119084	0.123215	0.0940059	0.093861	0.0967602	TRUE
TRUE	Atat1	106.855	107.445	105.422	105.942	103.781	116.194	0.827644	0.826267	0.8246	0.825397	0.819816	0.843589	TRUE
TRUE	Atcay	129.636	155.434	134.107	151.162	167.092	155.907	0.868377	0.897731	0.874031	0.894397	0.909546	0.898384	TRUE
TRUE	Ate1	74.0902	77.2494	70.167	80.4924	67.0576	74.4186	0.729434	0.737189	0.712619	0.754077	0.70008	0.730666	TRUE
TRUE	Atf1	39.7483	33.415	42.6145	35.8884	35.8888	32.5594	0.527216	0.462564	0.553019	0.494745	0.492716	0.462492	TRUE
TRUE	Atf2	135.714	149.456	142.365	153.244	146.116	147.209	0.875988	0.892078	0.883743	0.896427	0.889324	0.889759	TRUE
TRUE	Atf3	9.87191	7.21386	10.9239	8.2057	9.92028	6.5918	0.182721	0.14061	0.19642	0.165036	0.189317	0.133145	TRUE
TRUE	Atf4	148.175	136.615	145.53	148.905	149.607	146.489	0.891426	0.875335	0.889034	0.892295	0.89418	0.889034	TRUE
TRUE	Atf5	24.5036	22.7883	26.6955	24.9965	23.0724	22.7639	0.378416	0.349786	0.400087	0.387693	0.363195	0.356599	TRUE
TRUE	Atf6	37.7632	36.1202	36.0473	33.9463	35.3984	34.1676	0.509386	0.488295	0.493151	0.479452	0.489092	0.477858	TRUE
TRUE	Atf6b	65.8507	57.6403	59.9972	60.8813	59.2213	61.7327	0.693412	0.64659	0.664927	0.67406	0.661811	0.673407	TRUE
TRUE	Atf7	75.4067	71.2615	73.865	68.9659	69.0394	73.6603	0.73574	0.713416	0.728564	0.711531	0.709285	0.728419	TRUE
TRUE	Atf7ip	70.1402	78.3492	68.603	65.144	66.9	66.6626	0.712256	0.741828	0.705443	0.693629	0.699427	0.698485	TRUE
TRUE	Atg10	22.9277	22.4891	22.4853	24.2239	23.0573	22.6382	0.358411	0.346959	0.352975	0.379648	0.362977	0.354932	TRUE
TRUE	Atg101	33.9185	32.6	34.3946	36.9459	31.9976	33.6667	0.473364	0.454157	0.47851	0.506342	0.461187	0.471842	TRUE
TRUE	Atg12	34.9973	37.8463	37.5702	37.1598	38.9021	37.3531	0.483438	0.50395	0.506052	0.507864	0.520983	0.506197	TRUE
TRUE	Atg13	94.4114	105.092	98.2826	103.257	109.183	101.661	0.79684	0.820831	0.807712	0.819381	0.831123	0.813873	TRUE
TRUE	Atg14	25.6991	22.9621	23.648	20.9741	23.3087	23.0056	0.390955	0.352395	0.366167	0.338987	0.366964	0.360296	TRUE
TRUE	Atg16l1	44.5618	46.8467	42.8548	42.0181	46.6935	42.8048	0.567515	0.576937	0.554541	0.549467	0.582083	0.552946	TRUE
TRUE	Atg16l2	3.98096	6.36797	5.30318	6.05316	6.93726	6.11975	0.0872653	0.127202	0.111691	0.130826	0.144814	0.12539	TRUE
TRUE	Atg2a	37.3499	36.3662	34.674	38.0725	37.4054	39.8116	0.505835	0.491266	0.480757	0.516417	0.507212	0.528811	TRUE
TRUE	Atg2b	58.307	66.9143	57.0636	63.1898	67.186	63.8041	0.656737	0.694934	0.648692	0.684497	0.700515	0.684787	TRUE
TRUE	Atg3	100.202	90.962	93.856	97.6192	98.7789	99.1276	0.812713	0.782634	0.79626	0.803943	0.80677	0.806987	TRUE
TRUE	Atg4a	12.421	13.2802	12.6387	7.87751	9.25673	11.4886	0.218163	0.226136	0.221135	0.160687	0.178807	0.20519	TRUE
TRUE	Atg4a-ps	1.98849	1.56889	1.56874	1.22316	1.2452	1.95144	0.0416757	0.0192796	0.0286294	0.0168877	0.0184823	0.0379068	TRUE
TRUE	Atg4b	53.9836	62.2911	56.301	59.8849	64.6279	60.5254	0.631152	0.673697	0.643401	0.668551	0.688845	0.667029	TRUE
TRUE	Atg4c	58.0593	64.0914	51.8677	60.6129	56.9977	56.9872	0.655142	0.683192	0.615424	0.67232	0.649127	0.648474	TRUE
TRUE	Atg4d	16.9968	19.3603	17.0626	19.7577	19.5252	19.2298	0.282598	0.307241	0.281221	0.323766	0.320722	0.312604	TRUE
TRUE	Atg5	66.4007	59.8778	68.4713	59.7439	62.6722	57.8345	0.695514	0.659491	0.704936	0.667536	0.678988	0.653185	TRUE
TRUE	Atg7	384.825	173.784	420.583	343.666	416.859	366.803	0.976299	0.914039	0.979633	0.969921	0.978908	0.97369	TRUE
TRUE	Atg9a	97.0493	113.766	97.4967	103.627	107.053	113.679	0.803798	0.839603	0.806045	0.820613	0.827571	0.839313	TRUE
TRUE	Atg9b	4.07178	5.17512	4.53177	4.36985	4.72865	4.08067	0.0890049	0.104226	0.0979198	0.0977749	0.104588	0.0869029	TRUE
TRUE	Atic	59.8776	49.6557	58.9351	52.1767	55.2766	52.2743	0.665652	0.598174	0.658621	0.620062	0.638255	0.619193	TRUE
TRUE	Atl1	65.8255	74.5477	67.8087	81.0769	78.4735	83.8141	0.693339	0.726027	0.701747	0.755744	0.745959	0.763209	TRUE
TRUE	Atl2	69.0537	78.596	63.4532	66.6269	68.2116	75.7579	0.707328	0.742843	0.68254	0.70037	0.705298	0.73603	TRUE
TRUE	Atl3	94.7336	67.935	90.2862	60.6143	54.3435	85.2237	0.797275	0.699137	0.786258	0.672393	0.632239	0.767631	TRUE
TRUE	Atm	16.3658	17.3202	14.9772	14.673	13.7475	14.5171	0.273175	0.279046	0.252229	0.257447	0.243169	0.247807	TRUE
TRUE	Atmin	118.484	130.582	123.908	131.779	130.158	128.572	0.848953	0.86729	0.859245	0.870914	0.868015	0.864391	TRUE
TRUE	Atn1	156.602	155.685	154.374	164.462	161.221	171.517	0.90121	0.898094	0.898601	0.906574	0.905124	0.91288	TRUE
TRUE	Atoh7	1.05615	1.24061	0.68878	1.05763	1.62198	0	0.0131913	0.010727	0.00384141	0.0115967	0.0302964	0.00326158	TRUE
TRUE	Atoh8	2.98325	2.35942	2.81902	2.68273	3.04097	4.05557	0.0661013	0.0419656	0.0592883	0.0600855	0.0681308	0.0863231	TRUE
TRUE	Atox1	206.237	187.378	223.624	208.583	211.638	207.857	0.934986	0.923679	0.941799	0.934189	0.935783	0.933029	TRUE
TRUE	Atp10a	7.45108	8.01678	8.11424	6.47381	6.63732	10.6346	0.147278	0.153149	0.156411	0.138871	0.139741	0.193448	TRUE
TRUE	Atp10b	10.0768	9.72796	9.49379	5.78209	6.15616	7.58548	0.185475	0.177212	0.175835	0.126622	0.131695	0.148076	TRUE
TRUE	Atp10d	7.70805	4.39437	4.29167	4.88641	4.14355	4.84333	0.150757	0.0872653	0.0929912	0.108719	0.0918316	0.102414	TRUE
TRUE	Atp11a	106.89	139.183	103.003	108.884	111.973	118.557	0.827789	0.879539	0.818584	0.830978	0.837139	0.847865	TRUE
TRUE	Atp11b	52.2202	69.8658	59.9977	52.2979	54.1557	60.0893	0.61941	0.70653	0.665	0.620642	0.630717	0.664855	TRUE
TRUE	Atp11c	40.178	46.7251	42.1505	41.7129	42.5777	43.8518	0.530768	0.575705	0.549467	0.547148	0.550989	0.561281	TRUE
TRUE	Atp13a1	40.4376	43.2251	44.2018	49.2572	45.0668	47.9388	0.533087	0.54867	0.564181	0.601	0.569907	0.59165	TRUE
TRUE	Atp13a2	109.86	132.498	106.808	123.041	128.101	120.342	0.833297	0.870552	0.826919	0.856636	0.865116	0.851417	TRUE
TRUE	Atp13a3	61.0146	63.9944	62.682	58.0662	58.5123	54.7264	0.671595	0.68254	0.678771	0.656375	0.658114	0.634631	TRUE
TRUE	Atp13a4	11.0286	18.6455	6.49013	11.582	9.26005	10.4127	0.198521	0.297963	0.131188	0.214539	0.178952	0.190911	TRUE
TRUE	Atp13a5	4.46253	5.3244	4.45738	3.76106	2.69988	4.83256	0.0963978	0.107777	0.0965427	0.0845836	0.060013	0.102124	TRUE
TRUE	Atp1a1	343.808	364.986	324.604	319.598	318.134	312.926	0.970936	0.974415	0.967674	0.966007	0.965065	0.965282	TRUE
TRUE	Atp1a2	491.279	643.55	462.989	474.218	458.808	530.02	0.985722	0.992317	0.98304	0.98333	0.982315	0.987244	TRUE
TRUE	Atp1a3	1237.31	1557.3	1175.23	1478.13	1478.93	1382.24	0.997753	0.999275	0.997753	0.998913	0.998913	0.998695	TRUE
TRUE	Atp1b1	749.056	915.66	740.419	937.452	889.551	843.761	0.993912	0.996159	0.993694	0.996086	0.995579	0.995216	TRUE
TRUE	Atp1b2	834.264	985.794	781.116	874.192	845.058	998.485	0.995434	0.996811	0.994564	0.995361	0.994854	0.996956	TRUE
TRUE	Atp1b3	259.993	242.598	253.951	253.317	240.206	260.572	0.953903	0.948757	0.952453	0.949917	0.946075	0.952308	TRUE
TRUE	Atp23	14.2223	16.1365	15.058	16.0776	16.5163	15.5035	0.243386	0.264478	0.253243	0.275567	0.278829	0.261941	TRUE
TRUE	Atp2a2	436.129	544.939	439.442	514.602	495.711	504.068	0.981445	0.988258	0.981445	0.985794	0.985359	0.985794	TRUE
TRUE	Atp2b1	134.741	172.702	138.56	139.747	144.345	146.947	0.874393	0.913025	0.879974	0.881858	0.887222	0.889541	TRUE
TRUE	Atp2b2	329.021	453.355	317.67	414.82	410.958	386.099	0.968254	0.982532	0.966442	0.978619	0.978474	0.976227	TRUE
TRUE	Atp2b3	86.0316	110.709	83.9634	102.443	101.839	101.441	0.772777	0.833732	0.766109	0.817207	0.81438	0.81322	TRUE
TRUE	Atp2b4	41.8752	47.6854	38.1164	42.8329	42.2148	46.8066	0.545553	0.583895	0.511995	0.554976	0.548163	0.583823	TRUE
TRUE	Atp2c1	135.92	137.544	132.841	129.317	134.501	132.082	0.87635	0.87693	0.872653	0.86642	0.874683	0.870262	TRUE
TRUE	Atp5a1	565.07	608.111	571.606	618.455	606.138	588.649	0.989853	0.991013	0.989925	0.990868	0.990723	0.989853	TRUE
TRUE	Atp5b	719.456	816.712	800.287	844.061	859.752	811.187	0.993404	0.995144	0.995071	0.995071	0.995144	0.994854	TRUE
TRUE	Atp5c1	326.318	304.105	330.232	351.137	342.301	323.17	0.967602	0.964413	0.968544	0.970791	0.969776	0.966949	TRUE
TRUE	Atp5d	219.069	223.523	215.83	228.325	242.837	286.817	0.940059	0.941002	0.939117	0.942016	0.947452	0.959556	TRUE
TRUE	Atp5e	166.981	161.843	167.837	186.915	178.563	156.552	0.91085	0.904255	0.91201	0.922302	0.918678	0.899109	TRUE
TRUE	Atp5g1	195.489	218.064	186.993	257.712	216.95	225.6	0.929188	0.938537	0.924114	0.951729	0.938102	0.941871	TRUE
TRUE	Atp5g2	81.0524	68.2544	72.142	68.593	74.9864	66.5059	0.756904	0.700297	0.721679	0.709864	0.733275	0.69776	TRUE
TRUE	Atp5g3	534.61	566.154	553.499	600.967	583.557	608.25	0.988476	0.989201	0.989128	0.990505	0.990215	0.990795	TRUE
TRUE	Atp5h	447.935	447.874	426.245	472.482	482.528	452.741	0.982387	0.982025	0.980431	0.983257	0.983982	0.981735	TRUE
TRUE	Atp5j	114.836	125.16	116.115	148.015	126.267	113.331	0.841922	0.859317	0.845401	0.891281	0.861709	0.838806	TRUE
TRUE	Atp5j2	112.61	118.473	106.911	124.981	129.913	108.111	0.838008	0.84859	0.827281	0.859752	0.867435	0.828948	TRUE
TRUE	Atp5k	15.9149	19.4297	9.92912	19.6417	19.4726	17.1861	0.266797	0.307965	0.182648	0.321882	0.32007	0.285062	TRUE
TRUE	Atp5l	117.361	119.624	123.228	145.968	129.801	135.261	0.846996	0.85062	0.858085	0.889324	0.867362	0.874683	TRUE
TRUE	Atp5md	142.777	155.009	144.755	173.498	164.56	138.896	0.885192	0.897297	0.887294	0.912952	0.907661	0.879612	TRUE
TRUE	Atp5mpl	343.392	379.322	361.775	396.272	401.582	392.494	0.970718	0.975864	0.973038	0.976444	0.977386	0.976807	TRUE
TRUE	Atp5o	474.092	494.791	479.35	561.361	534.047	518.323	0.983982	0.986374	0.984634	0.988911	0.987678	0.986881	TRUE
TRUE	Atp5pb	192.845	216.283	200.149	224.128	219.367	207.756	0.927738	0.938102	0.931942	0.939987	0.939045	0.932956	TRUE
TRUE	Atp6ap1	400.03	375.646	368.196	381.026	372.474	393.661	0.977894	0.975429	0.974052	0.974922	0.97398	0.977024	TRUE
TRUE	Atp6ap1l	1.47831	1.86017	1.30105	1.06782	1.26014	1.80471	0.0273973	0.0279046	0.0204392	0.0120316	0.0189896	0.033703	TRUE
TRUE	Atp6ap2	191.104	196.776	183.295	196.737	190.355	191.707	0.926941	0.92868	0.92194	0.928245	0.926506	0.925346	TRUE
TRUE	Atp6v0a1	288.884	326.684	286.5	329.108	324.393	320.174	0.960644	0.968979	0.959991	0.967529	0.966732	0.966442	TRUE
TRUE	Atp6v0a2	86.8389	80.024	89.318	72.8639	74.182	74.7882	0.775893	0.747554	0.783141	0.728129	0.729651	0.732043	TRUE
TRUE	Atp6v0b	328.23	316.433	310.792	343.559	353.624	324.254	0.968181	0.966297	0.964992	0.969849	0.971371	0.967022	TRUE
TRUE	Atp6v0c	676.643	709.206	683.113	759.263	732.82	742.931	0.992535	0.993984	0.992607	0.993984	0.993694	0.993912	TRUE
TRUE	Atp6v0d1	282.625	292.669	271.862	301.967	315.79	299.984	0.959556	0.961296	0.957382	0.962818	0.964702	0.96289	TRUE
TRUE	Atp6v0e	131.7	110.07	129.951	112.757	118.17	119.75	0.871421	0.832282	0.869247	0.838661	0.849533	0.850185	TRUE
TRUE	Atp6v0e2	316.599	359.971	312.097	366.04	351.734	351.1	0.9655	0.97398	0.965282	0.972603	0.971153	0.971516	TRUE
TRUE	Atp6v1a	378.127	378.25	364.251	401.593	401.146	413.689	0.975357	0.975574	0.9734	0.977096	0.977241	0.978691	TRUE
TRUE	Atp6v1b2	628.106	673.641	638.492	719.667	700.286	723.728	0.991665	0.992752	0.991737	0.993259	0.993042	0.993477	TRUE
TRUE	Atp6v1c1	173.434	182.207	168.821	191.37	203.465	166.598	0.915851	0.920055	0.912952	0.925491	0.933101	0.908313	TRUE
TRUE	Atp6v1d	91.9936	101.994	91.612	108.18	99.9635	104.789	0.790969	0.811916	0.790027	0.829601	0.810321	0.82141	TRUE
TRUE	Atp6v1e1	392.016	387.688	378.415	422.233	413.2	412.691	0.977459	0.976589	0.97514	0.979561	0.978691	0.978401	TRUE
TRUE	Atp6v1f	304.038	299.805	338.555	337.366	330.756	311.592	0.963833	0.963325	0.970211	0.968906	0.968037	0.964992	TRUE
TRUE	Atp6v1g1	160.972	142.808	154.094	152.293	146.312	147.694	0.905922	0.88396	0.897949	0.895195	0.889614	0.890266	TRUE
TRUE	Atp6v1g2	472.02	542.315	471.47	569.247	567.328	577.726	0.983837	0.988041	0.983982	0.98949	0.989635	0.98949	TRUE
TRUE	Atp6v1h	161.619	170.786	156.311	187	175.935	178.8	0.906501	0.911503	0.900413	0.922519	0.916214	0.917736	TRUE
TRUE	Atp7a	34.9078	25.374	32.0589	26.8153	28.209	26.4987	0.482786	0.38175	0.454881	0.407625	0.420091	0.39958	TRUE
TRUE	Atp7b	3.20033	5.37934	3.15662	3.45701	3.32805	3.4431	0.0709575	0.109082	0.0680583	0.0783504	0.074364	0.0723346	TRUE
TRUE	Atp8a1	193.941	211.896	190.34	192.079	189.412	211.158	0.928318	0.936435	0.926216	0.925853	0.925853	0.934479	TRUE
TRUE	Atp8a2	127.448	156.942	121.515	146.694	145.096	135.102	0.864463	0.899036	0.855983	0.890338	0.888092	0.874393	TRUE
TRUE	Atp8b1	2.69209	3.39286	3.77637	2.58161	2.7505	3.03226	0.0589259	0.0662463	0.0823367	0.0578387	0.0608828	0.0625498	TRUE
TRUE	Atp8b2	61.463	82.836	62.5633	68.3949	72.2416	69.6965	0.674349	0.757194	0.678408	0.709212	0.723056	0.712401	TRUE
TRUE	Atp8b3	1.11442	1.37027	1.21083	1.74155	1.5523	1.59227	0.0150033	0.0135537	0.0173226	0.0341379	0.0276872	0.0280496	TRUE
TRUE	Atp9a	220.825	257.879	212.781	237.405	234.137	218.156	0.940712	0.953396	0.938102	0.945205	0.943973	0.93803	TRUE
TRUE	Atp9b	53.0126	71.1179	51.9613	53.9742	62.0274	54.1744	0.625136	0.712474	0.616221	0.633109	0.675944	0.631224	TRUE
TRUE	Atpaf1	140.158	165.447	140.582	164.143	164.066	158.226	0.881786	0.907226	0.882003	0.906284	0.907371	0.900486	TRUE
TRUE	Atpif1	394.238	396.255	398.24	435.365	433.026	454.72	0.977604	0.977604	0.977459	0.980141	0.980141	0.981953	TRUE
TRUE	Atpsckmt	13.0266	18.3478	15.3869	18.1959	17.8965	18.784	0.227513	0.293615	0.258317	0.304342	0.296804	0.306154	TRUE
TRUE	Atr	20.3472	23.1513	18.6272	18.049	18.9814	20.496	0.326665	0.354352	0.303617	0.302022	0.312749	0.330507	TRUE
TRUE	Atraid	121.048	95.6704	118.128	142.242	132.555	151.862	0.854316	0.79626	0.84975	0.884468	0.872001	0.894615	TRUE
TRUE	Atrip	30.9426	32.2605	30.9918	32.1169	31.8734	33.2056	0.445967	0.451547	0.444082	0.461912	0.4601	0.467565	TRUE
TRUE	Atrn	115.757	136.04	109.171	115.741	112.23	120.742	0.843517	0.874538	0.832065	0.843444	0.837863	0.852214	TRUE
TRUE	Atrnl1	49.4348	65.8946	48.2079	59.665	58.7253	57.0585	0.600493	0.691237	0.590926	0.666884	0.659564	0.648837	TRUE
TRUE	Atrx	83.7637	97.8644	85.1514	90.3036	89.6243	96.3581	0.765529	0.801696	0.770747	0.783866	0.782561	0.799449	TRUE
TRUE	Atxn1	43.1278	49.2612	41.6032	45.7194	46.5351	49.2522	0.556135	0.594984	0.543596	0.576647	0.580561	0.600203	TRUE
TRUE	Atxn10	434.669	415.416	418.585	454.149	430.053	443.54	0.9813	0.979416	0.979271	0.981663	0.979778	0.98072	TRUE
TRUE	Atxn1l	33.6365	31.7244	33.6075	29.1686	30.0157	30.4149	0.47061	0.446256	0.470682	0.432195	0.44082	0.441328	TRUE
TRUE	Atxn2	249.473	276.824	254.17	262.814	252.697	287.12	0.950569	0.957527	0.952526	0.953106	0.950424	0.959629	TRUE
TRUE	Atxn2l	110.298	107.186	107.709	102.545	107.653	99.4347	0.834022	0.825832	0.828296	0.817424	0.828803	0.807422	TRUE
TRUE	Atxn3	31.6782	30.2828	29.5573	26.4951	29.3469	28.8548	0.452562	0.431471	0.429731	0.404363	0.432993	0.425382	TRUE
TRUE	Atxn7	28.8625	30.2606	36.42	26.9943	30.8763	25.0977	0.424513	0.431108	0.495905	0.409074	0.449953	0.384721	TRUE
TRUE	Atxn7l1	86.9866	87.3273	94.2226	90.5191	82.9365	98.1143	0.776473	0.772052	0.79742	0.784591	0.761687	0.80474	TRUE
TRUE	Atxn7l2	10.1651	9.9099	10.0546	9.91003	12.2528	14.3251	0.186635	0.179387	0.18446	0.190839	0.221135	0.245416	TRUE
TRUE	Atxn7l3	119.632	135.503	118.411	137.945	142.6	124.966	0.851779	0.873886	0.850185	0.878814	0.88541	0.85881	TRUE
TRUE	Atxn7l3b	213.491	204.869	210.166	201.433	198.584	213.9	0.938175	0.932522	0.936725	0.930565	0.929985	0.936218	TRUE
TRUE	AU022252	18.6251	21.5448	19.8845	21.3017	21.724	20.3393	0.304994	0.334783	0.321809	0.342828	0.347829	0.32826	TRUE
TRUE	AU040320	62.4157	75.4436	58.9576	61.0934	61.1633	65.9142	0.678481	0.729796	0.658839	0.675292	0.671015	0.695731	TRUE
TRUE	AU041133	12.1861	13.1983	12.4699	10.8711	11.6836	9.98825	0.214974	0.224976	0.218671	0.204682	0.21367	0.185113	TRUE
TRUE	Auh	95.9356	109.594	100.364	116.055	105.667	111.147	0.799667	0.830905	0.812495	0.844242	0.82431	0.834747	TRUE
TRUE	Aup1	119.089	116.201	125.912	106.09	115.919	97.0042	0.850112	0.844604	0.862796	0.825977	0.845111	0.801334	TRUE
TRUE	Aurka	3.65002	3.37001	3.53275	2.31151	3.553	3.33429	0.079655	0.065594	0.0765384	0.0506632	0.0787128	0.0692179	TRUE
TRUE	Aurkaip1	74.5831	73.2438	75.7665	79.7699	82.8886	78.361	0.731826	0.721099	0.737262	0.751758	0.76147	0.744437	TRUE
TRUE	Auts2	53.5607	70.7306	53.0684	60.9538	55.0904	65.7499	0.629412	0.710444	0.623686	0.674567	0.63695	0.694426	TRUE
TRUE	Aven	10.3156	10.6577	9.97126	11.238	10.2554	10.3728	0.188157	0.189606	0.183228	0.209828	0.19439	0.190331	TRUE
TRUE	Avl9	64.6746	67.1247	62.7653	69.1002	65.8717	65.5987	0.689063	0.695803	0.679061	0.711894	0.694861	0.693702	TRUE
TRUE	Avpi1	14.0587	15.3274	14.2152	15.1235	17.3867	13.8266	0.241067	0.254041	0.242806	0.262956	0.288976	0.23911	TRUE
TRUE	Avpr1a	2.16141	2.30848	1.62359	3.02439	2.86413	2.57372	0.0458795	0.0405885	0.0306588	0.0684932	0.0634921	0.0524027	TRUE
TRUE	AW146154	12.8572	13.3041	11.2271	14.4801	10.887	11.2457	0.224542	0.226788	0.201566	0.254766	0.203595	0.202218	TRUE
TRUE	AW209491	20.7508	19.5199	22.861	20.2548	17.7935	19.5124	0.332174	0.308835	0.356817	0.331086	0.295137	0.316446	TRUE
TRUE	AW549877	93.885	89.7934	91.3009	84.1131	85.1813	91.8948	0.795318	0.779155	0.789302	0.765819	0.769298	0.787128	TRUE
TRUE	AW551984	34.3768	28.1133	32.103	32.1736	33.5335	39.717	0.478002	0.410959	0.455389	0.462347	0.474523	0.527868	TRUE
TRUE	AW554918	19.0474	20.311	19.4904	16.6945	17.0894	17.4592	0.31101	0.319055	0.31688	0.283685	0.285642	0.288976	TRUE
TRUE	Axin1	24.0404	23.4553	24.584	21.9088	24.5087	23.5105	0.37269	0.358339	0.376531	0.349279	0.381242	0.366819	TRUE
TRUE	Axin2	18.4135	17.3821	17.8513	17.0248	16.9845	21.2863	0.302022	0.280351	0.292672	0.288541	0.284482	0.340436	TRUE
TRUE	Axl	74.2423	57.8258	64.6283	39.4476	39.0154	43.9466	0.730231	0.64775	0.688411	0.528521	0.521925	0.562296	TRUE
TRUE	Azi2	85.3062	114.163	104.706	104.755	101.096	122.195	0.770312	0.840183	0.822498	0.823077	0.813003	0.854026	TRUE
TRUE	Azin1	125.903	129.31	121.523	128.208	122.336	121.104	0.861782	0.864753	0.856056	0.864391	0.856056	0.852722	TRUE
TRUE	Azin2	39.6858	40.5188	36.1784	43.4575	42.011	38.5509	0.526926	0.525766	0.494165	0.559759	0.545626	0.515982	TRUE
TRUE	B230217C12Rik	69.9666	94.203	67.3	82.5609	85.5505	78.5158	0.711966	0.793071	0.699862	0.76031	0.770385	0.744945	TRUE
TRUE	B230219D22Rik	115.428	106.581	115.485	103.201	95.9724	101.848	0.843227	0.824455	0.844531	0.819309	0.800174	0.814742	TRUE
TRUE	B230307C23Rik	7.03516	9.59802	8.24184	8.77391	8.41443	6.60447	0.140683	0.174893	0.157788	0.173588	0.166993	0.13329	TRUE
TRUE	B2m	1747.35	1239.34	1836.55	1361.73	1406.22	1397.81	0.999058	0.998333	0.999348	0.99855	0.998695	0.99884	TRUE
TRUE	B3galnt1	55.5521	55.4773	58.4651	57.8664	52.228	56.5118	0.640719	0.632746	0.65565	0.655432	0.618468	0.645503	TRUE
TRUE	B3galnt2	14.1129	15.3766	12.0041	12.4954	13.5402	14.1142	0.241792	0.254766	0.212945	0.226281	0.240342	0.242589	TRUE
TRUE	B3galt1	50.4112	67.8881	69.6447	67.5451	66.8075	60.0591	0.607306	0.699065	0.710662	0.705153	0.69921	0.664637	TRUE
TRUE	B3galt2	7.02167	9.7269	7.42436	9.54381	9.73103	9.19738	0.140393	0.176995	0.146119	0.185475	0.186345	0.173661	TRUE
TRUE	B3galt4	13.527	10.517	11.8931	10.2315	9.68349	10.5453	0.233602	0.187649	0.21164	0.195332	0.185548	0.192506	TRUE
TRUE	B3galt5	229.064	222.187	196.787	188.826	173.364	188.493	0.943683	0.940349	0.929912	0.923824	0.913894	0.923317	TRUE
TRUE	B3galt6	12.4582	13.0341	13.1841	11.5807	10.3614	11.5042	0.218453	0.222802	0.229325	0.214467	0.196347	0.205552	TRUE
TRUE	B3gat1	109.556	131.587	105.696	109.83	115.368	116.571	0.832645	0.869174	0.825179	0.83337	0.843807	0.844604	TRUE
TRUE	B3gat2	20.2616	26.1288	20.1894	21.521	22.1237	25.7154	0.324998	0.388563	0.325433	0.345727	0.352685	0.391607	TRUE
TRUE	B3gat3	116.261	131.108	117.652	139.233	141.399	137.065	0.844749	0.86816	0.8483	0.880699	0.883453	0.877075	TRUE
TRUE	B3glct	12.977	14.137	12.8005	13.5901	11.9662	12.4712	0.226426	0.238023	0.223237	0.241647	0.217366	0.220048	TRUE
TRUE	B3gnt2	37.0974	27.4167	36.6034	29.453	26.6829	35.527	0.50308	0.403204	0.497572	0.435602	0.403494	0.489889	TRUE
TRUE	B3gnt6	1.14656	1.51091	1.00678	1.74316	1.37489	1.64476	0.0159455	0.0170327	0.0110894	0.0342103	0.0223237	0.0295716	TRUE
TRUE	B3gnt7	3.84901	1.89005	2.7034	2.83018	1.95197	2.60487	0.0841487	0.0289918	0.0560992	0.0639269	0.0409509	0.0529101	TRUE
TRUE	B3gnt9	15.9556	14.3797	14.4548	10.494	8.67549	10.2415	0.267304	0.240487	0.245633	0.199246	0.170399	0.188592	TRUE
TRUE	B3gntl1	6.99714	8.47962	6.73123	5.22157	5.04318	4.30352	0.14003	0.159093	0.135392	0.116475	0.111401	0.0910343	TRUE
TRUE	B4galnt1	83.7599	89.3051	85.236	88.4839	95.2674	91.7	0.765456	0.777415	0.771037	0.778575	0.798289	0.786838	TRUE
TRUE	B4galnt4	23.6128	30.4674	22.4661	27.8749	28.9629	28.1659	0.367471	0.433935	0.352685	0.418279	0.428644	0.417555	TRUE
TRUE	B4galt1	84.6375	47.2058	77.7661	49.7864	53.4832	47.2182	0.768863	0.579546	0.744075	0.604769	0.626803	0.586794	TRUE
TRUE	B4galt2	16.3066	20.3095	16.7964	18.9794	17.2755	15.7844	0.272378	0.318982	0.277742	0.313546	0.288106	0.266072	TRUE
TRUE	B4galt3	33.0454	34.2978	31.8995	34.9585	33.8429	29.3887	0.465029	0.470972	0.453287	0.487642	0.476625	0.431543	TRUE
TRUE	B4galt4	30.1782	25.6476	30.9514	26.2371	28.0565	27.6773	0.437559	0.384866	0.44372	0.402261	0.418642	0.412046	TRUE
TRUE	B4galt5	48.9575	60.1738	51.0835	60.6393	60.6872	64.3555	0.597159	0.661158	0.61064	0.672755	0.668551	0.687758	TRUE
TRUE	B4galt6	113.739	128.098	112.534	124.749	121.057	125.743	0.839965	0.863376	0.838298	0.859317	0.854461	0.860477	TRUE
TRUE	B4galt7	30.2759	32.9991	31.0736	32.551	35.1765	32.6763	0.438864	0.458143	0.444807	0.466841	0.48728	0.463362	TRUE
TRUE	B4gat1	56.9716	39.8218	60.3883	39.1554	75.2244	71.2103	0.649199	0.520113	0.667247	0.526491	0.734218	0.7182	TRUE
TRUE	B630019K06Rik	110.274	122.366	112.847	128.078	121.858	128.003	0.833949	0.854824	0.839603	0.864246	0.855403	0.863521	TRUE
TRUE	B9d1	18.8175	21.4538	18.0473	18.6647	18.545	17.7559	0.308038	0.333188	0.295861	0.309922	0.305574	0.292455	TRUE
TRUE	B9d2	19.7302	17.2813	19.4863	20.3854	22.0346	19.9909	0.31833	0.278539	0.316808	0.332391	0.351381	0.322751	TRUE
TRUE	Baalc	77.3598	111.061	90.4489	94.7689	96.564	113.006	0.742843	0.834239	0.786475	0.796115	0.801624	0.838153	TRUE
TRUE	Babam1	169.345	172.429	173.57	172.468	176.949	185.972	0.91259	0.912735	0.916286	0.91259	0.917083	0.921505	TRUE
TRUE	Babam2	99.2088	82.9281	95.1515	90.995	86.8691	92.535	0.809669	0.757628	0.800319	0.78662	0.775241	0.78865	TRUE
TRUE	Bace1	113.425	106.381	111.654	99.3943	110.055	104.615	0.839168	0.82402	0.836849	0.809234	0.832935	0.820831	TRUE
TRUE	Bace2	5.45651	6.35227	5.3573	4.29326	3.83214	4.69645	0.114663	0.126694	0.112561	0.0965427	0.0850185	0.0994419	TRUE
TRUE	Bach1	56.6676	40.9866	56.7921	47.9009	48.651	47.5819	0.64688	0.529825	0.646952	0.591795	0.596217	0.589403	TRUE
TRUE	Bach2	17.9947	17.4126	17.8967	19.4687	16.3208	18.4781	0.296514	0.280568	0.293252	0.31949	0.276437	0.302312	TRUE
TRUE	Bad	22.35	23.3114	24.4005	23.3139	25.7352	24.2881	0.351961	0.356744	0.374574	0.368703	0.392912	0.375951	TRUE
TRUE	Bag1	129.405	129.648	123.034	125.785	140.881	113.105	0.867942	0.865623	0.857868	0.860839	0.882511	0.838371	TRUE
TRUE	Bag2	16.3534	16.1302	15.5851	22.6533	18.3149	18.974	0.273103	0.264333	0.261506	0.360586	0.302312	0.309488	TRUE
TRUE	Bag3	83.0288	70.7116	86.0108	94.6139	90.4481	98.7337	0.763209	0.710227	0.773429	0.795318	0.785098	0.806117	TRUE
TRUE	Bag4	44.1382	43.3609	43.1837	42.6748	40.6286	43.3708	0.563746	0.550192	0.556715	0.553889	0.534899	0.557802	TRUE
TRUE	Bag5	30.8404	28.0815	25.3886	27.9769	26.8348	24.767	0.445242	0.410452	0.385881	0.419656	0.405016	0.380807	TRUE
TRUE	Bag6	146.108	141.843	162.825	148.628	150.891	147.821	0.889396	0.882148	0.907081	0.892006	0.895485	0.890628	TRUE
TRUE	Bahcc1	13.4148	15.5481	13.0614	14.6953	15.7163	14.4203	0.232659	0.25665	0.227006	0.257737	0.268827	0.246575	TRUE
TRUE	Bahd1	37.1363	32.8313	34.9393	33.6997	33.5345	36.6274	0.50366	0.456693	0.483728	0.476625	0.474596	0.500254	TRUE
TRUE	Baiap2	19.6127	21.4586	18.9305	21.9021	23.9785	23.6045	0.317025	0.333333	0.308545	0.349061	0.373487	0.367761	TRUE
TRUE	Baiap3	48.614	47.6761	47.4921	45.8188	48.3379	59.7519	0.594477	0.58375	0.58549	0.577154	0.59339	0.663043	TRUE
TRUE	Bak1	28.698	21.5826	28.4002	24.4663	26.1312	25.022	0.422918	0.335218	0.417989	0.38204	0.397478	0.383707	TRUE
TRUE	Bambi	2.62376	2.47309	2.22376	2.32211	2.34047	3.03295	0.0571139	0.0444299	0.0452272	0.0510256	0.0515329	0.0626223	TRUE
TRUE	Banf1	41.5927	42.58	46.4342	48.5946	46.1237	44.7995	0.543307	0.541929	0.578242	0.596289	0.577589	0.568819	TRUE
TRUE	Banp	24.2239	20.9396	17.4417	31.6782	27.7077	29.7964	0.375444	0.326085	0.286512	0.457853	0.415163	0.435529	TRUE
TRUE	Bap1	100.827	108.916	98.942	95.6537	123.596	98.9494	0.814235	0.829383	0.809016	0.798797	0.85765	0.806697	TRUE
TRUE	Bard1	2.91825	3.08787	2.79646	2.85861	3.0906	3.89087	0.0642169	0.0595782	0.0586359	0.0645068	0.0693629	0.0823367	TRUE
TRUE	Barhl1	0.906746	1.02515	0.882286	1.77169	1.94057	1.16215	0.00927738	0.00666812	0.00819019	0.0350801	0.0405885	0.0142785	TRUE
TRUE	Barhl2	0.815528	0.96184	1.0278	1.71807	1.51137	1.76091	0.00710299	0.00558092	0.0121041	0.0337755	0.0266	0.0323983	TRUE
TRUE	Barx2	1.30099	1.8493	1.54117	1.20412	1.43366	0	0.0217439	0.0274697	0.0273973	0.0165978	0.0236283	0.00326158	TRUE
TRUE	Basp1	301.287	262.499	300.319	298.099	306.867	298.346	0.96318	0.954265	0.962528	0.961876	0.963325	0.962456	TRUE
TRUE	Bax	42.121	41.5769	40.7488	36.8635	52.9157	41.2123	0.54809	0.533957	0.536348	0.505255	0.622744	0.54077	TRUE
TRUE	Baz1b	90.7584	98.3007	89.8846	93.9836	96.405	93.2966	0.787563	0.802856	0.784953	0.793651	0.801044	0.790172	TRUE
TRUE	Baz2a	41.8307	43.5184	41.2874	39.5465	38.4828	44.733	0.544901	0.551787	0.540407	0.52968	0.516924	0.568312	TRUE
TRUE	Baz2b	75.1468	98.3293	77.3501	85.6479	84.9537	78.9045	0.734508	0.803001	0.742988	0.770602	0.76879	0.746684	TRUE
TRUE	Bbc3	12.6586	6.59932	11.2176	10.7455	13.4024	10.7429	0.220773	0.131188	0.201276	0.202725	0.23882	0.194825	TRUE
TRUE	Bbip1	55.9904	55.7629	53.6658	50.4425	50.7639	46.0689	0.643691	0.634921	0.627383	0.60948	0.60919	0.578821	TRUE
TRUE	Bbln	189.924	203.85	193.677	241.888	240.034	241.844	0.926506	0.932014	0.928318	0.946873	0.946003	0.94767	TRUE
TRUE	Bbof1	5.89203	8.90489	5.94548	5.62883	9.06116	10.4028	0.120533	0.165978	0.122128	0.12394	0.176198	0.190694	TRUE
TRUE	Bbox1	25.3188	26.8047	23.088	24.4575	21.5903	24.8775	0.387041	0.396535	0.359426	0.381895	0.345945	0.38204	TRUE
TRUE	Bbs1	18.3839	20.6147	17.4307	18.9886	17.0521	18.2645	0.301805	0.322969	0.286222	0.313836	0.285279	0.299485	TRUE
TRUE	Bbs10	7.03495	6.20158	5.16902	6.05664	6.21719	5.81911	0.14061	0.124592	0.109517	0.130898	0.133	0.119881	TRUE
TRUE	Bbs12	7.29872	8.59773	7.79322	7.07142	7.73456	8.40237	0.145104	0.160977	0.152497	0.148221	0.157498	0.160687	TRUE
TRUE	Bbs2	17.8821	22.8926	18.1866	21.5448	20.1587	23.67	0.294992	0.351671	0.297891	0.34609	0.32855	0.368631	TRUE
TRUE	Bbs4	44.1479	49.6134	44.1257	46.8512	47.6525	47.6031	0.563818	0.597739	0.563891	0.584765	0.588244	0.589766	TRUE
TRUE	Bbs5	17.0736	22.153	18.8775	17.8508	19.863	21.2082	0.283685	0.342248	0.307603	0.299268	0.324781	0.339639	TRUE
TRUE	Bbs7	17.2663	18.7891	17.34	18.7716	20.8493	18.9939	0.286874	0.299558	0.285207	0.31101	0.337392	0.310067	TRUE
TRUE	Bbs9	42.0961	47.3519	40.7303	49.4437	46.5143	48.6603	0.548018	0.580996	0.536131	0.602015	0.580344	0.596434	TRUE
TRUE	Bbx	41.4491	43.4154	45.5797	35.0448	37.0885	34.3792	0.541784	0.550989	0.572371	0.488077	0.50395	0.479814	TRUE
TRUE	BC003965	17.3345	18.5999	19.3281	18.7314	18.9071	20.6111	0.287889	0.297166	0.314851	0.310647	0.311227	0.332101	TRUE
TRUE	BC004004	67.5289	59.3168	72.415	58.6529	54.5032	64.7035	0.701529	0.656302	0.722838	0.659564	0.632891	0.689353	TRUE
TRUE	BC005537	137.733	138.031	138.075	138.579	131.051	136.949	0.878162	0.87751	0.879104	0.880046	0.869827	0.877002	TRUE
TRUE	BC005624	80.9233	87.6697	79.8785	85.9666	87.1636	81.3395	0.756324	0.772994	0.751395	0.771689	0.776038	0.756396	TRUE
TRUE	BC024063	8.66485	9.82858	8.36566	8.75871	8.57842	8.05008	0.165616	0.178372	0.159962	0.173226	0.168877	0.156048	TRUE
TRUE	BC024978	27.5174	25.2293	28.5334	26.5945	27.1336	28.5244	0.410814	0.379575	0.419367	0.405233	0.40864	0.421179	TRUE
TRUE	BC025920	5.42081	5.65437	4.11948	5.18695	4.7255	4.34437	0.114373	0.114808	0.0899471	0.11546	0.104515	0.0921215	TRUE
TRUE	BC028528	20.0466	12.9976	17.8014	12.2454	13.1178	11.195	0.322679	0.222295	0.29173	0.223817	0.234689	0.201348	TRUE
TRUE	BC029722	90.2714	85.7762	95.8956	92.4735	93.4165	93.3632	0.78604	0.767993	0.801986	0.790607	0.793941	0.790389	TRUE
TRUE	BC030500	7.29377	18.0979	13.572	14.3212	16.4037	18.2695	0.144959	0.29028	0.235051	0.252301	0.277742	0.29963	TRUE
TRUE	BC031181	197.288	193.364	194.032	202.555	183.986	205.559	0.929695	0.926651	0.92839	0.931072	0.92194	0.932232	TRUE
TRUE	BC034090	12.9885	16.5214	12.0287	11.5589	11.1528	12.607	0.226788	0.268899	0.213162	0.214105	0.206639	0.222005	TRUE
TRUE	BC035947	13.7179	18.3852	12.4659	15.2392	17.0496	14.4575	0.236211	0.294412	0.218526	0.264405	0.285134	0.247155	TRUE
TRUE	BC049352	7.2104	9.34915	6.28934	9.7475	8.92587	10.1498	0.143292	0.171487	0.128144	0.188519	0.174241	0.187432	TRUE
TRUE	BC049715	3.35431	5.70418	2.62848	3.57659	3.62533	2.26549	0.0738566	0.115677	0.0545046	0.0809596	0.0805972	0.046097	TRUE
TRUE	BC051142	3.7284	3.46701	1.77494	0	2.44795	1.4405	0.0813945	0.0677684	0.0347902	0.00326158	0.0545771	0.0232659	TRUE
TRUE	BC055324	2.17101	3.18836	2.52741	2.62271	2.77849	1.95214	0.0461695	0.0615351	0.0518953	0.0589259	0.0615351	0.0379793	TRUE
TRUE	Bcam	12.0921	10.513	14.3843	10.1428	10.5373	16.7015	0.213887	0.187505	0.244836	0.193883	0.198811	0.279554	TRUE
TRUE	Bcan	257.239	303.668	232.57	214.841	221.861	239.927	0.952598	0.964268	0.945785	0.936798	0.940349	0.947162	TRUE
TRUE	Bcap29	49.7306	64.2654	60.8394	54.2907	51.6822	58.8514	0.601942	0.683989	0.669493	0.635138	0.614916	0.658694	TRUE
TRUE	Bcap31	185.758	179.443	183.743	182.621	178.067	183.528	0.923752	0.917953	0.922592	0.919258	0.918098	0.919983	TRUE
TRUE	Bcar1	71.9743	81.35	71.8455	69.3602	69.2251	76.612	0.721606	0.751685	0.720229	0.713199	0.710154	0.738639	TRUE
TRUE	Bcar3	8.78362	10.2332	10.0112	8.46741	9.66999	12.4225	0.167428	0.183518	0.183591	0.168515	0.185258	0.219033	TRUE
TRUE	Bcas1	91.3539	117.766	85.2378	96.3464	88.4609	97.2169	0.789519	0.846923	0.77111	0.800681	0.7793	0.802203	TRUE
TRUE	Bcas2	72.9584	62.8783	79.4474	68.8126	61.2003	67.4058	0.724723	0.677176	0.750163	0.710879	0.671233	0.701892	TRUE
TRUE	Bcas3	76.4464	84.4517	86.085	92.6543	77.926	91.5278	0.739146	0.763862	0.773646	0.791331	0.743567	0.78633	TRUE
TRUE	Bcat1	99.1417	107.209	96.1285	104.561	102.814	103.668	0.809306	0.825977	0.802421	0.822643	0.816989	0.818584	TRUE
TRUE	Bcat2	19.9149	18.7978	23.7439	24.259	26.4084	23.2629	0.320722	0.29992	0.367109	0.380373	0.400594	0.363702	TRUE
TRUE	Bccip	61.8141	58.9886	56.8666	57.8198	52.0963	58.8028	0.675799	0.65449	0.64775	0.65507	0.617381	0.658476	TRUE
TRUE	Bcdin3d	8.26034	4.73058	5.40421	5.55119	5.83869	6.87718	0.159817	0.0940784	0.113575	0.12249	0.126259	0.136841	TRUE
TRUE	Bche	10.8256	11.9168	10.2566	7.34509	6.24662	11.529	0.19584	0.207871	0.187287	0.152787	0.13329	0.205769	TRUE
TRUE	Bckdha	74.9604	61.2497	74.097	66.1232	66.1516	67.5709	0.733493	0.667609	0.730086	0.697905	0.696456	0.703124	TRUE
TRUE	Bckdhb	71.4294	84.767	67.4836	89.6759	94.5132	82.5194	0.718852	0.764369	0.700225	0.782272	0.79684	0.759875	TRUE
TRUE	Bckdk	53.5192	44.1103	56.162	43.0046	44.3014	43.4125	0.629122	0.556425	0.642314	0.556643	0.563673	0.558165	TRUE
TRUE	Bcl10	48.1345	34.1253	52.3918	36.4887	37.9921	33.764	0.591433	0.469812	0.619338	0.500689	0.512503	0.472929	TRUE
TRUE	Bcl11a	19.4066	24.7349	21.5954	22.875	24.426	25.0175	0.314996	0.373632	0.341813	0.363557	0.379865	0.383489	TRUE
TRUE	Bcl11b	8.07491	9.56929	8.26209	8.61807	8.82606	10.0611	0.156991	0.174241	0.158078	0.171269	0.173081	0.186272	TRUE
TRUE	Bcl2	19.6374	23.6965	20.2114	21.3274	20.8749	21.7465	0.317243	0.361093	0.325651	0.343118	0.3379	0.344495	TRUE
TRUE	Bcl2a1b	73.5121	44.5986	75.6386	52.9961	70.3837	41.6679	0.7261	0.560049	0.736682	0.625861	0.715373	0.544901	TRUE
TRUE	Bcl2l1	160.06	140.48	143.555	130.297	134.083	125.715	0.904907	0.880264	0.885265	0.86845	0.873596	0.860404	TRUE
TRUE	Bcl2l11	22.7796	13.2521	21.3259	14.4204	13.7952	15.1015	0.356889	0.225701	0.338842	0.253751	0.244039	0.25578	TRUE
TRUE	Bcl2l12	14.277	7.47151	12.2926	7.87125	11.3898	8.49554	0.244184	0.145032	0.216641	0.160615	0.209611	0.161774	TRUE
TRUE	Bcl2l13	28.1135	30.9093	29.16	31.0907	29.7731	28.578	0.417192	0.437849	0.425165	0.452707	0.437849	0.421758	TRUE
TRUE	Bcl2l15	4.85977	4.9093	3.21891	5.82396	7.93919	4.72845	0.105095	0.0985722	0.0697978	0.127781	0.16047	0.100022	TRUE
TRUE	Bcl2l2	78.4806	97.9019	79.0982	96.3248	91.2696	91.2888	0.746974	0.801769	0.748061	0.800609	0.787925	0.785533	TRUE
TRUE	Bcl3	2.66135	1.78139	2.99758	2.68182	3.95559	4.07236	0.0578387	0.0258752	0.0639269	0.060013	0.0871929	0.086758	TRUE
TRUE	Bcl6	64.8317	56.4476	63.8502	60.5116	61.992	60.0823	0.689715	0.638979	0.684714	0.67145	0.675727	0.664782	TRUE
TRUE	Bcl7a	39.0533	46.8806	40.9429	39.3633	41.4702	45.3531	0.520983	0.577372	0.538305	0.527941	0.542002	0.573096	TRUE
TRUE	Bcl7b	62.5519	60.9203	62.3981	69.2388	71.528	66.5756	0.679785	0.665869	0.677684	0.712691	0.720302	0.698195	TRUE
TRUE	Bcl7c	23.5017	24.1959	21.2629	19.2699	25.9555	23.7432	0.365659	0.367109	0.337827	0.316736	0.395811	0.369501	TRUE
TRUE	Bcl9	49.9771	50.0111	48.5956	46.6726	44.7308	48.7548	0.603972	0.60042	0.593897	0.583533	0.567442	0.597304	TRUE
TRUE	Bcl9l	58.9169	50.7005	53.6992	54.8672	59.2637	59.3752	0.660216	0.603972	0.627528	0.638472	0.661955	0.660796	TRUE
TRUE	Bclaf1	110.569	123.692	109.907	116.288	111.867	120.728	0.834167	0.85736	0.833442	0.844966	0.836849	0.852142	TRUE
TRUE	Bclaf3	19.8358	21.779	18.8668	22.0844	20.0221	21.7088	0.31978	0.337755	0.307386	0.351236	0.326738	0.343915	TRUE
TRUE	Bco2	21.7489	11.4215	22.0139	15.0194	16.401	12.9091	0.343625	0.200986	0.347104	0.261869	0.277669	0.224976	TRUE
TRUE	Bcor	35.0314	30.4485	33.7035	33.9536	34.6879	33.4365	0.483946	0.43379	0.471987	0.479525	0.483293	0.469667	TRUE
TRUE	Bcorl1	16.7077	18.2156	17.2274	18.1202	17.0322	19.9289	0.278249	0.291658	0.283105	0.303109	0.284917	0.321664	TRUE
TRUE	Bcr	63.4964	74.4523	63.275	68.9323	70.4213	69.4516	0.683917	0.725448	0.681525	0.711387	0.715735	0.711531	TRUE
TRUE	Bcs1l	31.3563	31.2322	31.5466	32.319	33.4637	32.0574	0.44959	0.441255	0.449083	0.464304	0.473509	0.457636	TRUE
TRUE	Bdh1	42.0515	47.4659	42.0623	41.2911	38.7267	42.629	0.547583	0.582083	0.548525	0.543886	0.519678	0.551642	TRUE
TRUE	Bdh2	7.95871	7.2126	8.95917	5.95883	6.06727	7.73304	0.154889	0.140538	0.168297	0.129448	0.130608	0.15083	TRUE
TRUE	Bdkrb2	3.4883	3.4922	2.98708	1.87228	1.87794	2.47366	0.0765384	0.0682757	0.0634921	0.0380518	0.038849	0.0500834	TRUE
TRUE	Bdnf	5.55082	5.86698	5.38117	8.91776	7.54226	8.75555	0.116112	0.119374	0.112778	0.17627	0.155106	0.165833	TRUE
TRUE	Bdp1	24.7695	31.1569	23.0138	24.2546	24.9875	28.8792	0.381097	0.440531	0.358919	0.380155	0.385519	0.425672	TRUE
TRUE	Bean1	25.7799	29.7453	23.7021	32.1077	30.1948	35.6952	0.391534	0.42647	0.366746	0.46184	0.442125	0.491194	TRUE
TRUE	Becn1	43.6132	50.747	48.2391	46.9351	52.9327	44.918	0.560049	0.604262	0.590998	0.585417	0.622817	0.569762	TRUE
TRUE	Begain	110.267	137.307	103.079	132.168	132.861	129.325	0.833877	0.876712	0.818946	0.871639	0.872726	0.865478	TRUE
TRUE	Bend3	7.576	7.22602	7.37172	6.26524	6.4285	6.50292	0.148945	0.140755	0.145032	0.134377	0.135827	0.13155	TRUE
TRUE	Bend4	5.17734	6.76694	4.52591	5.80295	6.18456	4.71648	0.110604	0.133652	0.0977749	0.127347	0.132203	0.0996593	TRUE
TRUE	Bend5	8.72262	9.00057	8.09555	9.61959	7.90463	7.77541	0.16663	0.167573	0.156193	0.186997	0.15989	0.15199	TRUE
TRUE	Bend6	419.743	499.295	424.374	531.803	506.933	504.609	0.979851	0.986664	0.980068	0.987099	0.986011	0.985866	TRUE
TRUE	Bend7	17.5557	21.2385	17.0842	20.405	21.1705	21.6872	0.290933	0.330507	0.28151	0.332681	0.340581	0.343843	TRUE
TRUE	Best1	2.33853	2.23421	2.18873	2.40553	1.66611	1.58652	0.0510981	0.0386316	0.0447923	0.0537073	0.0316736	0.0278321	TRUE
TRUE	Bet1	48.4349	39.5849	49.3912	40.5489	42.7933	40.6811	0.593027	0.518011	0.598898	0.537726	0.552294	0.536566	TRUE
TRUE	Bet1l	20.8517	17.895	18.2136	18.7639	20.9652	18.5405	0.333261	0.287164	0.298398	0.310865	0.338479	0.303109	TRUE
TRUE	Bex1	52.1915	58.1837	50.1947	61.3575	55.5029	63.534	0.619338	0.649634	0.604044	0.676741	0.639197	0.68283	TRUE
TRUE	Bex2	132.504	145.25	133.437	151.125	153.628	145.984	0.872364	0.887222	0.873378	0.894252	0.897369	0.888671	TRUE
TRUE	Bex3	203.978	223.737	200.92	242.711	245.082	221.811	0.933754	0.941074	0.932522	0.94709	0.948467	0.939842	TRUE
TRUE	Bex4	6.70943	8.90192	10.555	9.12357	7.98782	8.695	0.134884	0.165906	0.190911	0.180039	0.16105	0.165036	TRUE
TRUE	Bfar	39.5481	42.9564	37.9991	36.1586	38.6964	40.014	0.526129	0.545988	0.510618	0.49721	0.519026	0.530405	TRUE
TRUE	Bfsp2	14.4337	18.4279	16.0412	26.2229	23.257	22.0182	0.245996	0.295572	0.267449	0.401971	0.366239	0.346887	TRUE
TRUE	Bgn	202.37	88.7666	163.23	89.3547	78.14	132.098	0.932884	0.776183	0.907516	0.781619	0.744727	0.870334	TRUE
TRUE	Bhlhb9	39.2047	44.4917	42.9194	45.5687	42.7239	51.7114	0.52265	0.559252	0.555048	0.57556	0.552077	0.616003	TRUE
TRUE	Bhlhe22	12.3814	9.78599	11.2134	9.30453	10.4891	10.1194	0.217294	0.17772	0.201058	0.182286	0.197652	0.186852	TRUE
TRUE	Bhlhe40	91.7759	94.9831	90.1065	88.9888	88.0658	104.794	0.790679	0.794521	0.785678	0.780387	0.778358	0.821555	TRUE
TRUE	Bhlhe41	129.4	112.523	116.393	112.852	113.351	112.099	0.86787	0.837139	0.845909	0.838806	0.83982	0.836269	TRUE
TRUE	Bicc1	25.355	15.8989	21.9225	14.8173	13.3932	14.3583	0.38762	0.261144	0.346017	0.259404	0.238748	0.245778	TRUE
TRUE	Bicd1	61.4803	83.6637	60.3236	71.4201	71.7588	77.096	0.674422	0.760093	0.666812	0.721896	0.721099	0.740088	TRUE
TRUE	Bicd2	69.3005	74.1474	69.3288	73.2578	77.0653	72.622	0.708052	0.724505	0.708342	0.729941	0.741103	0.723925	TRUE
TRUE	Bicdl1	51.8233	61.9284	52.8673	70.2297	70.8085	58.6091	0.616656	0.671305	0.622237	0.717547	0.717185	0.657462	TRUE
TRUE	Bicra	30.4193	26.8944	28.6068	27.3345	29.7424	29.026	0.440096	0.397478	0.419874	0.412771	0.437559	0.427484	TRUE
TRUE	Bicral	74.9611	84.0735	75.6574	77.2292	80.0545	77.4645	0.733565	0.761977	0.736899	0.74306	0.75154	0.741176	TRUE
TRUE	Bid	29.3742	24.1047	32.3748	21.0293	24.0716	19.8666	0.430673	0.366022	0.458795	0.339784	0.374864	0.320867	TRUE
TRUE	Bin1	406.842	384.475	401.63	398.707	407.091	360.3	0.978401	0.976227	0.977821	0.976734	0.977966	0.972965	TRUE
TRUE	Bin2	152.681	83.284	157.949	113.472	128.344	93.3971	0.897007	0.758933	0.90179	0.840183	0.865478	0.790534	TRUE
TRUE	Bin3	21.2705	24.0997	22.0522	18.5051	18.6156	17.486	0.337392	0.365949	0.347539	0.307821	0.307313	0.289193	TRUE
TRUE	Birc2	36.5736	43.1953	40.1509	41.3603	43.5606	43.8217	0.497934	0.548525	0.530768	0.544249	0.558092	0.560919	TRUE
TRUE	Birc3	20.3469	9.04892	19.6328	13.7396	16.2227	13.2845	0.326593	0.16808	0.318548	0.243749	0.274987	0.231065	TRUE
TRUE	Birc5	1.92108	2.60023	1.36741	2.54422	1.5765	1.73433	0.0399362	0.0473291	0.0221063	0.0568964	0.0288469	0.0313836	TRUE
TRUE	Birc6	96.7284	105.713	86.4483	135.897	103.911	133.311	0.802421	0.822063	0.775241	0.876422	0.820251	0.871856	TRUE
TRUE	Birc7	1.02045	1.17338	0	0	0	0	0.012249	0.00898746	0.00192071	0.00326158	0.00242806	0.00326158	TRUE
TRUE	Bivm	43.3424	48.9448	46.3701	46.089	46.7929	46.9852	0.557295	0.59252	0.577734	0.579329	0.582663	0.585055	TRUE
TRUE	Blcap	119.341	132.82	122.479	129.365	122.897	125.437	0.851127	0.870841	0.857288	0.866493	0.856491	0.860115	TRUE
TRUE	Blm	8.75961	11.0991	8.33973	7.44	7.97644	7.97404	0.167283	0.196347	0.159455	0.154381	0.160832	0.154961	TRUE
TRUE	Blmh	62.7543	58.4046	63.4251	59.3886	59.1935	58.3242	0.681018	0.651084	0.682467	0.664347	0.661593	0.656447	TRUE
TRUE	Blnk	84.844	45.3284	82.4451	67.1087	74.55	57.2175	0.769225	0.565485	0.760818	0.702544	0.731536	0.649634	TRUE
TRUE	Bloc1s1	61.2621	58.8877	58.4817	67.9934	59.2672	61.1353	0.6729	0.653475	0.655722	0.707545	0.662028	0.670436	TRUE
TRUE	Bloc1s2	30.7245	31.2293	29.4841	27.4672	33.8386	26.7254	0.443937	0.44111	0.428861	0.414003	0.47648	0.401899	TRUE
TRUE	Bloc1s3	16.3875	15.763	17.6427	17.1075	18.1519	17.8398	0.273755	0.259404	0.289048	0.289121	0.299993	0.293687	TRUE
TRUE	Bloc1s4	23.906	24.1496	24.118	19.8409	20.7051	18.4942	0.371168	0.366384	0.37182	0.325361	0.335943	0.302457	TRUE
TRUE	Bloc1s5	15.9701	13.187	14.8002	13.6881	14.6351	13.8027	0.267522	0.224831	0.250054	0.242734	0.254331	0.238675	TRUE
TRUE	Bloc1s6	24.7735	26.9165	27.158	29.8241	28.719	28.6908	0.381242	0.398058	0.404943	0.439806	0.426107	0.422846	TRUE
TRUE	Blvra	40.9669	39.9341	41.483	46.1077	42.0206	37.764	0.537436	0.5212	0.542799	0.579619	0.545771	0.510111	TRUE
TRUE	Blvrb	29.5035	24.473	32.3506	25.3295	25.5723	24.9291	0.43205	0.370805	0.458288	0.392042	0.391172	0.382547	TRUE
TRUE	Blzf1	20.2073	28.9226	21.8669	25.3435	24.5714	26.8939	0.324418	0.418859	0.345003	0.392404	0.381532	0.403783	TRUE
TRUE	Bmerb1	175.745	210.365	183.481	226.084	217.193	230.245	0.917373	0.935566	0.922085	0.940712	0.938247	0.943249	TRUE
TRUE	Bmf	40.7968	23.6492	40.4932	25.0396	28.1613	23.0999	0.535841	0.360731	0.533594	0.388128	0.419656	0.36189	TRUE
TRUE	Bmi1	65.0982	63.4965	67.9429	62.6929	63.5221	66.3866	0.69131	0.680293	0.702399	0.682975	0.683772	0.697543	TRUE
TRUE	Bmp1	12.8693	15.8259	13.2621	11.8082	11.7676	12.2167	0.224759	0.260274	0.230775	0.218236	0.214322	0.216351	TRUE
TRUE	Bmp2	7.33982	6.7679	6.38187	6.84105	5.84023	6.5858	0.145611	0.133725	0.129593	0.144814	0.126332	0.133072	TRUE
TRUE	Bmp2k	194.951	116.411	181.699	143.977	139.858	133.854	0.92897	0.844966	0.921215	0.886787	0.881134	0.872291	TRUE
TRUE	Bmp3	4.37416	5.69184	4.57628	4.8947	3.68652	4.9235	0.0948757	0.115387	0.0987171	0.109154	0.0819019	0.104081	TRUE
TRUE	Bmp4	16.2348	7.8901	12.4394	7.22028	5.2162	9.34996	0.271218	0.15141	0.218453	0.150757	0.114518	0.176633	TRUE
TRUE	Bmp5	5.55646	3.23996	4.85826	2.40131	2.95914	2.68706	0.116257	0.0631297	0.103573	0.0532725	0.0658114	0.0549395	TRUE
TRUE	Bmp6	15.9566	10.9168	13.2395	7.65898	7.51898	9.69728	0.267377	0.193593	0.230485	0.158005	0.154816	0.181271	TRUE
TRUE	Bmp7	14.6372	9.63878	12.079	8.36773	7.17525	9.75504	0.24875	0.175763	0.213742	0.167283	0.148945	0.181996	TRUE
TRUE	Bmper	10.7385	12.3798	11.0316	11.9659	13.166	12.9846	0.194245	0.213815	0.198159	0.220338	0.235631	0.226354	TRUE
TRUE	Bmpr1a	50.9748	53.7462	50.3877	46.7512	48.077	53.6494	0.61035	0.623324	0.605639	0.583895	0.591433	0.628035	TRUE
TRUE	Bmpr1b	10.3886	15.2055	10.591	11.914	11.7567	11.8398	0.189172	0.252301	0.191491	0.219468	0.214249	0.209393	TRUE
TRUE	Bmpr2	155.528	172.02	149.169	157.927	153.806	164.232	0.900341	0.91259	0.892803	0.900196	0.897804	0.905994	TRUE
TRUE	Bms1	23.4006	23.6391	22.3728	22.6357	24.7252	21.555	0.364065	0.360513	0.351526	0.360296	0.383054	0.342611	TRUE
TRUE	Bmt2	34.1775	31.462	35.3245	33.7174	34.6747	33.6607	0.475611	0.443502	0.487497	0.47706	0.483076	0.471697	TRUE
TRUE	Bmyc	137.964	118.991	134.881	120.844	123.021	119.844	0.878452	0.849243	0.87519	0.853012	0.856708	0.850547	TRUE
TRUE	Bnc2	9.75093	10.6718	8.38671	14.4313	11.4475	13.6038	0.180836	0.190186	0.16047	0.253896	0.210625	0.235413	TRUE
TRUE	Bnip1	20.2158	20.8193	22.9376	22.7462	20.6397	20.9386	0.324636	0.325288	0.357686	0.362035	0.334783	0.33645	TRUE
TRUE	Bnip2	66.805	55.3473	72.4287	55.9707	61.489	61.9255	0.697688	0.631587	0.723128	0.645575	0.67348	0.674784	TRUE
TRUE	Bnip3	222.542	234.436	226.172	249.548	237.68	255.595	0.941437	0.94564	0.943176	0.948902	0.945061	0.951221	TRUE
TRUE	Bnip3l	201.35	162.107	194.964	185.58	171.781	180.413	0.932377	0.904617	0.92926	0.92136	0.91259	0.918823	TRUE
TRUE	Bnip5	1.32755	1.34401	1.59916	1.28636	1.20759	1.23514	0.0224687	0.0129738	0.0295716	0.0200043	0.0168152	0.0167428	TRUE
TRUE	Boc	11.6669	15.7407	11.2908	11.6853	11.5553	14.5812	0.207146	0.259114	0.203015	0.216134	0.21193	0.248822	TRUE
TRUE	Bod1	61.2273	73.4237	63.5857	71.6852	72.1111	65.8516	0.67261	0.721606	0.683409	0.722983	0.722403	0.695296	TRUE
TRUE	Bod1l	39.4093	46.2069	39.5209	41.6821	42.4234	39.4663	0.524534	0.571211	0.524969	0.546641	0.549322	0.525622	TRUE
TRUE	Bok	12.8295	17.106	13.4084	15.7076	16.8911	15.7646	0.223962	0.276147	0.232877	0.270711	0.283178	0.265927	TRUE
TRUE	Bola1	18.797	17.438	18.2607	23.7839	17.3565	17.7376	0.307893	0.280858	0.299195	0.374139	0.288831	0.29202	TRUE
TRUE	Bola2	50.392	56.4495	55.925	58.7151	53.1608	56.9106	0.607233	0.639052	0.641009	0.659999	0.624846	0.64775	TRUE
TRUE	Bola3	35.1755	37.7036	29.9677	33.9323	34.8389	31.8571	0.485395	0.50308	0.4335	0.479162	0.484453	0.456114	TRUE
TRUE	Bop1	48.8899	51.9925	49.5345	50.2407	53.184	48.0509	0.596724	0.61209	0.599986	0.607741	0.625063	0.593027	TRUE
TRUE	Bora	3.59821	4.31778	3.71183	2.09828	2.70273	2.64367	0.0783504	0.0860332	0.0801624	0.0446474	0.0600855	0.0539972	TRUE
TRUE	Borcs5	52.0289	53.6351	50.357	53.2664	55.4931	54.3486	0.617815	0.622672	0.605059	0.627818	0.639124	0.632384	TRUE
TRUE	Borcs6	32.6151	34.9875	34.1999	35.0399	38.3459	30.7619	0.460825	0.477568	0.47677	0.488005	0.515474	0.444879	TRUE
TRUE	Borcs7	22.8334	25.2059	23.5478	22.5718	25.4874	22.9184	0.357324	0.379358	0.365007	0.358991	0.390447	0.358991	TRUE
TRUE	Borcs8	59.4196	60.1316	56.1033	54.9438	55.8705	50.2376	0.663115	0.660723	0.641951	0.638979	0.641661	0.607088	TRUE
TRUE	Bpgm	52.1221	53.9579	52.129	48.8736	53.039	51.6985	0.618613	0.624629	0.617743	0.598463	0.624194	0.615931	TRUE
TRUE	Bphl	47.5771	49.112	44.1544	48.7903	48.7789	43.2622	0.587519	0.593607	0.563963	0.597739	0.596941	0.556715	TRUE
TRUE	Bpnt1	76.9293	72.5633	74.0793	77.5539	78.446	77.0924	0.741321	0.718852	0.729796	0.744655	0.745742	0.740016	TRUE
TRUE	Bpnt2	92.9286	113.3	90.2595	96.8173	93.8163	94.2751	0.793506	0.838298	0.786113	0.802566	0.79539	0.792998	TRUE
TRUE	Bptf	72.6689	78.066	75.7575	69.5954	72.5428	74.7216	0.723563	0.740668	0.737189	0.714358	0.724215	0.731753	TRUE
TRUE	Braf	102.756	127.391	103.932	121.119	116.733	119.323	0.819019	0.862434	0.821193	0.853519	0.846561	0.849025	TRUE
TRUE	Brap	74.6816	75.0272	71.0739	75.4165	69.8417	67.4199	0.732188	0.727694	0.717185	0.736537	0.712691	0.701964	TRUE
TRUE	Brat1	28.2418	25.63	28.3163	24.9621	25.4288	26.0202	0.418424	0.384431	0.417047	0.387113	0.389577	0.394796	TRUE
TRUE	Brca1	2.06234	2.83055	2.10396	2.47672	2.13327	2.52467	0.0432703	0.0534174	0.0427629	0.055012	0.0461695	0.0514605	TRUE
TRUE	Brca2	4.16298	5.85279	4.3436	2.48621	2.2798	3.5021	0.0910343	0.118794	0.0940784	0.0553744	0.0500834	0.0738566	TRUE
TRUE	Brcc3	47.2204	50.7549	46.4506	54.7228	48.0794	48.7653	0.585272	0.604334	0.578532	0.637602	0.591505	0.597594	TRUE
TRUE	Brd1	60.6843	57.7141	60.0366	55.3909	56.7735	53.5521	0.669711	0.647097	0.665145	0.641879	0.647677	0.6276	TRUE
TRUE	Brd2	158.983	144.603	152.429	142.812	148.491	146.708	0.903965	0.886207	0.896209	0.885265	0.892658	0.889251	TRUE
TRUE	Brd3	40.5136	42.4662	43.6114	48.8047	38.5459	39.3922	0.533522	0.54106	0.559759	0.597956	0.517431	0.524824	TRUE
TRUE	Brd3os	27.0812	31.1392	29.8428	31.1463	31.8506	28.5829	0.406103	0.440458	0.432413	0.453504	0.45981	0.421831	TRUE
TRUE	Brd4	128.187	126.907	134.147	128.91	127.661	125.64	0.86584	0.861637	0.874103	0.865623	0.864681	0.860332	TRUE
TRUE	Brd7	44.8748	43.3149	43.8767	40.2574	42.4286	41.2539	0.569762	0.54983	0.562151	0.535116	0.54954	0.540987	TRUE
TRUE	Brd8	42.6561	42.4763	39.2379	38.2621	35.9631	39.8915	0.552149	0.541205	0.521998	0.518011	0.493658	0.529318	TRUE
TRUE	Brd9	42.4352	47.2417	38.754	41.4877	44.2018	40.0167	0.550554	0.579909	0.517431	0.545191	0.563093	0.530478	TRUE
TRUE	Brdt	10.2999	11.9908	10.4578	10.5538	10.3839	10.8588	0.188012	0.208669	0.189317	0.199899	0.196564	0.196564	TRUE
TRUE	Brf1	43.3592	49.1816	45.3057	43.6739	46.686	42.6813	0.557513	0.594042	0.569979	0.561571	0.582011	0.551859	TRUE
TRUE	Brf2	24.3342	24.4802	25.1121	24.9885	24.7291	25.7347	0.376604	0.37095	0.382692	0.387548	0.383272	0.392042	TRUE
TRUE	Bri3	89.7754	69.8103	90.7971	75.5793	79.8362	64.9822	0.784953	0.706385	0.78778	0.737262	0.750453	0.690947	TRUE
TRUE	Bri3bp	75.9777	92.017	76.027	83.5003	82.1534	83.623	0.737697	0.786113	0.738204	0.763717	0.759223	0.762412	TRUE
TRUE	Brinp1	61.2023	79.5195	61.0714	78.5408	75.0008	77.7464	0.672248	0.745597	0.671015	0.747844	0.733493	0.742408	TRUE
TRUE	Brinp2	23.6293	31.7613	24.2231	27.1607	28.6029	26.9732	0.367689	0.446546	0.37298	0.411176	0.424658	0.405306	TRUE
TRUE	Brinp3	33.2582	39.9522	29.4532	31.991	32.9759	35.3205	0.466768	0.521345	0.428354	0.46068	0.469885	0.48786	TRUE
TRUE	Brix1	29.0363	26.6824	30.5528	28.1692	26.9077	30.2849	0.426397	0.394651	0.440096	0.421613	0.405885	0.439443	TRUE
TRUE	Brk1	264.961	207.781	274.238	240.558	241.885	223.207	0.955787	0.934334	0.957889	0.94651	0.946873	0.940784	TRUE
TRUE	Brme1	3.8378	4.38671	2.80125	2.72692	2.11899	2.12597	0.0838588	0.0870479	0.0587084	0.0611002	0.0456621	0.0424005	TRUE
TRUE	Brms1l	87.0804	97.5217	80.6011	92.7427	91.0425	98.3463	0.776691	0.800971	0.753715	0.791621	0.786983	0.80532	TRUE
TRUE	Brox	114.473	108.459	114.523	102.087	105.023	106.858	0.841415	0.828296	0.84243	0.816337	0.823077	0.825687	TRUE
TRUE	Brpf1	33.5649	29.581	33.7176	30.9727	30.7053	27.9963	0.469667	0.425092	0.472422	0.451258	0.448141	0.415598	TRUE
TRUE	Brpf3	21.5921	24.9267	20.3755	22.2077	25.9537	22.9962	0.341234	0.376386	0.327535	0.353483	0.395738	0.359933	TRUE
TRUE	Brsk1	229.309	297.089	223.535	283.971	276.266	273.391	0.943756	0.962383	0.941654	0.958107	0.956802	0.956875	TRUE
TRUE	Brsk2	138.759	178.34	140.377	162.674	162.633	152.359	0.879322	0.917446	0.881641	0.904472	0.906429	0.895195	TRUE
TRUE	Brwd1	109.408	138.6	108.95	116.645	120.883	116.548	0.8325	0.878379	0.83163	0.845474	0.854099	0.844531	TRUE
TRUE	Brwd3	13.1992	14.8899	11.6496	11.378	11.1917	14.1147	0.229615	0.247807	0.208161	0.211278	0.207002	0.242661	TRUE
TRUE	Bscl2	139.636	146.134	142.061	144.314	134.427	156.763	0.880771	0.888382	0.883525	0.887294	0.874321	0.899398	TRUE
TRUE	Bsdc1	66.7302	64.4944	59.966	63.7573	62.148	63.118	0.69747	0.685004	0.664782	0.687106	0.676741	0.680728	TRUE
TRUE	Bsg	334.265	329.915	354.888	370.328	364.444	389.263	0.969196	0.969486	0.972385	0.97311	0.972748	0.976444	TRUE
TRUE	Bsn	46.336	67.4994	45.6196	60.5036	63.2777	62.2292	0.580778	0.697615	0.572661	0.671305	0.68254	0.676451	TRUE
TRUE	Bst2	27.2213	13.393	25.3589	19.5071	20.2273	16.4432	0.407625	0.227948	0.385446	0.320287	0.329492	0.275712	TRUE
TRUE	Btaf1	33.4287	28.8305	29.2623	33.2221	29.4974	38.9586	0.468218	0.418134	0.426107	0.472711	0.434732	0.519968	TRUE
TRUE	Btbd1	108.327	107.616	108.665	112.297	104.014	105.804	0.830253	0.826339	0.830905	0.837791	0.820613	0.823512	TRUE
TRUE	Btbd10	70.9877	77.5391	74.0996	75.9324	76.5985	77.0615	0.716315	0.738639	0.730159	0.738784	0.739364	0.739871	TRUE
TRUE	Btbd11	58.1218	65.4594	62.5378	68.188	62.7348	70.2234	0.655505	0.689715	0.678118	0.708342	0.679496	0.714576	TRUE
TRUE	Btbd16	1.33373	1.39686	1.38067	1.06329	0	1.29759	0.0226861	0.0146409	0.0227586	0.0118866	0.00242806	0.0188447	TRUE
TRUE	Btbd17	11.8065	14.7926	10.5033	9.9485	11.3055	10.837	0.209538	0.246793	0.190331	0.191201	0.208669	0.196275	TRUE
TRUE	Btbd19	11.4982	9.27654	11.9146	12.4919	9.7762	4.76743	0.204392	0.170472	0.211785	0.226064	0.18736	0.100747	TRUE
TRUE	Btbd2	97.6124	102.068	99.281	108.9	110.594	107.525	0.80532	0.812278	0.810104	0.831123	0.834022	0.827571	TRUE
TRUE	Btbd3	98.7384	110.959	96.5566	110.43	111.229	110.496	0.808292	0.834094	0.803436	0.834747	0.835616	0.83337	TRUE
TRUE	Btbd6	44.2657	59.8736	51.3819	50.8613	60.5502	52.6569	0.56534	0.659419	0.612235	0.612017	0.667681	0.621729	TRUE
TRUE	Btbd7	40.7755	40.9008	39.5927	36.8204	39.1287	38.1117	0.535769	0.529245	0.525404	0.504747	0.523012	0.513083	TRUE
TRUE	Btbd8	40.1623	46.2617	39.161	38.7765	35.4758	45.1525	0.530478	0.571863	0.521128	0.522867	0.489599	0.571284	TRUE
TRUE	Btbd9	38.3751	42.3838	37.4118	40.8282	42.4925	39.4467	0.515184	0.540552	0.504385	0.540045	0.550337	0.525477	TRUE
TRUE	Btc	2.94647	3.29225	2.51497	3.24233	3.14154	3.46974	0.065449	0.0639269	0.0515329	0.0734218	0.0700152	0.0727694	TRUE
TRUE	Btd	23.8774	21.4919	24.3886	22.7287	20.4502	24.1105	0.370515	0.333913	0.374429	0.361818	0.332464	0.373632	TRUE
TRUE	Btf3	386.211	296.458	395.893	370.907	320.988	385.814	0.976662	0.962238	0.977241	0.973255	0.96608	0.976082	TRUE
TRUE	Btf3l4	83.4891	87.3435	88.875	79.6041	75.8173	85.2297	0.764369	0.772124	0.781764	0.75125	0.736392	0.767703	TRUE
TRUE	Btf3l4b	55.9119	53.4652	59.8363	47.9281	47.4677	57.5655	0.642966	0.621874	0.664057	0.592448	0.586722	0.651736	TRUE
TRUE	Btg1	43.5498	34.2932	47.1326	40.8268	40.4125	37.8064	0.559759	0.470899	0.582953	0.539972	0.533304	0.510401	TRUE
TRUE	Btg2	53.247	28.7075	49.5063	37.0276	38.8317	35.203	0.62702	0.417047	0.599623	0.507139	0.520403	0.487062	TRUE
TRUE	Btg3	12.4685	11.4066	13.9248	11.4965	11.6948	11.493	0.218598	0.200623	0.2394	0.213162	0.213815	0.205334	TRUE
TRUE	Btrc	99.8819	115.097	105.097	112.936	109.904	115.105	0.811698	0.841777	0.82373	0.838878	0.8325	0.841995	TRUE
TRUE	Bub1b	5.37382	4.90346	4.07701	2.40179	2.56817	2.80731	0.113358	0.0983547	0.0890049	0.0533449	0.0573313	0.0576212	TRUE
TRUE	Bub3	90.9324	92.0992	105.249	69.6858	96.9356	93.6306	0.78836	0.78633	0.824165	0.715083	0.802058	0.791476	TRUE
TRUE	Bud13	19.3658	15.3637	17.3666	17.5006	15.9276	18.1972	0.314489	0.254548	0.285497	0.294122	0.271581	0.298471	TRUE
TRUE	Bud23	41.5029	42.5874	36.5942	40.0904	49.0393	44.1969	0.542364	0.542002	0.497427	0.533304	0.598536	0.564905	TRUE
TRUE	Bud31	110.988	99.1579	119.233	117.206	103.391	116.029	0.834964	0.804813	0.851344	0.846416	0.818511	0.843227	TRUE
TRUE	Bves	1.21075	1.72191	2.02525	1.64847	1.5818	1.45197	0.0189896	0.0238458	0.040806	0.0313836	0.0290643	0.0234109	TRUE
TRUE	Bysl	17.6004	15.9893	18.1931	15.9141	16.1645	15.7339	0.291513	0.262376	0.297963	0.273393	0.27419	0.265492	TRUE
TRUE	Bzw1	205.614	184.765	212.251	190.619	185.509	193.257	0.934623	0.921795	0.937813	0.925129	0.922954	0.926143	TRUE
TRUE	Bzw2	31.432	36.1633	30.2907	29.3448	28.7926	29.5162	0.450388	0.488584	0.436979	0.434152	0.426759	0.432558	TRUE
TRUE	C030006K11Rik	41.9326	43.993	42.5695	46.1481	41.4691	39.537	0.546351	0.555556	0.552584	0.579836	0.541929	0.526129	TRUE
TRUE	C130074G19Rik	8.71089	5.77405	9.36847	7.74675	7.39235	11.8857	0.166268	0.116909	0.173371	0.15902	0.152787	0.210698	TRUE
TRUE	C1d	43.122	46.7426	40.1973	40.9781	36.7356	39.3299	0.556063	0.576285	0.53113	0.54135	0.500906	0.524244	TRUE
TRUE	C1galt1	20.6033	23.0103	23.1115	22.3106	20.583	22.8772	0.330289	0.352975	0.359716	0.354715	0.334131	0.358411	TRUE
TRUE	C1galt1c1	40.5183	36.0086	38.3144	42.9904	35.7206	43.402	0.533594	0.487787	0.514097	0.556425	0.492136	0.558092	TRUE
TRUE	C1qa	1318.54	908.506	1340.55	1067.64	1140.17	991.423	0.998116	0.996086	0.99826	0.997028	0.997826	0.996811	TRUE
TRUE	C1qb	1705.1	1180.51	1759.07	1382.84	1474.29	1330.71	0.998985	0.998116	0.999203	0.998623	0.99884	0.998478	TRUE
TRUE	C1qbp	143	142.621	152.487	138.869	138.303	142.137	0.885555	0.88367	0.896354	0.880264	0.879177	0.884468	TRUE
TRUE	C1qc	1224.28	839.726	1201.06	947.349	1049.13	831	0.997608	0.995216	0.997826	0.996231	0.997028	0.994999	TRUE
TRUE	C1ql1	15.5164	22.4655	18.1392	19.7642	17.1932	18.6233	0.260419	0.346452	0.297456	0.323911	0.287164	0.304124	TRUE
TRUE	C1ql2	2.97917	2.81714	2.25894	3.6536	2.95562	3.01359	0.0659564	0.0532	0.0457346	0.0820468	0.0656664	0.0621874	TRUE
TRUE	C1ql3	20.1713	22.9131	19.9861	21.2593	20.5237	23.9292	0.324201	0.351961	0.323331	0.342321	0.333478	0.37153	TRUE
TRUE	C1qtnf1	6.86411	4.32534	5.31075	4.20883	3.76124	5.20329	0.137856	0.0863231	0.111836	0.0951656	0.0835689	0.108937	TRUE
TRUE	C1qtnf12	3.91465	5.68601	4.42016	4.96668	4.96391	3.52522	0.0858882	0.115315	0.0957455	0.110604	0.109444	0.0744365	TRUE
TRUE	C1qtnf3	2.8125	2.52035	2.23609	1.50463	1.46412	2.562	0.0613902	0.0458071	0.0453722	0.0265275	0.024643	0.0520403	TRUE
TRUE	C1qtnf4	82.012	104.619	85.1437	94.7147	94.0145	107.027	0.759803	0.819309	0.770602	0.795825	0.795535	0.825977	TRUE
TRUE	C1qtnf5	11.6842	14.6785	11.0557	10.6902	12.3565	13.2302	0.207509	0.245198	0.198666	0.202	0.222295	0.229833	TRUE
TRUE	C1qtnf6	2.78185	2.92574	1.73234	1.39175	0.893323	1.53956	0.0605204	0.0558092	0.0339929	0.0231934	0.00761035	0.0267449	TRUE
TRUE	C2	0.998878	2.08984	2.3949	2.0586	1.40275	0.945369	0.0117417	0.0350076	0.0489237	0.0433428	0.0227586	0.00768283	TRUE
TRUE	C2cd2	20.9241	24.2648	20.3529	22.2608	18.6213	22.28	0.334131	0.368196	0.3271	0.353773	0.307531	0.349714	TRUE
TRUE	C2cd2l	43.6991	51.9133	50.3802	50.3674	55.7599	53.33	0.560847	0.611437	0.605421	0.6089	0.640936	0.626223	TRUE
TRUE	C2cd3	29.2016	29.8858	30.8308	28.0583	28.998	30.3881	0.428354	0.427847	0.442632	0.420164	0.428934	0.440748	TRUE
TRUE	C2cd4c	2.36421	2.10417	2.08914	1.94242	1.7039	2.78384	0.0517504	0.0355874	0.0421831	0.0400812	0.0330507	0.0570414	TRUE
TRUE	C2cd5	55.681	74.1527	56.7198	66.6803	72.2453	65.7416	0.641154	0.724578	0.646227	0.700732	0.723128	0.694354	TRUE
TRUE	C3	37.126	43.3075	34.8498	26.4773	24.4844	41.4781	0.503588	0.549612	0.482569	0.404146	0.380807	0.543307	TRUE
TRUE	C330018D20Rik	15.2943	18.2254	17.8122	16.583	15.623	16.2467	0.257737	0.291803	0.291948	0.282525	0.267739	0.272451	TRUE
TRUE	C3ar1	85.1107	53.0601	88.6258	65.0831	64.0855	61.1452	0.769733	0.61912	0.781329	0.693412	0.685801	0.670508	TRUE
TRUE	C4b	33.166	40.9284	34.6184	29.3468	26.3511	40.5482	0.466043	0.529535	0.480032	0.434225	0.400232	0.535189	TRUE
TRUE	C77080	8.01126	8.40842	7.45998	8.6156	9.00473	9.81216	0.155976	0.158295	0.147133	0.171197	0.175328	0.182793	TRUE
TRUE	C87436	43.3644	44.5173	44.2647	42.7085	44.5136	43.0081	0.557585	0.559469	0.564326	0.554106	0.565703	0.554686	TRUE
TRUE	C8g	1.05942	0.922849	0	1.11207	1.36737	0	0.0133362	0.00442125	0.00192071	0.0138436	0.0221063	0.00326158	TRUE
TRUE	C9orf72	55.7697	58.4649	55.7984	57.1209	56.5052	58.8034	0.641806	0.651518	0.640139	0.651011	0.646082	0.658549	TRUE
TRUE	Caap1	18.741	21.1298	17.032	19.42	19.6973	18.9027	0.306733	0.32855	0.280641	0.318692	0.322606	0.308255	TRUE
TRUE	Cab39	239.447	239.855	247.866	252.414	254.835	257.392	0.94738	0.94796	0.950496	0.949554	0.951366	0.951946	TRUE
TRUE	Cab39l	76.0605	72.421	73.7915	82.5796	76.7376	86.5027	0.738276	0.717982	0.728129	0.760455	0.740016	0.771255	TRUE
TRUE	Cabcoco1	1.46314	1.38155	1.96971	2.52021	1.35949	1.56934	0.0268899	0.014061	0.0392839	0.0561716	0.0215264	0.0274697	TRUE
TRUE	Cabin1	58.2799	60.3967	56.6183	56.9083	56.3129	52.4412	0.65652	0.66268	0.645503	0.649706	0.644923	0.62057	TRUE
TRUE	Cables1	50.2187	39.1431	44.4813	36.5104	38.0525	33.5189	0.605784	0.51446	0.565775	0.500906	0.513083	0.470247	TRUE
TRUE	Cables2	41.8098	56.3243	44.4358	58.6478	55.5778	49.3152	0.544829	0.638255	0.565485	0.659491	0.639777	0.60071	TRUE
TRUE	Cabp1	89.4457	118.603	102.148	124.437	113.3	109.632	0.783721	0.848808	0.816264	0.85881	0.83953	0.831413	TRUE
TRUE	Cabp7	194.179	235.862	189.153	234.112	231.161	213.387	0.92839	0.946728	0.925419	0.944118	0.943031	0.936073	TRUE
TRUE	Cabyr	2.17344	2.16734	1.7889	0.93148	1.83021	0.897238	0.0462419	0.0372545	0.0351526	0.0084801	0.0374719	0.00666812	TRUE
TRUE	Cacfd1	52.5424	60.4887	53.7328	53.693	59.7912	59.9546	0.621802	0.663405	0.627818	0.630789	0.664637	0.66384	TRUE
TRUE	Cachd1	26.645	34.3102	25.6589	31.3719	30.1665	33.7785	0.401319	0.471189	0.388345	0.455389	0.441835	0.473074	TRUE
TRUE	Cacna1a	80.172	118.352	83.4718	95.8776	98.8406	97.764	0.753062	0.8483	0.764007	0.799304	0.806915	0.803798	TRUE
TRUE	Cacna1b	51.361	76.1697	48.7164	57.3943	60.049	61.0462	0.613612	0.73284	0.594622	0.652823	0.665869	0.669928	TRUE
TRUE	Cacna1c	37.0244	44.7845	32.0944	43.6952	40.0221	43.3119	0.502356	0.561354	0.455244	0.561789	0.530985	0.557368	TRUE
TRUE	Cacna1d	35.3164	53.242	37.4658	46.3352	45.4475	43.861	0.487135	0.62057	0.50511	0.581141	0.572226	0.561426	TRUE
TRUE	Cacna1e	67.8518	100.803	70.7894	77.8523	86.1418	91.1378	0.702906	0.809016	0.715735	0.746104	0.772559	0.784953	TRUE
TRUE	Cacna1g	37.622	51.3398	37.3463	43.7463	43.704	44.276	0.508081	0.607523	0.503733	0.562151	0.559035	0.565195	TRUE
TRUE	Cacna1h	9.92598	15.3547	11.4163	12.6425	11.329	13.4189	0.183373	0.254403	0.204972	0.227731	0.208814	0.233167	TRUE
TRUE	Cacna1i	23.598	32.5342	23.5079	30.4964	30.5839	29.1353	0.367254	0.453432	0.36421	0.446329	0.446474	0.428934	TRUE
TRUE	Cacna2d1	51.8123	76.1915	57.5042	63.0435	65.1892	67.7199	0.616511	0.732913	0.650866	0.684134	0.691745	0.703849	TRUE
TRUE	Cacna2d2	61.5973	74.0623	52.0151	58.8486	75.6884	80.3811	0.675002	0.724215	0.616583	0.660868	0.735885	0.752627	TRUE
TRUE	Cacna2d3	46.2071	71.8782	46.587	58.0707	63.2119	57.9559	0.579474	0.716388	0.579546	0.65652	0.682105	0.653693	TRUE
TRUE	Cacnb1	37.8172	46.5776	38.1682	46.7526	44.8838	45.9756	0.509821	0.57498	0.512503	0.583968	0.568892	0.578169	TRUE
TRUE	Cacnb2	62.545	78.7259	58.751	71.49	74.0311	72.1735	0.679641	0.743205	0.657317	0.722258	0.728637	0.722041	TRUE
TRUE	Cacnb3	30.1942	35.0355	30.2618	34.0936	33.8457	32.5289	0.437849	0.47793	0.436472	0.480902	0.476698	0.461912	TRUE
TRUE	Cacnb4	89.94	113.563	89.843	104.351	99.125	104.225	0.785316	0.839168	0.784736	0.822135	0.807857	0.819743	TRUE
TRUE	Cacng2	75.4998	96.1656	75.9391	94.1351	92.1628	91.2019	0.736175	0.797275	0.737987	0.793796	0.790824	0.785243	TRUE
TRUE	Cacng3	23.1676	30.0925	23.9294	25.9963	26.4187	31.5889	0.361165	0.429659	0.369066	0.39929	0.400884	0.452272	TRUE
TRUE	Cacng4	27.8512	36.9553	28.5075	31.2696	31.5954	35.9344	0.414438	0.496847	0.419222	0.454374	0.457636	0.493586	TRUE
TRUE	Cacng5	14.7094	19.817	15.142	15.02	15.3105	17.9859	0.250127	0.312822	0.25491	0.261941	0.263391	0.295354	TRUE
TRUE	Cacng7	199.149	255.562	206.057	249.627	236.878	242.191	0.930492	0.953033	0.934841	0.948974	0.944626	0.947887	TRUE
TRUE	Cacng8	28.9061	39.4076	27.3887	36.5786	33.3832	37.8141	0.425165	0.516344	0.407697	0.501486	0.473001	0.510546	TRUE
TRUE	Cactin	18.0593	14.1346	16.8318	16.9806	16.0063	15.0796	0.297891	0.23795	0.278539	0.287816	0.272161	0.25549	TRUE
TRUE	Cacul1	74.0533	77.5349	76.6096	73.4634	70.2549	78.776	0.729072	0.738566	0.740378	0.730811	0.714793	0.745959	TRUE
TRUE	Cacybp	80.0978	83.0574	86.4554	105.416	92.3238	100.313	0.7527	0.758063	0.775386	0.8246	0.791259	0.809306	TRUE
TRUE	Cad	25.0583	17.734	21.3139	19.3752	18.9029	23.0973	0.383852	0.285134	0.338552	0.318258	0.311082	0.361745	TRUE
TRUE	Cadm1	142.478	143.102	129.318	120.548	116.54	120.113	0.88454	0.884178	0.867652	0.852504	0.846343	0.851127	TRUE
TRUE	Cadm2	111.155	135.818	106.356	125.089	118.658	133.073	0.835471	0.874103	0.826049	0.85997	0.850185	0.871566	TRUE
TRUE	Cadm3	239.633	295.773	235.418	286.754	285.104	297.269	0.947525	0.962021	0.946655	0.958904	0.959267	0.962093	TRUE
TRUE	Cadm4	201.231	232.828	194.375	199.306	186.912	202.402	0.932232	0.945061	0.928753	0.929405	0.924186	0.930855	TRUE
TRUE	Cadps	253.695	316.46	251.412	306.057	299.999	303.891	0.951511	0.96637	0.951874	0.96347	0.962601	0.96376	TRUE
TRUE	Cadps2	19.3409	18.8868	19.0362	20.5315	19.5893	20.5677	0.314271	0.301007	0.310357	0.334203	0.321447	0.331594	TRUE
TRUE	Cage1	2.88645	3.30557	3.42626	4.65648	3.53544	3.92877	0.0634196	0.0644343	0.0741466	0.104081	0.0783504	0.0833515	TRUE
TRUE	Calb1	23.3699	30.8539	26.206	29.9663	27.9758	31.805	0.36363	0.437486	0.394434	0.4414	0.417482	0.455751	TRUE
TRUE	Calb2	181.693	226.073	185.888	225.513	219.464	216.27	0.921142	0.942669	0.923607	0.940349	0.93919	0.93687	TRUE
TRUE	Calca	32.6044	35.5603	40.792	49.6991	41.1039	39.0237	0.46068	0.482931	0.537001	0.603827	0.53932	0.52091	TRUE
TRUE	Calcb	16.048	23.202	18.0346	27.8243	22.3491	22.0492	0.268537	0.355077	0.295716	0.417699	0.35486	0.347322	TRUE
TRUE	Calcoco1	65.323	61.6335	62.0986	66.4095	61.3336	70.1591	0.691962	0.669638	0.676596	0.698993	0.672248	0.714358	TRUE
TRUE	Calcrl	34.0745	23.2056	29.6349	20.1826	19.0445	21.0345	0.474813	0.35515	0.430891	0.329782	0.313764	0.33761	TRUE
TRUE	Cald1	38.1653	24.404	36.4737	23.9124	23.556	32.7329	0.512938	0.369646	0.496195	0.375444	0.369428	0.463869	TRUE
TRUE	Calhm2	30.1067	15.3474	31.0182	19.4263	18.9651	17.2685	0.436762	0.254331	0.444372	0.318837	0.312169	0.286222	TRUE
TRUE	Calhm5	1.97638	2.18754	1.9121	2.01731	1.78986	2.03811	0.0411684	0.0376894	0.0379068	0.0420381	0.0362398	0.0396463	TRUE
TRUE	Calm1	1243.76	1437.86	1214.37	1477.77	1407.59	1411.85	0.997898	0.998985	0.997898	0.99884	0.998768	0.998985	TRUE
TRUE	Calm2	1077.74	1112.29	1064.08	1208.85	1118.39	1108.14	0.997391	0.997971	0.997028	0.997971	0.997608	0.997608	TRUE
TRUE	Calm3	939.89	1094	917.956	1151.99	1127.76	1085.73	0.996159	0.997608	0.995941	0.997681	0.997681	0.997246	TRUE
TRUE	Calml4	1.59684	2.31589	1.82921	1.01347	2.1212	2.03928	0.030079	0.040661	0.0357324	0.0102921	0.0458795	0.0397188	TRUE
TRUE	Caln1	162.381	202.971	167.169	210.491	201.04	193.374	0.907226	0.931507	0.911213	0.935203	0.931507	0.926288	TRUE
TRUE	Calr	355.025	335.944	356.054	398.134	397.241	385.763	0.972168	0.970356	0.972603	0.976662	0.976734	0.976009	TRUE
TRUE	Calr3	4.87687	5.54848	5.28269	5.6018	5.39681	6.5021	0.105313	0.112851	0.111111	0.123433	0.118142	0.131478	TRUE
TRUE	Calr4	1.19456	1.12643	1.3832	1.55629	1.04887	1.78982	0.01783	0.00782779	0.022976	0.028267	0.0123215	0.0331231	TRUE
TRUE	Calu	108.42	93.6329	105.383	88.7054	92.5474	89.0721	0.830325	0.791259	0.824455	0.779155	0.791694	0.78017	TRUE
TRUE	Caly	94.2977	111.428	93.7689	106.978	111.301	122.302	0.79626	0.835109	0.796115	0.827571	0.835689	0.854171	TRUE
TRUE	Camk1	160.304	114.901	163.225	133.818	149.455	117.682	0.905487	0.841342	0.907444	0.874176	0.893962	0.846416	TRUE
TRUE	Camk1d	129.287	137.039	133.539	141.11	136.509	130.792	0.867725	0.876277	0.873596	0.883453	0.87751	0.868087	TRUE
TRUE	Camk1g	43.1332	56.0514	45.9096	54.1837	53.6204	55.0479	0.556208	0.63637	0.574618	0.634486	0.627673	0.637675	TRUE
TRUE	Camk2a	76.8608	92.8314	75.1556	83.6346	86.1713	96.9659	0.740958	0.78865	0.73487	0.764442	0.772632	0.801044	TRUE
TRUE	Camk2b	274.485	338.524	289.001	325.01	321.936	269.259	0.957889	0.971008	0.960571	0.966804	0.966297	0.955208	TRUE
[truncated: 12,205 more rows]

## Sheet: C - Quant_norm_IP_4ebp
Gene Name	QUANTILE NORMALIZED TPM							STATISTICS
[truncated: 11,645 more rows]

## Sheet: D - DE_genes_IP_4ebp
Gene Name	QUANTILE NORMALIZED TPM							STATISTICS
[truncated: 209 more rows]
