# Supplementary material for: 4E-BP1–dependent translation in microglia controls mechanical hypersensitivity in male and female mice
Source: J Clin Invest. 2025 Jun 2;135(11):e180190. doi: 10.1172/JCI180190 (PMC12126233; doi:10.1172/JCI180190)
Supplement: Supplemental table 2 [file jci-135-180190-s053.xlsx]

## Sheet: Supp. Data 2
DAM and IRM lists were downloaded from (Hammond et al., 2019)
Disease associated Microglia (DAM)	Injury Responsive Microglia (IRM)	CD11c Microglia
Itgax	Apoe	Apoe
Cst7	Ifi27l2a	Clec7a
Fam20c	Ifitm3	Trem2
Ccl4	Ccl12	Lyz2
Csf1	Ccl4	Mrc1
5430435G22Rik	Lgals3bp	CD163
Ccl3	Cst7	Itgax
Clec7a	Cd52	Axl
Baiap2l2	Bst2	Mertk
Lpl	H2-D1	Gpnmb
Ank	Lpl	Spp1
Cox6a2	Ccl3	Lpl
Spp1	Ifit3	Fam20c
Axl	Isg15	Fabp5
Igf1	Ifi204	Hpse
Psat1	H2-K1	Folr2
Capg	Irf7	Igf1
Lyz2	Cxcl10	Csf1
Apoe	Oasl2	Csf1r
Lgi2	Rtp4	Anxa5
Nceh1	Ccl5	IL4
H2-D1	B2m	SIRPa
Cd83	Lyz2
Fxyd5	Rps28
Apbb2	Rps29
Dpp7	Rpl41
Ifi27l2b	Ctsb
Cd63-ps	Spp1
Mif	Ch25h
Cadm1	Gm10076
Ccl6	Slfn2
Sulf2	H2-Q7
Cd52	Zfos1
Cd63	Tspo
Kcnj2	Stat1
Myo1e	Cd72
Scpep1	Rpl32
Ramp1	Rpl10a
Aplp2	Rpl37a
Rps24-ps3	Usp18
Lgals3bp	Ccl2
Cd34	Rpl38
Slamf9	Axl
H2-K1	Cd63
Crlf2	Tor3a
Ftl1	Rps19
Gnas	Rpl36
AL928935.1	Phf11b
Bcl2a1b	Rpl35
Gm6030	Rpl39
Cd9	Rpl23
Ctsb	Mif
Cd74	Rps16
Serpine2	Oas1a
Cxcl16	Uba52
Gm16247	Ifit2
Gusb	Zbp1
Echs1	Rps26
Pld3	Rsad2
Gm7331	Cd83
Gm7363	Gm4951
Gm5239	Rpl37
Rpl36a-ps1	Trim30a
Ctsz	Rps18
Syngr1	Sp100
Scd2	Rps20
Npc2	Ly6e
Gm5805	Rps24
Gm10136	Fau
Gm9493	Fcgr4
Gm15772	Rps12
Sdc3	Ly6a
Gm10186	Parp14
Tyrobp	Rpl19
Mir682	Rps15a
Naglu	Rps27a
Gm13192	Ifit1
Mt1	Rpl24
Rpl23	Grn
Gm10443	Rpsa
Ssr4	Rps27rt
Gm13826	Npc2
Atp6v0c	Gm9843
Gm10279	Rps27
Gm5963	Xaf1
Fth1	Rpl12
Gm5244	Rpl26
Hif1a	Rps2
	Wdr89
	Rpl28
	Rps21
	Ccl6
	Rpl35a
	Rplp2
	Rpl22l1
	Gm2000
	Rps11
	Rpl36a
	Cxcl13
	Apoc1
	H2-Q4
	Sdc3
	Fth1
	Rpl29
	Ftl1
	Ctsl
	Rps5
	Rpl31
	Rps25
	Stat2
	Rps8
	Rps15
	Rpl27a
	Rps10
	Rpl34
	Gnas
	AI607873
	Rps14
	Mnda
	Rplp0
	Cxcl16
	Ctsz
	Rps13
	Rpl18a
	Rps23
	Rpl9
	Mx1
	Rpl21
	Pyhin1
	Rpl17
	Rpl22
	Rps7
	Psme1
	Tpt1
	Rpl15
	Phf11d
	Gm4955
	Rpl27
	Rps6
	Rpl7a
	Fgl2
	Ms4a4c
	Rps17
	Rpl13a
	Gapdh
	Rpl6
	Gnb2l1
	Sepw1
	Ifit3b
	Rpl30
	Rpl13
	Rpl23a
	Rpl18
	Tap1
