# Supplementary material for: 4E-BP1–dependent translation in microglia controls mechanical hypersensitivity in male and female mice
Source: J Clin Invest. 2025 Jun 2;135(11):e180190. doi: 10.1172/JCI180190 (PMC12126233; doi:10.1172/JCI180190)
Supplement: Supporting data values [file jci-135-180190-s054.xlsx]

## Sheet: Fig. 1
Fig. 1 C	contra	ipsi			Fig. 1D	contralateral	ipsilateral
	91.7863	112.882				52	103
	100.388	107.039				55	151
	105.952	103.932				74	183
	111.513	141.472				101	200
	108.638	164.162				110	226
	81.7231	213.45				203

## Sheet: Fig. 2
Fig. 2C	Control	4E-BP1 TMEM119 Knockout			Fig. 2H	Control	BP1 Tmem119 Cre
	94.99	42.4984				17.78	20.98
	105.01	18.6245				12.68	16.51
	73.04	38.9163				16.31	24.21
Fig. 2D	Control	BP1 Tmem119 Cre				18.91	22.5
	0.55	0.3				22.05	17.49
	0.63	0.16				16.4	20.3
	0.7	0.36				31.37	25.55
	0.57	0.37					22.5
	0.67	0.3					15.19
	0.62	0.24					20.07
	0.64	0.2
		0.15			Fig. 2I	Control	BP1 Tmem119 Cre
		0.15				7.61	10.67
		0.18				11.52	11.33
Fig. 2E	Control	BP1 Tmem119 Cre				12.44	12.09
	20.55	8.67				13.05	12.51
	15.06	11.16				13.17	12.55
	14.36	6.6				15.42	12.96
	17.22	10.1				15.18	13.32
	16.89	6.57					13.58
	16.78	13.86					16.76
	20.06	6.24					17.23
		8.64
		8.54
Fig. 2F	Control	BP1 Tmem119 Cre			Fig. 2J	Control	BP1 Tmem119 Cre
	0.65	0.33				20.17	23.68
	0.49	0.27				16.86	21.45
	0.5	0.21				21.27	14.65
	0.51	0.34				16.6	27.28
	0.65	0.19				12.85	35.32
	0.66	0.23				28.11	18.4
	0.67	0.25				27.02	22.89
	0.65	0.14				19.98	20.89
Fig. 2G	Control	BP1 Tmem119 Cre			Fig. 2K	Control	BP1 Tmem119 Cre
	15.79	17.76				12.01	9.89
	10.94	15.64				12.77	13.11
	19.58	10.04				13.52	13.67
	30.87	12.96				15.67	14.34
	24.21	13.45				15.59	14.56
	15.07	4.66				16.67	14.68
	15.44	13.29				21.02	16.22
		12.26					16.51
							17.13
					Fig. 2L	males control	BP1 cKO males
						0.542287	0.727009
						0.514154	0.652941
						0.55415	0.565455
						0.515217	0.738462
						0.371014	0.79883
						0.645714	0.582195
						0.631333	0.772381
					Fig. 2M	females control	BP1 cKO females
						0.649231	0.595238
						0.653312	0.677632
						0.516467	0.673183
						0.705263	0.744203
						0.628571	0.68913
						0.727273	0.761957
						0.636616	0.775

## Sheet: Fig. 3
Fig. 3B	Control	4E-BP1 TMEM119			Fig. 3D	distance	Control					distance	4E-BP1 cKO
	64	65				0	0	0	0	0		0	0	0	0
	61	71.5				5	4.55263	4.9797	5.13158	5.12195		4.39024	4.52632	4.71053	3.97368
	55	54				10	7.15789	7.76316	8.23684	8.60976		5.26829	6.57895	6.81579	8.57435
	63	57				15	7.13158	9.60526	9.97943	10.7561		5.63415	6.97368	6.52632	8.60526
						20	5.18421	8.36842	8.26316	9.90244		4.2439	4.89474	5.28947	4.78947
						25	3.44737	5.89474	5.28947	7.07317		2.58537	2.73684	3.31579	3.28947
						30	1.68421	3.21053	2.92105	4.97561		0.902439	1.13158	1.26316	2.31579
						35	0.684211	1.47368	1.26316	2.7561		0.195122	0.421053	0.447368	0.868421
						40	0.210526	0.421053	0.421053	1.19512		0.04878	0.052632	0.157895	0.157895
Fig. 3 E	Control	4e-BP1 TMEM119				45	0	0.157895	0.184211	0.487805		0	0	0.052632	0
	47.14	35.1978				50	0	0.052632	0.078947	0.268293		0	0	0	0
	58.1635	42.98				55	0	0.026316	0	0.073171		0	0	0	0
	59.648	43.418				60	0	0	0	0.02439		0	0	0	0
	62.8351	40.798
Fig. 3F	control	4e-BP1 TMEM119
	284	214
	331	256
	286	239
	365	222
Fig. 3G	Control	4e-BP1 TMEM119
	1.7	2.1
	1.5	1.9
	1.6	2.16
	1.7	2

## Sheet: Fig. 5
Fig. 5C	Control SNI D4	4E-BP1MT SNI D4	Control Contra	4E-BP1 TMEM119 Contra			Fig. 5E	Distance	Ipsi control					contra control					Ipsi MT					Contra MT
	129	82	32	48				0	0	0	0			0	0	0			0	0	0.2			0	0	0
	113	92	58	36				5	5.94444	6.16667	5.33333			5.48	4.88	5.24			6.30435	6.17391	6.12			5.08	4.8	4.44
	121	98	55	22				10	7.33333	6.83333	6.5			8.52	7.48	9.24			8.47826	7.52174	9			7.6	8.52	7.2
	153	87	26	31				15	5.22222	5	6.72222			10	9.8	9.12			7.56522	7.95652	8.8			9.4	8.84	8.32
								20	2.94444	4.94444	2.61111			7.8	9.24	9.04			4.34783	6.82	5.52			8.52	9.84	5.96
Fig. 5F	Ipsi control	contra control	Ipsi MT	Contra MT				25	0.944444	1.66667	0.666667			4.84	6.72	6.12			4.69565	2.04348	2.28			6.68	4.04	5.24
	175	79.1	188.2	127.1				30	0.222222	0.222222	0.333333			2.68	4.96	4.48			0.565217	0.608696	2.04			3.68	2.12	1.52
	206.4	89.9	173.2	124.1				35	0	0.055556	0.166667			1.12	2.52	2.84			0.130435	0.043478	0.32			1.72	1	0.48
	215.5	84.6	142	139.9				40	0	0	0			0.36	0.88	1.4			0	0	0			0.48	0.32	0.12
	199	92.4	164.3	130.8				45	0	0	0			0.2	0.4	0.48			0	0	0			0.16	0.08	0
								50	0	0	0			0.08	0.16	0.32			0	0	0			0.08	0	0
Fig. 5G	ipsi control	contra control	ipsi mt	contra mt				55	0	0	0			0	0.04	0.08			0	0	0			0.04	0	0
	35.761	65.943	46.761	69.3741				60	0	0	0			0	0	0.04			0	0	0			0	0	0
	27.691	63.143	44.961	61.46
	39.5	66.767	58.69	74.6
	39.6	56	62.15	57
Fig. 5H	ipsi control	contra control	ipsi mt	contra mt
	224.612	256.797	234.49	396.649
	183.585	345.473	238.116	273.58
	185.046	325.314	260.871	315.987
	195.905	267.984	262.309	256.186
Fig. 5I	Ipsi Control	Contra Control	Ipsi MT	Contra MT
	9.4876	1.9151	4.04657	1.44061
	9.7346	1.84607	4.6795	1.90048
	11.1498	2.05643	7.5163	1.91436
	6.816	1.016	7.1407	0.24

## Sheet: Fig. 6
Fig. 6A			Control										4E-BP1 cMT
	BL		0.5	0.61	0.41	0.44	0.65	0.5	0.61	0.65			0.71	0.52	0.52	0.41	0.41	0.36	0.44	0.44
	4		0.01	0.04	0.01	0.01	0.01	0.01	0.03	0.03			0.23	0.41	0.07	0.19	0.1	0.06	0.08	0.36
	14		0.01	0.03	0.03	0.07	0.06	0.01	0.01	0.01			0.3	0.65	0.28	0.12	0.3	0.1	0.36	0.3
	30		0.01	0.04	0.01	0.01	0.01	0.02	0.01	0.01			0.31	0.23	0.53	0.06	0.28	0.23	0.08	0.19
	60		0.02	0.01	0.02	0.01	0.01	0.03	0.01	0.01			0.44	0.23	0.23	0.19	0.23	0.19	0.01
Fig. 6B	BL		0.67	0.36	0.45	0.48	0.41	0.36	0.79	0.48			0.63	0.41	0.41	0.44	0.5	0.51	0.42	0.65
	4		0.01	0.01	0.08	0.03	0.04	0.03	0.02	0.01			0.01	0.41	0.08	0.23	0.44	0.23	0.39	0.28
	14		0.02	0.07	0.02	0.06	0.01	0.05	0.01	0.05			0.36	0.15	0.36	0.45	0.23	0.61	0.19	0.41
	30		0.08	0.01	0.02	0.01	0.01	0.01	0.02	0.07			0.28	0.19	0.36	0.5	0.3	0.23	0.12	0.19
	60		0.05	0.01	0.01	0.01	0.01	0.1	0.03	0.05			0.23	0.37	0.41	0.23	0.41	0.06	0.12	0.44
Fig. 6C	Before control males	SNI D4 control males	Before mutant males	SNI D4 mutant males			Fig. 6D	Before control females	SNI D4 control females	Before mutant females	SNI D4 mutant females
	0.650909	0.893186	0.773333	0.57619				0.765217	0.7875	0.694118	0.560991
	0.604396	0.974722	0.914286	0.648366				0.642857	0.784874	0.747794	0.712982
	0.546154	1.03376	0.710606	0.782026				0.556415	0.977709	0.776044	0.42
	0.866667	1.06746	0.772748	0.757393				0.759596	0.869979	0.628571	0.521404
	0.902222	0.84	0.862193	0.734167				0.669264	0.749231	0.68	0.572345
	0.684615	0.970769	0.940606	0.53986				0.548377	0.906294	0.796429	0.657059
	0.7375	0.986364	0.844444	0.767719				0.70359	0.839422	0.928333	0.677353
			0.788345	0.785556				0.820969	0.77381			BP1 Mt Tmem119 Cre
Fig. 6E	BL		0.65	0.62	0.41	0.53	0.53	0.44	0.65	0.41		0.62	0.54	0.41	0.53	0.65	0.65	0.41	0.41
	D4		0.04	0.02	0.01	0.01	0.01	0.01	0.03	0.07		0.04	0.02	0.01	0.05	0.01	0.04	0.01	0.01
	D21		0.01	0.06	0.04	0.01	0.01	0.01	0.02	0.04		0.03	0.08	0.06	0.03	0.03	0.02	0.01	0.01
	D28		0.02	0.01	0.02	0.02	0.01	0.02	0.01	0.01		0.01	0.02	0.04	0.07	0.02	0.02	0.01	0.01
												BP1 TMEM Cre+
Fig. 6F	BL	1.4352	1.64965	0.69685	1.64965	0.8627	0.5478	0.64925	0.51045			1.40985	0.63235	0.6415	0.5883	1.1509	1.20625	1.32605	1.4906
	Day 4	0.194845	0.14058	0.596925	0.072995	0.050175	0.178955	0.09919	0.216495			0.01457	0.08534	0.009	0.012105		0.07495	0.06495	0.03158
	Day 21	0.166695	0.21572		0.028475	0.02431	0.04743	0.04424	0.03215			0.025745	0.149845	0.139445	0.054575		0.147745	0.08285	0.05005
	Day 30	0.2057	0.2029		0.0239	0.06635	0.10415	0.0992	0.0465			0.0333	0.05702	0.0698	0.02115		0.0936	0.10125	0.02935

## Sheet: Fig. S1
Fig. S1B male	contra	ipsi
	129.532	158.214
	126.729	167.964
	78.107	97.1106
	65.6313	129.423
Fig. S1B female	contra	ipsi
	77.5251	114.225
	87.5327	151.431
	109.593	120.781
	125.349	100
Fig. S1C	Vehicle	anisomycin
	103	23
	115	16
	82	18

## Sheet: Fig. S3
S3A	WT	4E-BP1 KO
	0.135593	0.168675
	0.128205	0.171429
	0.074074	0.221622
	0.142857	0.189189
S3B	WT	4E-BP1 KO
	0.117647	0.181818
	0.076923	0.170213
	0.1	0.139535
	0.030303	0.1875
S3C	WT	4E-BP1 KO
	0.25	0.207317
	0.233333	0.195122
	0.212121	0.194444
	0.259259	0.252222

## Sheet: Fig. S4
Fig. S4D	DAM	IRM	CD11C
	0	0	0.262527
	0.00033	0	0.188511
	2.39621	1.97856	2.18006
	15.4559	14.9872	0.035418
	12.7376	27.0155	0.645811
	0.000876	0	0.034399
	0.001606	5.91e-05	0.152626
	0.00054	2.28777	0.347929
Fig. S4F
	Control + Anti-IGF1							4E-BP1 cKO + Control IgG							4E-BP1 cKO + Anti-IGF1
BL	0.53	0.79	0.8	0.45	0.81			0.12	0.04	0.27	0.51	0.32			0.45	0.5	0.14	0.27	0.44	0.09
D5	0.65	0.5	0.71	0.5	0.65			0.3	0.36	0.42	0.19	0.3			0.23	0.42	0.3	0.45	0.23	0.23
